# Supplementary material for: Phylogeny and Biogeography of Hawkmoths (Lepidoptera: Sphingidae): Evidence from Five Nuclear Genes
Source: PLoS One. 2009 May 28;4(5):e5719. doi: 10.1371/journal.pone.0005719 (PMC2683934; doi:10.1371/journal.pone.0005719)
Supplement: Dataset S1 — Data matrix. The aligned sequence data are presented in sequential Nexus format. (0.96 MB DOC) [file pone.0005719.s004.doc]

#NEXUS

[Dataset S1, Kawahara_et_al._2009: Phylogeny and biogeography of hawkmoths (Lepidoptera: Sphingidae): evidence from five nuclear genes. PLoS ONE]

begin data;
 dimensions ntax=141 nchar=6793;
 format datatype=dna missing=-;
  matrix

Mrubi                              GGGATACCCAGAGTCACTCACTGACCCATCTTACCATGCCCAGCTATTAGTGCTCACGTATCCCTTAGTTGGCAACTATGGAGTTCCGGACGAAAATGACTGTGATGATCATGGCTTACCACGATGGTTTGAATCGCATCGTATATGGGCGGCTGGGTTGATAGTAGGAGAAGTCAGCACTTATGCTTGTCATTGGCGAGCCAAACTCTCTTTAGGCACATGGCTGGCAAAACATGGAGTTCCAGGAGTCTGTGATATCGATACTCGTGCTCTTACACATAAACTTCGTGAAGGAGTAATGCTGGGGCGCATTATCCAAGGTGTGCCTCCATTCGGACCTTTACCACCATTATTAGATCCGAATACCAGGAATTTAGTAGCTGAAGTATCGGTTAAGGAACCAAAAATATATAATCCCAGTGGAGAAATTACAATCGTTGCTGTCGATTGCGGTTTGAAATATAACCAAATAAGATGCTTAATAAAGAGAAACGCTAAAGTAGTACTAGTGCCTTGGGATCATAAACTAGATCCAAAAGATTACGACGGCCTGTTTATTAGCAACGGTCCTGGTGATCCTGACATATGCAAGAAGGTTGTTGAAAACATAAGAGCTGTTGTAAATGATAGTGGCTGTGTTAAGCCAATATTCGGAATTTGTCTTGGGCATCAACTATTATCAACTGCGGCAGGGTGTCAAACCTATAAAACTAGCTATGGCAATCGTGGACACAATTTACCATGTACACACAGTGGGACAGGTAGATGTTTCATGACTTCACAAAATCACGGTTTTGCCGTAGACGCAGAGTCTTTACCAGAAGGCTGGAAAGTTTTGTTTACGAATGAAAATGATAAAACAAATGAGGGAATTATTCACAAGACATTACCATTTTTCAGCGTACAATTTCACCCAGAACATACTGCAGGGCCTACCGACTTGGAATGCCTATTTGACATTTATATTCAAGCAGTACAAGCATTCCAAAATAACAGGCCTTGTATAATAAATGATATGATTACTGAAAAATTAAAGTTTCTACCCACAATTCATGAGAGACCAAAAAAAGTATTAATTCTAGGATCCGGTGGACTTTCTATCGGCCAAGCAGGTGAATTTGATTATTCAGGATCACAGGGTGTTAAAGCAATGCAGGAAGAAAAAATACAAACAGTGTTGATAAATCCCAACATTGCTACTGTTCAAACATCTAAAGGGCTAGCCGACAAAGTTTATTTTCTCCCTATAACGCCTGAATATGTTGAACAAGTGATAAAAGCTGAAAGACCTACTGGTGTACTACTGACTTTCGGGGGACAAACTGCATTAAATTGTGGAGTTGAACTTCAAAAATCAGGCATATTTGAGAAATACAATGTTAATRTGCTTGGTACTCCCATCCAGTCTATTGTGGACACTGAAGACCGAAAAATATTTGCAGAGAAAATTAACTCTATTGGTGAGAAAGTTGCCCCAAGTGCCGCTGTAACTTCCGTAGAAGATGCCCTTGCTGCTGCTTTGCAAATTGGATACCCGGTTATGGCAAGATCAGCGTTTTCGTTAGGTGGACTTGGATCAGGTTTTGCAAATAATGAAGACGAGCTTAGGGCCTTGGCACATCAAGCATTATCTCACTCTGATCAACTTATTATTGACAAATCTTTAAAAGGCTGGAAAGAAGTGGAGTATGAAGTTGTAAGAGACGCTTACGATAACTGCATAACTGTGTGCAATATGGAAAACGTAGATCCACTGGGAATACATACAGGAGAATCTATTGTTGTAGCCCCAAGCCAAACGTTATCGAACAGAGAATATTACTTATTGCGGAATACCGCAATTAAAGTTATAAGGCATTTTGGTATAGTTGGTGAATGTAATATTCAGTATGCTCTTAATCCTCACTCAGAAGAGTTGTATATAATTGAAGTAAATGCGAGATTATCAAGGAGTTCRGCGTTAGCGAGTAAGGCTACTGGATATCCTTTGGCCTATGTTGCCGCAAAGTTAGCATTAGGAATACCTTTACCTTCTATTAAAAATTCAGTCACAGGAGTTACTACTGCTTGTTTTGAACCGAGTCTTGACTACTGTGTTGTCAAAATTCCTAGGTGGGATTTGGCTAAATTTAATAGAGTAAGTACTAAAATTGGAAGTTCGATGAAAAGTGTCGGTGAAGTCATGTCTATTGGCCGCACTTTTGAAGAAGCGTTCCAAAAAGCTTTAAGAATGGTTGACGAAAATGTCAATGGTTTTGATCCAAATATCAAAAAAGTTAATGAAAATGAATTGCGAGAACCAACTGATAAACGAATGTTTGTATTAGCAGCTGCTCTTAAAAATGAGTATAGCGTTGATAAATTGTATGAATTAACTAAAATTGATAAGTGGTTTCTACACAAATTAAAAAATATTATAGATTACTACAAAATACTTGAAAACACAAAAACAAATTCCATTACTTTTGATATTTTAAGAAACGCAAAAAAAATAGGATTTTCTGATAAACAAATTGCTGCCGCCGTAAAAAGCACTGAATTGGCTATTAGAAAACTAAGAGAAGAATACAAAATTATACCTTTTGTTAAACAAATCGATACTGTTGCTGCTGAATGGCCTGCATCCACGAACTATCTTTATCTTACATATAATGGGAGTACCCATGATTTACAGTTTCCGGGCGAGTTTATAATGGTTTTAGGATCAGGTGTATACCGAATAGGAAGTTCAGTAGAATTCGATTGGTGTGCAGTGGGATGCTTGAGGGAACTTAGAAATCAAGGAAAGCAAACCATTATGGTTAATTATAATCCTGAAACCGTTAGTACTGATTATGATATGAGCGATAGACTGTATTTCGAAGAAATATCATTCGAAGTAGTCATGGATATTTACAATATAGAACGTCCTGCAGGGGTCATATTGTCAGGTGCCGTCTGTGAAGCCAGGGTACCTTCGACCTTTGGTCCCGGAACAGGCGCCGCAGCAGCCGGAGCCGTGGACGGCGGTCATGGCGGATATCGAACGCGTAGTAATGTCCGGCGTCACTCACTGGCACTCACCAAGGTTCCACGCATACTTCCCTACGGCTAACTCTTATCCGGCTATAGTTGCCGATATGTTAAGCGGTGCCATTGCCTGCATTGGTTTCACTTGGATCGCAAGTCCTGCTTGTACTGAGCTGGAAGTTGTTATGATGGACTGGTTGGGCCAAATGTTGGGTTTGCCCGACGCATTCCTGGCTAAATCGGGCGGCGAGGGCGGCGGTGTCATCCAAGGCACTGCCAGCGAAGCCACACTGGTCGCCCTGCTTGGGGCCAAGGCGCGTACCATGCAGCGTGTCAAAGAAGAACACCCTGAATGGAGCGAGACTGACATCCTTTCAAAGCTCGTCGGCTATTGTAACAAGCAGGCCCATTCATCGGTTGAGCGCGCCGGGCTACTTGGCGGTATTACGCTTCGGTCACTTCTGCCGGACAATAAAAGACGTCTTCGCGGCGACACCTTAAAGAAGGCAATGGAAGAAGATATTAAAAAAGGACTTATTCCATTTTATGTCGTGGCCACACTAGGAACGACATCTTCTTGCACTTTCGACGCCCTAGATGAAATCGCAGATGTGTGCATACCTCATAACGTATGGGTGCACGTCGATGCAGCGTACGCAGGTTCAGCCTTTATATGTCCTGAATATCGTTATTTAATGAAAGGAATAGAAAAGGCGGATTCATTCAATTTTAATCCACACAAGTGGATGTTGGTGAATTTCGACTGCTCTGCCATGTGGCTTAAGCAACCCAAGTGGATCGTCGATGCCTTCAATGTCGACCCATTGTATTTAAAACACGACCAGCAAGGATCGGCACCTGATTACAGGCATTGGCAAATTCCTTTGGGACGTCGCTTTAGGTCACTGAAATTGTGGTTTGTGTTGAGGCTCTTCGGGGTTGAAAATCTTCAAAAACACATTAGGAAACAGATTTCTCTAGCACATTATTTCGAGAAACTCTGTGTGTCAGACGAAAGGTTTGAATTATTCGAGGAGGTCACCATGGGACTCGTTTGCTTTAGGCTAAAGGGTGATAATACAATTAATGAAGAATTATTGAGACGCATCAACAGCCGCGGTAAAATTCATTTGGTTCCATCTAAAATAGATGACGTATATTTTCTTAGATTAGCCATTTGCTCGCGTTACACTGAAGAAAGTACACGTCGACTCTGGTAAATCCACAACCACCGGTCACTTGATCTACAAATGCGGTGGTATCGACAAACGTACCATCGAGAAGTTCGAAAAGGAGGCCCAGGAAATGGGTAAGGGTTCCTTCAAATATGCTTGGGTATTAGACAAACTGAAGGCTGAGCGTGAGCGTGGTATCACCATTGATATTGCTCTGTGGAAGTTTGAGACTGCTAAATACTATGTTACTATCATCGACGCCCCTGGGCACAGAGATTTCATCAAGAACATGATCACTGGTACCTCGCAGGCCGACTGCGCCGTGTTGATCGTTGCCGCCGGTACTGGTGAGTTCGAGGCTGGTATCTCGAAGAACGGTCAGACCCGTGAGCACGCACTGCTCGCCTTCACCCTCGGAGTCAAGCAGCTGATTGTAGGTGTTAACAAAATGGACTCCACTGAGCCCCCATACAGTGAACCTCGTTTTGAGGAAATCAAGAAAGAAGTCTCCTCATACATTAAGAAAATTGGTTACAACCCTGCTGCCGTCGCTTTCGTACCCATTTCTGGCTGGCACGGAGACAACATGCTTGAGCCATCTACCAAAATGCCCTGGTTCAAGGGATGGCAGGTGGAGCGCAAGGAGGGTAAGGCTGAAGGCAAGTGCTTAATTGAGGCCCTTGATGCCATCCTGCCACCTGCCCGTCCCACAGACAAGGCCCTGCGTCTTCCTCTACAGGATGTATACAAAATTGGAGGTATTGGAACAGTGCCTGTGGGCAGAGTTGAAACAGGTATCCTTAAACCAGGTACAATTGTAGTCTTTGCCCCTGCTAACATCACCACTGAAGTAAAGTCTGTGGAGATGCACCACGAGGCTCTGCAAGAGGCTGTACCTGGTGACAATGTTGGTTTCAACGTAAAGAACGTGTCTGTCAAGGAGTTGCGCCGTGGTTATGTTGCTGGTGACTCCAAGAATAACCCACCCAAGGGTGCAGCAGACTTCACAGCACAGGTCATTGTGCTCAACCACCCCGGACAAATCTCAAATGGCTACACACCTGTACTGGATTGCCACACAGCTCACATTGCGTGTAAATTCGCTGAAATCAAAGAAAAGGTTGACCGTCGTACTGGTAAATCCACAGAGGAAAATCCTAAATCTATCAAATCTGGAGACGCTGCCATTGTCAACCTAGTCCCCTCTAAACCTTTGTGTGTGGAGTCATTCCAAGAGTTCCCACCCCTTGGTCGTATTGGAAGATCTTTCATAGACTTTCTTCATCCCAGGGATCATAACACATTTGCGTCGCAGATCACTAACGGTTTGGCTGTCCCTAAGATTGTAAACTCGACCATGGTTTGCCGTATACGAAGGTATAGAGGACTTAATTCTGGCTTCGGAATAAAAGATCGTGTCGTGACTTTCATGCCGTTCTTATTGAAGTTTACCTTTAAAAATATCAACGACGAAAAGAGTGCAATTTATCTGGTCATTCAGGCTACACCATTTTTCTCGGCATTTAAAATTCCGAACGAGATCCTTACTAAACCGGTACCGTTCGTAACAAGACACTCGGCTAATGGCAATTTAGAGTATATAGATCCAGAGTCTGTGCCTTATCTTGGATATCTGCCCCAAGATATTACTGATAAGGATGCTCTGCAGTTGTACCACCCAGAAGATCTCAACTATTTACGAGAAATCTACGAAACTATTGTAAAAGAGGGTGGTCTACTGCAGTCAAAGCCATATAGGATGATGACACAGAATGGGGATTTTATTAAAGTTGCAACAGAATGGTCTACTTTTATAAATCCTTGGTCGCGAAAACTTGAATTTGTGATTGGAAAACATCATATTATTGAGGGTCCAAACAACCCTGATGTGTTTCAGTCCCCATTAACCGACGATGAGAAAAATAACGCAAAAATGACACGAGAAAGTATTATTAGAATAATGAATGAGGTATTAAACAAACCTGCTGATTTAGCGAAACAGCAAATGAGTAAAAAATGTCGCGATCTGGCTACCTTTATGGAAAGTCTGATAGAAGAGCAACCAAAGGTAGGAGACGACTTTCGCAACGAGAATCAAGATCCAGATCACAGTATTTATGAGCGAGATTCGGTGATGCTTGGGGGC------------------------------------------------------------CTCATGCACAGTGAAGACATGCTGGATGAGGTTGCCTAGCTTTCGGTCAGTGGGTGATTCCTTGAAGGACCGCTTTGATGGTGCATCACGGGTGATGGTGCCTAACGTAGATTTAGAGACGCCTGCGCAACGAAACGATGCCGCGCCGCACAGAACTGTGCGAAGAGATCGATATAGATTCCAGTTGAAGCCTCATAATCCAGATCATAAATCGCCGGGGGTCAAGGACCTCGTTTACCTAGAATCATCACCGGGATTCTGCGAGAAGAACCCTAGACTGGGTATCCCCGGAACGCATGGGCGTGCCTGCAACGATACGAGTATTGGAGTCGATGGCTGCGACCTTATGTGTTGCGGTCGGGGCTACAGAACCGAAACAATGTTTGTAGTGGAAAGATGCAAC
Aaeq                               TGGATATCCAGAATCATTAACAGATCCATCCTATCACGCTCAACTTCTAGTTCTTACATACCCGTTAGTCGGTAACTACGGCGTGCCTGATGAGAAAGAGACAGATGAACACGGAATACCGAGATGGTTCGAGTCAGACCGTATCTGGGCTTCTGGATTAATAGTTGGCGAAGTTTGTACAAGGGCATGCCATTGGCGTGCTAAACGTTCATTGGGATCGTGGCTAGCATCCCAAAATATTCCAGGTATCTGCGATATTGACACAAGAGCCCTTACTTATCGCCTTCGCACTGGAGTTACCTTAGGAAGGATCATTCAAGGTGTTCCACCTTTTGGACCCTTAAAACCTTTATCAGACCCAAATATTCGGAACTTAGTTGCGGAAGTTTCTACCAAGCAAACAAAAATATACAATCCAAACGGAAATGTTACAATATTAGCAGTCGATTGTGGCTCCAAATATAATCAAATAAGATGTTTAATAAAAAGGAACGCAAAAGTCGTGCTCGTACCTTGGAACCATAAACTGGATCCAAATGAATATGATGGCCTGTTCATTAGCAATGGACCGGGCGATCCTGAAATATGTAAAAATGTTGTGGAAAATTTACAATCCGTTATTGAAAATAAAAGTAATGTAAAACCTGTATTTGGAATATGTTTGGGACATCAGTTATTATCTACAGCTGCTGGTTGTACAACGTACAAGACAATGTACGGCAATCGTGGCCACAATTTGCCATGCACCCATAATGGAACAGGACGCTGCTTCATGACCTCACAAAATCACGGTTTTGCTGTAGATGCTGAATCATTACCAGACAATTGGAAAATACTTTTCACTAATGAAAACGATAAAACCAATGAGGGTATAATTCACAAATCTTTACCGTTTTTTAGCGTTCAATTCCATCCAGAACATACTGCGGGACCTACAGATCTTGAATGTCTTTTTGACATATTTATAGATGCAGTCAAATCATACAAAAATAATAAACCTTGTGTTATTGACAGTATGATTACAGAAAAATTAAAGTTTGAAGCAACCATACAAGAAAGACCAAAGAAAGTTTTAATTCTTGGTTCAGGAGGGTTGTCTATAGGCCAAGCCGGTGAATTTGATTATTCCGGGTCCCAAGGTGTTAAAGCGATGCAAGAGGAAAAGATTCAAACAGTTTTAATAAATCCCAATATTGCAACAGTCCAAACATCTAAAGGATTAGCTGACAAAGTGTACTTCTTGCCTATTACTCCTGAGTATGTAGAACAAGTTATCAAAGCTGAAAGACCTACTGGTGTTCTCCTAACATTCGGCGGACAGACCGCATTAAATTGTGGAGTGGAGTTAGAAAAGTCAAAAATATTTGAAAAATACAATGTAAATGTTCTCGGAACCCCAATTCAATCTATAGTAGATACGGAAGACCGAAAAATATTCGCTGAAAAAATTAATGCTATAGGTGAAAAAGTAGCCCCTAGTGCAGCTGTAACTTCAGTTGAAGAGGCTCTTGCAGCTGCAATACAAATTGGATACCCAGTTATGGCTCGATCCGCATTTTCTTTAGGAGGGCTAGGATCTGGA--------------------ACTTAAAGCATTAGCGCATCAAGCATTATCACATTCAGAYCAGTTAATCATAGACAAATCTCTAAAAGGTTGGAAGGAAGTGGAATATGAAGTTGTTAGGGATGCCTTCGATAATTGTATAACAGTGTGTAACATGGAAAATGTAGATCCCTTAGGGATCCATACTGGAGAATCAATTGTTGTTGCTCCAAGTCAAACATTATCCAATCGTGAGTATTATATGTTACGCAACACTGCTATAAAAGTAATAAGACACTTTGGTATAGTTGGAGAATGTAACATTCAGTATGCACTCAATCCTAATTCTGAAGAATTTTATATTATAGAAGTTAATGCTAGATTGTCAAGAAGCTCTGCTTTAGCCAGCAAAGCTACAGGATATCCACTAGCTTACGTAGCTGCGAAGCTCGCCCTTGGGATCCCACTACCGATTATAAAGAATTCRGTAACTGGAGTAACCACAGCTTGTTTCGAACCTAGTCTCGATTACTGYGTSGTCAAAATACCTCGATGGGACTTGGCAAAGTTCAATAGAGTAAGCACAAAAATTGGTAGTTCAATGAAAAGTGTGGGAGAAGTAATGTCTATCGGTAGAAACTTTGAAGAAGCWTTCCAGAAAGCATTAAGAATGGTTGATGAAACTGTCAATGGTTTYGATCCAAACATTAAAAAGGTAAATGAAAATGAACTGCAAGAACCGACGGATAAACGAATGTTTGTTTTAGCCGCGGCACTAAAACAAGGTTACAGYGTAGACAAATTATACGAGTTAACAAAGATAGATCGCTGGTTTTTGGAAAAATTTAAAAAYATCATTGAKTATTATAAGACTCTAGAAGCTATTGATTGCGGTTCGATTTCHTTTGATGTATTAAAACATGCAAAAAAAATTGGATTCTCCGATAAACAAATTGCTGCTGCAATCAAAATCACAGACTTGGCTGTAAGAAAATTAAGAGAAGAATATAAGATTACACCATTTGTTAAACAAATAGACACCGTAGCAGCAGAATGGCCAGCATCCACAAACTATCTTTACTTAACTTATAATGGAATYACTCATGACATTGATTTCCCTGGWGAATATGTAATGGTTTTAGGATCTGGTGTCTACAGAATAGGAAGTTCTGTCGAATTTGACTGGTGTGCTGTAGGCTGCTTAAGAGAACTYAGAAATCAAAGTAAAAAGACTATTATGATCAATTACAATCCTGAAACGGTCAGYACAGATTATGACATGAGTGACAGATTATATTTCGAAGAAATTTCTTTTGAAGTAGTTATGGATATTTACAATATAGAAAAACCAAGCGGTGTTATTTTATCG-----------------------------------------------------------------------------------------------------------------------------------------------------------------------------------------------------------------------------------------------------------------------------------------------------------------------------------------------------------------------------------------------------------------------------------------------------------------------------------------------------------------------------------------------------------------------------------------------------------------------------------------------------------------------------------------------------------------------------------------------------------------------------------------------------------------------------------------------------------------------------------------------------------------------------------------------------------------------------------------------------------------------------------------------------------------------------------------------------------------------------------------------------------------------------------------------------------------------------------------------------------------------------------------------------------------------------------------------------------------------------------------------------------------------------------------------------------------------------------------------------------------------------------------------------------------------------------------------------------------------------------------------------------------------------------------------------------------------------------------------------------------------------------------------------------------------------------------------------------------------------------------------------------------------------------------------------------------------------------------------------------------------------------------------------------------------------------------------------------------------------------------------------------------------------------------------------------------------------------------------------------------------------------------------------------------------------------------------------------------------------------------------------------------------------------------------------------------------------------------------------------------------------------------------------------------------------------------------------------------------------------------------------------------------------------------------------------------------------------------------------------------------------------------------------------------------------------------------------------------------------------------------------------------------------------------------------------------------------------------------------------------------------------------------------------------------------------------------------------------------------------------------------------------------------------------------------------------------------------------------------------------------------------------------------------------------------------------------------------------------------------------------------------------------------------------------------------------------------------------------------------------------------------------------------------------------------------------------------TTCGTGTACAGTGAAAACTTGTTGGATGAGACTTCCCACCTTTCGGTCGGTAGGCGACGCGCTGAAAGACCGGTTCGACGGCGCATCCCGCGTCATGGTATCTAACTCTGACGCGGAAACKGCCGTACAGCGGAACGACGCTGCACCACATCGAGTGCCGCGAAGGGATCGGTACAGGTTCCAGTTGCGTCCTCACAACCCGGACCATAAATCACCAGGAGCCAAAGATCTCGTGTATTTAGAGTCATCGCCCGGCTTCTGCGAGAAGAATCCCAGGCTGGGTATTCCCGGTACTCACGGGCGTGCATGCAACGACACCAGCATCGGTGTGGATGGGTGCGATCTAATGTGTTGCGGGCGTGGTTACCGGACCGATACCATGTTCGTAGTGGAGCGATGCAAC
Aeuro                              TGGATATCCAGAATCACTAACAGATCCATCGTATCACGCGCAGCTTCTGGTACTTACATATCCTCTCATAGGAAACTATGGTGTACCTGATGAGGACGAGCGAGGTGAACATGGGATTCCAAGATGGTTTGAATCTGATCGAATATGGGCAGCCGGTTTAATAGTTGGCGAGGTGAGCACACGAGCACGTCATTGGCGAGCAAAGCGATCTTTAGGCTCATGGCTAGCTAAACACAATATTCCAGGTCTATGTGACGTGGACACACGAGCTCTCACCTTTCGCCTACGATCAGGCGTGACATTAGGCAGAATTATACAAGGAATGCCACCTTATGGACCTCTACCACCACTTTCAGATCCAAATATCCGAAACTTAGTCGATGAAGTATCTACAAAAGAATTGAAAATATTTAATCCCAACGGTGAAGTAACGATATTGGCGGTTGACTGTGGTTTGAAATACAATCAGATAAGATGTTTGATGAAAAGAAATGCTAAGGTTATATTAGTACCTTGGAATCATAAATTGGACCCATCCAAATATGATGGGTTGTTCATTAGTAACGGCCCAGGTGATCCTGAAATATGCAAACAAATAGTGGAGAACTTGCGCACTGTTTTGGACAGCAAAACCAGTATTAAGCCTGTATTTGGTATTTGTCTTGGACATCAGTTGTTATCAACTGCAGCTGGGTGTAAAACATATAAAACTACATATGGTAATCGTGGTCATAATCTGCCCTGTACTCATAGTGGAACCGGAAGATGCTTTATGACATCTCAGAACCATGGTTTTGCTGTAGATGCTAACTCACTACCCAATGATTGGAAAATTCTATTTACCAACGAAAATGATAAAACAAATGAGGGCATCATTCATAAGACCTCTCCTTTCTTCAGTGTACAGTTTCACCCGGAGCATACTGCGGGTCCCACTGATTTGGAATGTCTTTTTGATATATTTGTGGATGCTGTTAAATCTTTTAAAAATAACAAACCCTGTGTCATCGTCGACATGATAACCAAAAAATTAAATTATATTGCAACTACTCATGAAAGGCCCAAGAAGGTATTAATTCTTGGTTCAGGTGGATTATCTATTGGTCAAGCAGGTGAATTTGACTACTCTGGTTCCCAAGGAGTTAAAGCAATGCAGGAAGAAAAAATTCAAACAGTTTTAATAAATCCCAATATCGCTACTGTACAGACGTCAAAAGGTTTAGCAGATAAAGTTTATTTCTTGCCAATTACTCCTGAATATGTAGAACAAGTTATCAAAGCAGAACGACCTACAGGTGTTTTACTAACTTTTGGAGGACAAACAGCTCTGAACTGTGGTGTTGAATTAGAAAAGTCCAACGTGTTTCAGAAGTATAATGTTAACGTTCTCGGAACTCCAATTCAATCAATAGTCGATACCGAAGACAGGAAAATATTTGCAGAGAAAATCAATGCAATTGGCGAAAAGGTGGCTCCTAGCGCAGCAGTGACCTCGGTTGAAGAGGCTCTTGCAGCAGCGCTACATATTGGATATCCAGTAATGGCACGTTCAGCATTTTCTTTGGGAGGTTTAGGTTCAGGATTTGCTAATAATGAAGATGAGCTTCGAGCTTTAGCTCACCAAGCCTTATCCCATTCTGATCAACTGATTATAGACAAATCTCTAAAAGGCTGGAAGGAAGTAGAATACGAGGTTGTAAGAGATGCATATGACAATTGCATTACAGTTTGCAATATGGAAAATGTTGATCCTCTTGGTATACACACTGGAGAATCCATTGTAGTTGCACCCAGTCAAACTCTCTCCAACAGGGAATATTATATGTTGCGTAATACTGCTATTAAAGTAATAAGACATTTTGGTATAGTAGGAGAATGTAACATTCAATATGCTCTTAATCCAAACTCAGAAGAATTTTATATCATTGAAGTAAATGCTAGATTATCAAGAAGTTCTGCTCTTGCGAGTAAAGCTACAGGGTACCCCTTAGCTTATGTTGCTGCAAAATTAGCTCTCGGAATACCACTGCCTATTATTAAAAACTCTGTGACTGGAGTAACCACAGCCTGTTTTGAACCCAGTCTAGATTATTGTGTTGTCAAAATACCCCGATGGGACTTAGCCAAGTTTAATAGGGTAAGCACAAAAATTGGAAGTTCAATGAAAAGTGTTGGAGAAGTAATGTCAATTGGCAGAAATTTTGAAGAAGCATTCCAAAAAGCATTACGGATGGTTGATGAAAACGTAAATGGATTTGACCCAAATATCAAAAAAGTGAATGAAAATGAATTACGGGAACCCACAGATAAACGTATGTTTGTGCTAGCTGCCGCTCTAAGAGAAGGTTACAGTGTTGAAAAGTTATATGAGTTAACAAAAATTGACAAATGGTTTTTGGAAAAATTTAAAAATATAATTCAGTATTATAAAACCTTAGAGTCTATAGATTGTGGCTCTATCACTTTTGATATATTAAAACAAGCTAAGAAAATAGGATTTTCCGATAAACAAATCGCTGCTGCAATTAAAAGCACAGAATTGGCTGTAAGAAAACTGAGAGAGGAATACAAAATTACACCTTTTGTAAAACAAATAGATACTGTGGCTGCTGAGTGGCCTGCCTCTACCAATTATCTTTATTTAACTTATAATGGTAGTACACACGATCTGGATTTCCCTGGTGAATTTGTTATGGTGTTAGGCTCCGGTGTGTATAGAATAGGAAGTTCTGTTGAATTTGATTGGTGTGCTGTGGGGTGTTTGAGAGAGCTACGTAATCAAGGCAAACAAACAATTATGATTAATTGTAATCCTGAAACTGTTAGTACAGATTATGACATGAGTGATAGACTTTATTTTGAAGAAATCTCATTTGAAGTAGTCATGGATATTTATAACATTGAACGTCCCAGTGGTGTTATATTGTCT---------------------------------------------------------------------------------------------------------------------------------------------------------------------------------------------------------------------------------------TGCCAGTCCAGCTTGCACGGAATTAGAAGTGGTTATGTTGGATTGGCTCGGCCAAATGCTGGGTCTACCAGAAGAGTTCTTGGCTCGTTCTGGAGGCGAAGCTGGAGGTGTGATTCAAGGCACCGCCAGCGAAGCAACGCTAGTCGCACTTCTCGGAGCCAAGGCCCGTACAATGCAACGTGTCAAGGAACAACACCCCGACTGGTCTGACATGGATATCATTTCAAAACTTGTTGGGTATTGCAACAAACAAGCCCATTCGTCCGTAGAACGTGCAGGCCTATTAGGTGGCGTTAAACTGAGATCTCTTCACCCAGATGGAAAAAGACGTCTTCGTGGCGACACCCTGAGAGAGGCAATAGAAGAAGATATTCGCAACGGGCTCATACCATTTTATGCTGTGGCAACCCTAGGCACAACATCCTCTTGCGCTTTTGACGTATTAGATGAAATTGGTGACGTCTGCAACGAGCATAATGTATGGCTACACGTAGACGCAGCTTATGCAGGTTCCGCCTTCATCTGCCCCGAATACCGCTATCTAATGAAAGGAATAGAAAAGGCGGACTCTTTCAACTTCAACCCACACAAATGGTTGTTGGTTAACTTTGACTGCTCTGCCATGTGGCTGAAACAACCACGATGGATAGTAGATGCCTTTAACGTCGACCCTCTTTACTTAAAACACGATCAACAAGGATCAGCACCAGATTACCGCCATTGGCAGATTCCTTTGGGTCGTCGTTTCAGAGCGCTTAAGTTGTGGTTCGTTTTAAGGTTGTATGGTGTCGAAAATCTTCAAAAGCATATCAGAAAACAAATTGCACTGGCCCATCTGTTTGAAAAGCTTTGTATGTCTGATGAAAGGTTCGAAATTTATGAGGAGGTTCTAATGGGGCTAGTATGCTACAGATTGAAGGGTGATAATGACATCAATGAACAATTACTGCGACGCATAAACGGACGTGGAAAGATCCATTTGGTTCCTTCTAAGATTGATGACGTATACTTCCTTAGGTTAGCAATTTGCTCACGTTTCACAGAAGAAAGTACACGTCGACTCCGGCAAGTCCACAACCACCGGGCACTTGATCTACAAATGCGGTGGTATCGACAAACGTACCATCGAGAAGTTCGAGAAGGAAGCCCAGGAAATGGGCAAAGGTTCCTTCAAATATGCCTGGGTATTGGACAAACTGAAGGCTGAGCGTGAGCGTGGTATCACCATCGATATCGCCCTCTGGAAGTTCGAGACAAGCAAATACTATGTCACCATTATTGACGCTCCTGGACACAGAGATTTCATCAAGAACATGATCACTGGAACATCGCAGGCTGATTGCGCGGTACTGATTGTCGCCGCCGGTACCGGTGAGTTCGAAGCCGGTATTTCCAAGAACGGACAGACGCGTGAGCATGCTCTTCTGGCCTTCACCCTAGGTGTCAAGCAGCTTATTGTAGGTGTAAACAAAATGGACTCCACTGAGCCCCCATACAGTGAGTCCCGTTTCGAGGAAATCAAGAAGGAAGTATCCTCATACATCAAGAAAATTGGTTATAACCCAGCTGCCGTCGCTTTCGTACCCATTTCTGGCTGGCACGGAGACAACATGTTGGAGCCCTCTACCAAGATGCCCTGGTTCAAGGGATGGCAAGTGGAGCGCAAGGAAGGTAAGGCTGATGGCAAGTGCCTCATAGAAGCCCTGGACGCCATCCTACCACCTGCTCGCCCCACAGACAAGGCTCTGCGTCTTCCCCTGCAGGACGTTTACAAAATCGGTGGTATCGGTACAGTGCCCGTAGGCAGAGTAGAAACTGGTATCCTGAAACCCGGTACCATTGTCGTGTTTGCCCCTGCCAACATCACCACTGAAGTCAAGTCTGTGGAGATGCACCACGAAGCTCTCCAAGAGGCTGTGCCTGGTGACAATGTTGGTTTCAACGTCAAGAACGTGTCAGTTAAGGAGCTGCGTCGTGGTTACGTAGCTGGTGACTCCAAAAACAACCCACCCAAGGGTGCCGCCGATTTTACTGCACAAGTCATTGTACTCAACCACCCAGGGCAAATCTCTAACGGTTACACACCTGTACTTGATTGTCACACAGCCCACATTGCCTGTAAATTTGCTGAAATCAAAGAGAAAGTGGACCGTCGTACAGGTAAATCCACTGAGGACAACCCCAAATCAATCAAATCTGGAGATGCTGCCATTGTCAACCTTGTACCCTCCAAGCCTCTGTGTGTTGAATCCTTCCAAGAATTCCCCCCACTTGGTCGTGTCGGTAGATCTTTTATTGACTTCGTTCATCAAAGGGATCGCAGTACATTTGCATCGCAAATCACTAGTGGTCTTGCGGTCCCGAAAATTGTGAATTCAACAATGGTTTGCCGGATAAGACGGTATAGAGCCCTAGAAACTGGTTTTGGGATAAAAGAACGTGCTACAATTTTTATGCCATTCCTCCTTAAATTCTCTTTTAAGAGTATAAACCATGATGAGAAATCCGTTTATTTGGTTATTCAAGCAACTCCATTTTTCTCCGCATTTAAAATACCGAAAGAATTGATATCAAATTCTTTACCATTCGTATTGAGGCATACATCCAATGGCATTATAGAATATGTAGATCCCGAAGCAGTGCCATATCTGGGATATTTACCCCAAGAAATGGTATCCAAAGATGTTTTGCAATTGTATCATCCAGATGACCTTGAATATCTGTGTCAAGTATATGAGACTATTGTCAAAGAAGGTGTCTTATCGCGCTCGAAACCTTACCGAATTATGACTCAAAATGGAGATTACGCAAAACTGGAAACAGAATGGTCCTCGTTCATTAATCCTTGGTCAAGGAAACTTGAATTTGTTATAGGAAAACATCAAATATTAGAGGGTCCAACCAATCCCGATGTTTTCCATGCCACGATGCCTGAAGAACAGAAAAAGAAAGCACAAATGCTAAGACACAATATTTTGAGGATTATGAATGAAGTATTAACGAAACCGGCTGAAGCAGCCAAGCAGCAGATGAGCAAGCGGTGCCAAGATTTAACTCATTTCATGGAGAGTCTCATGGAAGAGCAGCCAAAACCTGAAGATGAACTCCATCTGGATATTCAGGATGCAGATCACACCTATTATGAGCGTGATTCCGTGATGCTTGGAGGT------------------------------------------------------------CTCCTGTACGGTCAAGACCTGCTGGATGCGGTTGCCTAGTTTTCGCTCTGTGGGTGACGCGTTGAAGGACCGTTTCGACGGTGCGTCGCGGGTCATGGTGTCCAACACTGACCTGGAGGCACCTGTACAGCGGAACGACGTGGCGCCGCACAGAGTACCACGAAGAGATCGATACAGATTCCAGCTGCGACCGCACAATCCGGAACACAAAGCTCCGGGTGCAAAAGACCTGGTGTACTTGGACTCATCGCCGGGCTTTTGCGAAAAGAACCCCAGGCTGGGCATTTCCGGTACACACGGGCGCGCCTGCAACGATACCAGCATCGGCGTGGACGGTTGCGACCTAATGTGTTGCGGCCGAGGCTACAGGACCGAGACCATGTTCGTGGTGGAACGCTGCAAC
Apol1.2                            TGGTTACCCAGAGTCACTCACAGATCCCTCTTACCATGCGCAACTCTTGGTACTTACGTATCCGCTGATTGGTAACTACGGCGTACCTGATGAAAACGAACGTGACGAAAATGGATTACCACGATGGTTTGAATCRGAACGTATTTGGGCAGCCGGTTTAATAGTAGGAGAAATCAGCACACGAGCTTGCCACTGGCGTGCTAAACGTTCGCTCGGTTCCTGGTTAGCAAAGTATGGTATCCCAGGCCTTTGTGATATTGACACTCGTGCTCTCACCTATCGTTTACGAGAAGGAGTTACTCTGGGACGAATTGTACAAGGGGTTCCACCATTTGGACCCTTACCAGCACTAAGTGACCCTAACTCTAGGAACTTGGTAGCAGAAGTTTCTACAAAGGAACCGAAAATATTCAATCCTGACGGTAATGTAACGATATTGGCCGTTGATTGCGGTTTGAAATATAACCAAATAAGRTGCTTGATAAATAGGAACGCCAAGGTTGTTCTGGTTCCTTGGGATCATAAACTAGATTCGTCCCAATATGACGGTTTGTTTATCAGCAATGGACCTGGTGATCCAATTATGTGCAAAAAGGTTGTCGATAATCTAAGGACCGTTATTGAAAACAAAAATAGTATTAAACCAATATTTGGTATTTGTCTTGGGCATCAATTGTTGTCGACTGCTGCTGGTTGTAACACATACAAAACTACTTATGGCAATCGTGGCCACAACTTGCCTTGTACTCACAATGGTACGGGTAGATGTTTTATGACGTCACAAAATCATGGTTTTGCAGTCGAYGCTAACTCATTACCTGATGATTGGAAAATTTTATTCACTAATGAGAATGATAAAACTAATGAAGGTATCATACACAAAACAAAACCGTACTTCAGTGTTCAATTTCATCCAGAACACACGGCAGGACCTACGGATTTAGAATGTCTTTTTGACATATTTATAGATGTTGTTAAATCGTACAAAAATAATAAACCGTGTATAATAGATGAAATTATAACAAAAAAATTAGAGTTTGTTCCTACCATTCATGAAAGGCCAAAAAAAGTTCTTATTCTTGGTTCAGGCGGATTATCTATTGGTCAAGCAGGTGAATTTGATTATTCTGGATCACAAGGTGTTAAGGCTATGCAAGAAGAAAAAATTCAAACTGTTCTKATCAATCCTAATATTGCAACCGTTCAAACTTCAAAAGGTTTAGCAGACAAAGTTTATTTTCTTCCTATTACACCTGAATACGTAGAACAAGTAATTAAAGCTGAACGACCCACAGGAGTCTTATTAACATTCGGTGGGCAAACAGCTCTTAACTGTGGAGTAGAACTACAGAAGTCGAAAATATTTGAAAAATATAATGTCAGTGTATTGGGTACACCAATTACATCTATAATAGATACAGAAGATAGAAAAATATTTGCAGAGAAAATTAACGCAATTGGCGAAAAAGTAGCACCAAGCGCAGCCGTTACTTCAGTTGAAGAAGCTCTTGTAGCAGCAGTGCAAATYGGATACCCTGTCATGGCGCGGTCAGCATTTTCTTTAGGTGGTTTAGGTTCAGGATTCGCAAATAATGAGGACGAACTTAGAGCATTAGCTCATCAGGCATTATCTCATTCTGACCAACTTATCATTGACAAATCTTTGAAGGGTTGGAAAGAAGTGGAATATGAAGTTGTTCGAGATGCATACGACAATTGCATTACTGTTTGCAATATGGAAAATGTAGATCCTCTTGGTATTCATACAGGTGAATCAATAGTCGTTGCACCAAGYCAAACRCTCTCAAACAGAGAATACTATATGCTCCGTAATACAGCTTTAAAAGTCATWAGACATTTTGGTATTATCGGGGAATGCAATATACAGTATGCSTTAAATCCAAATTCAGAGGAATTCTATATTATTGAAGTAAATGCTAGATTATCAAGAAGTTCAGCATTAGCCAGTAAGGCCACAGGTTACCCATTGGCTTATGTTGCGGCAAAATTAGCACTTGGAATACCTTTACCGGTTATCAAAAACTCAGTCACCGGAGTAACTACAGCTTGTTTCGAGCCAAGCCTTGATTACTGTGTTGTAAAAATACCCAGGTGGGATCTAGCGAAATTCAATAGAGTAAGTACAAAAATTGGCAGTTCAATGAAAAGTGTCGGAGAAGTAATGTCTATTGGTAGGAGTTTCGAGGAAGCTTTTCAGAAAGCATTACGAATGGTTGATGAAAATGTGAATGGTTTTGACCCTAATATTCAAAAGGTAAACGAAAACGAACTCAGAGAACCAACAGATAAACGTATGTTTGTATTAGCCGCGGCTCTGAAACAAGGATATAGTGTAGAAAAATTGTATGAGCTTACGAAAATTGATATATGGTTCTTAGAGAAATTTAAAAATATAGTCGATTATTACAAAACTTTAGAAGGCCTCGAAAGTCAGTCCGTTACCTTTGATATATTGAAAAGAGCAAAGAAAATTGGATTTTCTGATAAACAAATCGCTGTTGCTATAAAGAGTACTGAAGTAGCTGTAAGAAAGTTAAGAGAAGAATTTAAAATAACACCATTTGTAAAACAGATTGATACCGTCGCAGCTGAGTGGCCAGCATCAACAAACTATCTTTATTTAACTTACAATGGAAGTACACATGATCTTGAATTCCCAGGTGAGCATATAATGGTGTTAGGCTCAGGAGTATACAGAATAGGAAGTTCTGTAGAATTCGATTGGTGTGCAGTAGGTTGTCTGAGAGAATTAAGGAATCAAGGCAAAAAAACAATTATGATTAACTACAACCCTGAAACTGTCAGTACAGATTATGATATGAGTGACCGATTATACTTTGAAGAGATTTCGTTTGAAGTAGTCATGGATATTTACAACATTGAACGTCCTGATGGTGTTATACTATCAAGTACCGTCTGTGAAACCGGGCTATCTTCGTCCCCTTGTACCAGACCAGGCCCCAGAACAAGCGGAACCTTGGACAGCAGTGATGGCAGATATTGAACGTGTCGTCATGTCCGGTGTCACTCATTGGCAATCGCCGAAGTTCCACGCCTATTTCCCTACTGCTTCGTCGTATCCGGGAATAGTTGCTGACATGCTGTGTGGTGCTATCGCTTGCATTGGATTTACATGGATTGCCAGTCCTGCTTGCACTGAATTAGAAGTAGTGATGTTGGACTGGTTGGGTCAGATGTTGGCTCTGCCAGAAGAATTTTTGGCAAAGTCTGGTGGCGAGGGAGGTGGCGTTATCCAGGGAACTGCCAGTGAGGCAACATTGGTGGCACTTCTTGGTGCTAAGGCACGAATTACTCAACGCGTCAAGGAACAACATCCTGAGTGGACTGATTATGAAATTCTCTCAAAGCTTGTGGGGTATTCTAATAAACAAGCTCATTCTTCAGTGGAGCGAGCAGGACTTTTGGGTGGAGTGAAGCTTAGATCATTGCAACCGGGTAAGGACAGGCGTCTTAATGGGGAGATACTGCGAGAGGCAATGGATGAAGACATTCGCAATGGACTTATACCATTCTATGTTGTGGCCACATTGGGTACGACATCTTCCTGCGTTTTCGACGATTTAGACAGTATAGGAGACATATGTAAATCTCGTGACATTTGGCTGCATGTTGATGCTGCTTACGCCGGATCGGCTTTTATCTGCCCTGAATATCGCTATCTTATGAAAGGAATTGAGAAAACAGATTCGTTCAATTTCAACCCACACAAATGGCTTCTTGTTAACTTTGACTGTTCCGCGATGTGGTTGAAGCAACCTCGCTGGATTGTCGATGCTTTCAATGTTGATCCGCTCTACCTGAAACATGATCAACAAGGTTCAGCTCCAGATTATCGGCACTGGCAAATTCCTTTGGGACGACGATTTAGGGCTCTTAAGCTCTGGTTTGTGTTGAGGCTCTACGGTGTCGAAAATCTACAAAAACATATTAGAAAGCAAATCGCTCTGGCTCATCTGTTTGAAAAACTCTGTAGTTCCGACGAAAGGTTTGAAATATTTGAAGAGGTAACAATGGGCCTYGTTTGCTTTAGATTAAAAGGCAATAACGAAATTAACGAAGAGTTACTAAGGCGCATTAATGGACGYGGGAAAATACATCTGGTTCCTTCCAAAATTGACGATGTATAYTTCCTTAGATTAGCAATCTGTTCACGTATGAGCGAAGAAAGCACACGTCGACTCCGGCAAGTCYACAACGACMGGTCACTTGATCTACAAATGCGGTGGTATCGACAAACGTACCATCGAGAAATTCGAGAAGGAAGCCCAGGAAATGGGTAAGGGTTCCTTCAAATACGCCTGGGTATTAGACAAACTTAAAGCCGAGCGTGACCGGGGTATCACCATCGACATTGCCCTCTGGAAGTTCGAGACAAGCAAATACTATGTCACCATCATCGATGCTCCCGGACACAGAGATTTCATCAAGAACATGATCACTGGAACATCACAAGCTGATTGTGCCGTGCTTATTGTCGCCGCCGGTACTGGTGAGTTCGAAGCCGGTATCTCAAAGAATGGACAAACTCGTGAACACGCTCTGCTCGCTTTCACACTTGGAGTCAAGCAACTGATTGTAGGAGTTAACAAAATGGACTCTACAGAGCCACCATACAGCGAGTCCAGATTTGAGGAAATCAAGAAGGAAGTCTCTTCCTACATCAAGAAAATTGGTTACAATCCAGCTGCAGTTGCTTTCGTTCCTATCTCTGGTTGGCACGGAGATAACATGTTGGAGCCATCCACTAAAATGCCATGGTTCAAGGGATGGATGGTTGAGCGTAAAGAAGGTAAGGCTGAAGGTAAATGCCTCATTGAGGCCCTCGATGCCATCCTGCCCCCTGCTCGTCCCACAGACAAGGCTCTCCGTCTTCCCCTGCAGGATGTATACAAAATTGGTGGTATTGGAACAGTGCCCGTGGGCAGAGTTGAGACTGGAATCTTGAAACCTGGTACCATTGTTGTCTTCGCCCCTGCTAACATCACCACTGAAGTCAAGTCCGTAGAGATGCACCACGAAGCTCTCCAAGAAGCTGTACCCGGAGACAATGTTGGTTTCAACGTCAAAAACGTTTCAGTCAAGGAATTGCGTCGTGGTTACGTCGCTGGAGATTCCAAAAACAACCCACCCAAGGGAGCTGCAGACTTCACAGCACAAGTCATTGTGCTCAACCACCCAGGTCAAATTTCAAACGGATACACACCTGTATTGGATTGCCACACAGCCCACATAGCTTGCAAATTCGCCGAAATCAAGGAGAAAGTCGACCGTCGTACTGGTAAATCCACAGAAGACAACCCTAAATCAATCAAATCCGGTGACGCCGCCATTGTTAACCTGGTTCCCTCCAAACCTCTGTGTGTAGAGTCCTTCCAGGAATTCCCACCCCTCGGTCGTATTGGGAGATCATTTATAGATTTCGTTCATCCGAGGGATCGTAATACATTCGCATCGCAAATCACAAGCGGCGTGGCTCTTCCGAAAGTCATATGC---TCGATGGTTTGCCGAATCAGACGGTATAGAGGGCTCAGTTGCGGCTTCGGTGTCAAGGATACGTCAGTTGCATATTTGCCTTTCCTATTGAAATTCAGATTTAAAAACATGCACGACGATAAACCTGTTATTTACTTGGTTATACAGGCAGCTCCATTCTTTTCTGCGTTCAAAACACCTAACGAAGTTCTTCCRAGAACAGTGTCCTTTGTAATGCGRCACAGTGCGGATGGAAACTTGGAATATATCGATGCGGAGTCTGTACCGTATCTCGGATATCTGCCTCAGGATATAACTAACAGAGATGCACTGTTATTGTACCACCCAGGTGATCTAGGATACATTCAGGAGGTGTACGAGTGTCTCGTCAGGGAGGGAAAMGTGRCCCGTTCAAAGCCTTACAGGATGATTACACATAACGGCCACTACATAAAGGTCGAGACGGAATGGTCAGCATTCATTAATCCATGGTCGAGGAAACTCGAGTTCGTGACTGGGAAACACTATATTATTGAGGGTCCAGCAAATCCCGATGTATTCCAAAACCCATTCACAGAAGATCTGAAAAATCAAGCAATGAAATATAGGGATGGTATTATTAGAATTATGAAAGAAGTATTGACAAAACCCGCTGAAACTCATAAAAAGGACATGAGCAARCGCTGTCAAGATCTAGCTCTGTTTATGGAGATTCTCATGGAGGAACAGCCTAAAGTGGTAGATGAACTTCGACTTGAAATACAAGAAACTGATCCCAACTATCATGAGCGGGACTCGGAGATGCTCGGCGGC------------------------------------------------------------CTCGTGCACCGTGAAGACGTGCTGGATGAGATTGCCCAGTTTTCGTTCAGTGGGAGACGCRCTGAAAGACCGTTTCGACGGCGCCTCACGCGTGACGGTCTCCAATACAGATTTGGAGGCGTCCGCGCAACGAAACGATGCAACTCCGCATAGGGTGCCTCGGAGAGACCGGTACAGGTTCCAGCTGCGCCCGCATAACCCGGACCATAAGTCTCCAGGGGTCAAGGACCTCGTTTACCTGGAATCATCGCCGGGCTTCTGCGAGAAGAACCCGAGGYTGGGCATACCCGGCACGCATGGTCGYACGTGCAATGACACRAGCATCGGCGTYGACGGTTGCGACCTGATGTGCTGTGGCCGAGGCTACAAGACGGAAACAATGTTTGTTGTTGAAAGATGCAAT
Ator                               GGGTTACCCTGAATCCCTTACGGATCCATCATACCATGCACAGTTGTTGGTACTTACATATCCGTTAATTGGTAACTACGGAGTACCTGACGAAGARGAACGTGACGAACATGGTATCCCCAGATGGTTCGAATCAGAYCGAATTTGGGTAGCCGGTTTGATAGTGGGAGAGGTGAGTAGACGAGCATGTCACTGGCGWGCCAAACGTTCRCTRGGAGCATGGCTGGCTTCACGTAAAATTCCTGGCCTATGTGACATTGATACTAGGGCTCTAACACACCGCTTACGCACTGGAATTACATTAGGAAGAATYGTTCAAGGTGTACCACCATTTGGACCGTTACCACCACTTGCAGATCCAAACGTAAGAAATTTAGTTGCTGAAGTTTCTACAAAGGTAACAAAAACATTCAATGCAAACGGRGATGTCACCATACTTGCAGTTGACTGTGGTCTTAAATACAATCAGATAAGATGCTTGATTGCAAGAAATGCCAAGGTAGTTTTGGTGCCGTGGGAYCACAAGTTAGATACTAACGATTATGACGGYTTATTCATTAGCAATGGTCCTGGTGAYCCAGAAGTATGYAATAAAGTAGTAGACAATTTAAGAACGATTATAAAAGACAAGAATAATATTAAACCAATATTTGGTATTTGTTTGGGTCACCAACTTCTGTCTACGGCTGCTGGTTGCAAAACATACAAAACTACATACGGTAATCGCGGTCATAATTTACCGTGTACCCATAATGGTACTGGAAGATGTTTTATGACATCGCAGAATCACGGTTTTGCTGTGGATGCCGACTCATTGCCAGATGATTGGAAAATTTTGTTCACCAATGAAAACGACAAAACAAACGAAGGAATCATTCATAAATCCTCTCCTTATTTTAGTGTACAATTCCATCCTGAACATACTGCAGGCCCTACGGATCTAGARTGTCTTTTTGATGTYTTYATTGATGCAGTRAAAATRTTTAAAAATAAACAAACTTGTGTTATAGATCAAATGATYACTGAAAACCTRAARTTTGTCCCTACCATACARGAGAGACCTAAAAAAGTTTTAATTCTTGGTTCGGGTGGTTTRTCAATTGGYCAAGCAGGTGAATTTGATTAYTCKGGKTCACAGGGTGTAAAAGCATTACARGAGGAAAAGATTCAGTCAGTTTTAATYAATCCTAATATAGCMACTGTTCAAACTTCTAAAGGTTTGGCTGATAAAGTTTATTTTCTTCCAATCACACCAGAATATGTTGAACAAGTAATAAAAGCKGAAAGACCAACGGGTATTTTATTGACGTTTGGAGGACAAACTGCTCTAAATTGTGGAGTAGAGCTAGAGAAATCCAAGATTTTTGAATATTATAATGTCGCCGTTCTTGGGACACCTATTCAGTCGATCGTTGATACTGAAGACAGAAAAATATTTGCAGAAAAAATTAACGCAATTGGGGAAAAAGTAGCTCCCAGCGCCGCAGTTACTTCGGTCGACGAAGCTTTGATAGCAGCAAAACAMATAGGGTATCCAGTTATGGCGCGGTCAGCATTTTCTTTAGGAGGCTTAGGTTCAGGATTTGCTAACAATGAAGATGAATTAAGAGCACTTGCTCAYCAAGCATTGTCATATTCGGATCAACTAATTATTGACAAATCATTGAAAGGATGGAAAGAAGTTGAATATGAAGTTGTAAGAGATGCGTTTGATAACTGTATCACAGTCTGCAATATGGAAAATGTTGACCCTCTTGGGATTCATACAGGAGAATCTATTGTTGTTGCTCCCAGTCAAACACTTTCGAACAAAGATTATTACRTGCTACGAAATACCGCTATAAAAGTTATTCGTCACTTTGGAATCGTAGGTGAATGTAATATACAGTATGCTCTTAATCCACATTCAGAAGAATTTTACATCATAGAAGTAAATGCAAGATTGTCGAGGAGTTCTGCTTTAGCTAGCAAGGCTACTGGTTATCCTCTGGCTTATGTTGCTGCTAAATTAGCTCTAGGAATACCATTGCCCGTAATTAAAAATTCCGTAACTGGAGTAACTACAGCCTGTTTTGAACCAAGTCTCGATTATTGTGTTGTGAAAATACCTCGRTGGGACTTAGCAAAGTTCAATAGAGTAAGTACTAAAATCGGTAGCTCGATGAAAAGTGTAGGYGAAGTCATGTCTATAGGACGAAGCTTYGAAGAAGCATTCCAAAAAGCACTCAGAATGGTTGACGAAACTGTTAACGGTTTCGATCCAAATATTAAAAAGGTAAATGAAGACGAACTTAGAGAACCAACTGATAAACGAATGTTTGTGCTMGCTGCTGCTTTGAAGCAAGGTTATAGTATTGAAAAATTATACGATCTTACTAAAATAGATAAATGGTTTTTGGAAAAATTTAAAAATATAATAGATTACTACAAAACCTTAGAATCTATTGATTGYGGKTCTATTACTTTTGACATATTGAAACAAGCAAAAAAAATTGGTTTCTCAGATAAACAAATAGCTGCAGCAATAAAAAGCACTGAAGTAGCAGTGCGGAAACTTCGAGAAGAATATAAAATAACSCCTTGTGTAAAACAGATCGACACAGTCGCAGCGGAATGGCCGGCGTCTACTAAYTACCTTTATTTAACATATAACGGTAGTACGCAYGATCTAGATTTCCCTGGAGAKTTCGTCATGGTTTTGGGCTCAGGMGTTTACAGAATAGGAAGTTCRGTTGAGTTTGATTGGTGTGCAGTGGGCTGTCTAAGAGAGTTAAGAGATCAAGGCAAACAGACTATTATGGTTAATTACAATCCCGAAACCGTTAGCACTGATTACGATATGAGCGATAGATTGTACTTTGAAGAAATTTCTTTTGAAGTAGTTATGGACATTTATAACATTGAACATCCAAGTGGCGTTATACTTTCTAGTTCCCTCAGTGAAACCCGGCTATTTGCGGCCATTGGTACCGGAACAAGCACCTGAACAACCAGAACCCTGGACGGCAGTAATGGCGGATATTGAACGTGTTGTCATGTCCGGCGTAACCCATTGGCATTCGCCGAGATTCCACGCGTACTTCCCCACCGCTAATTCCTATCCAGCCATAGTGGCTGACATGCTAAGTGGCGCCATTGCATGCATCGGATTTACTTGGATTGCGAGTCCGGCATGCACGGAATTGGAAGTGGTGATGTTGGACTGGCTGGGCCAGATGCTGGGTCTTCCTGACTGCTTCTTGGCGAAGTCAGGTGGTGAAGCTGGTGGCGTTATCCAGGGCACCGCCAGTGAAGCCACACTCGTCGCTTTGTTGGGAGCCAAATCGCGCTGTATGGTGCGCGTCAAAGAGGAACACCCTGAATGGACTGACACCGAAATACTGTCCAAACTTGTTGGCTATTGCAACAAACAAGCTCACTCGTCAGTGGAGCGCGCTGGTTTGTTGGGCGGTGTAAAGCTTCGAACGCTGAAGCCTGATAGCAAACATCGTCTTCGCGGCGATACTTTACGTGATGCTATAGATGAAGACATCCGCAATGGACTTATACCATTCTACGCGGTAGCCACACTTGGTACGACGTCGTCTTGTACTTTCGACGCTTTAGACGAGATAGGCGAAGTGTGCAACGCCCGTAACGTTTGGTTGCATGTGGACGCCGCTTACGCAGGCTCTGCCTTTATTTGTCCTGAATACCGATACCTTATGAAAGGTGTGGAGAAGGCTGATTCCTTTAACTTCAATCCTCACAAATGGATGTTGGTGAACTTTGACTGTTCTGCAATGTGGCTTAAAGAACCAAGATGGATAGTTGATGCTTTCAACGTTGATCCCCTTTACTTGAAACATGATCAGCAAGGGTCGGCCCCTGATTACCGTCATTGGCAAATTCCTCTTGGACGCCGATTCAGAGCCCTTAAGCTGTGGTTTGTATTACGGCTCTATGGTGTCGAAAATCTACAAAAACATATTAGAAAGCAAATCGCGCTGGCGCATCTGTTTGAAAAGCTATGTTGCGGTGATGAAAGGTTCGAGATATTTGAAGAAGTCACTATGGGGCTTATTTGCTTCAGATTAAAGGGTAGTAATGAAATAAACGAGGAACTGTTACGACGCATCAATGGCCGTGGCAAGATTCATCTTGTTCCTTCTAAAATCGATGACGTTTACTTCCTGCGTTTGGCTATTTGCTCGCGCTTTTCCGAAGAAAGCACACGTCGACTCCGGCAAGTCCACAACCACAGGTCACTTGATCTACAAATGCGGTGGTATCGACAAACGTACCATCGAGAAGTTYGAGAAGGAAGCCCAGGAAATGGGCAAGGGTTCCTTCAAATACGCGTGGGTGTTGGACAAACTGAAGGCTGAGCGTGAACGTGGTATCACCATCGACATTGCCCTGTGGAAGTTCGAAACCGCCAAATACTATGTCACCATCATCGATGCTCCCGGGCACAGAGATTTCATCAAGAACATGATCACCGGAACTTCGCAGGCAGACTGCGCTGTGCTCATCGTCGCTGCCGGTACTGGTGAGTTCGAAGCCGGTATCTCAAAGAACGGACAGACCCGTGAACACGCCCTGCTCGCTTTCACACTCGGAGTCAARCAGCTTATCGTAGGTGTCAACAAAATGGACTCCACTGAACCCCCATACAGTGAGCCCCGGTTCGAGGAAATCAAGAAAGAAGTGTCCTCATACATCAAGAAGATCGGTTACAACCCAGCTGCAGTCGCCTTTGTACCCATTTCTGGCTGGCACGGAGACAACATGCTTGAGCCATCCACCAAGATGCCATGGTTCAAGGGATGGCAAGTGGAGCGCAAGGAAGGCAAGGCCGACGGCAAGTGCCTCATTGAAGCTTTGGACGCTATCCTGCCCCCAGCCCGCCCCACAGACAAGCCCCTCCGTCTTCCCCTCCAAGACGTATACAAAATCGGCGGTATCGGAACGGTGCCCGTCGGCCGTGTGGAGACTGGTGTGCTCAAACCTGGTACCATCGTAGTGTTCGCCCCCGCTAACATCACCACTGAAGTCAAGTCCGTGGAGATGCACCACGAAGCCCTCCAGGAGGCCGTCCCCGGTGACAACGTAGGTTTCAACGTTAAGAACGTATCAGTAAAGGAATTGCGTCGTGGATACGTCGCCGGTGACTCCAAGAACAACCCACCCAAGGGAGCTGCTGACTTCACCGCCCAAGTCATCGTGCTCAACCACCCCGGTCAAATTTCAAACGGATACACGCCTGTCCTGGATTGCCACACGGCCCACATAGCCTGCAAATTCGCTGAAATCAAAGAGAAAGTAGACCGTCGTACAGGTAAATCCACTGAAGACAACCCTAAGTCCATCAAGTCTGGAGATGCTGCCATTGTCAACCTTGTACCTTCCAAGCCCCTGTGTGTGGAATCCTTCCAAGAATTCCCCCCTCTTGGTCGTATTTGTAGATCATTCATTGATTTCGTTCATCCACGGGATCGCAACACTTTTGCATCGCAAATCACAAGCGGTTTGGCCGTCCCCAAAATAGTAAATTCCACCATAGTGTGTCGTATTCGGCGATACAGAGGACTGAAGTCAGGTTTCGGAGTAAAGGACCGTGTTGTTACATACATGCCGTTCCTTCTCAAATTCACATTCAAGAATATAAGCGATGAAGACAAAGTTATCTATTTAGTCATACAAAGTACACCTTTCTATTCTGCATTTAAAATTCCAAATGAAATAATAACAAAAGCAATACCATTTGTTATACGCCACGCTGCGAACGGCAATATTGAATACATTGATTCTGAGTCAGTACCATATCTTGGTCAGTTACCACAAGAAATGATTGGAAAAGATGCCCTTCAGTTGTATCATCACGAAGATCTTGGATATATAAGGCAGGCGTATGAACTTATCGTAAAAGAGGGTACCTTGGCGCGTTCAAAACCTTATAGAATGGTTACCCACAATGGAGATTCCATTAAGTTGGAGACGGAATGGTCTTCGTTCATCAATCCATGGTCTCGTAAACTAGAATTTGTGATCGGAAAACACCATATTATAGAGGGACCAGCGAACCCGGACGTTTTTCAAGCACCTTTATCTGAAGAAGAGAAGAATAAGGCACAGATGCTAAGAGAAAGTATATTAAGGATTATGAACGAGGTGTTGACAAAACCTGCGGAAGTTGCAAAGCAGCAGATAAGCAAAAGATGCCATGACTTAGCCTCTTTCATGGAGAGCCTTTTGGAAGAACAGCCGAAGACCGACGATGAATTGACACTTGAAATTCAAGATCCTTACTATAATTACTATGAGCATGATTCAGCGATGTTAGGAGGGATTTCTCCTCATCATAATCACAGTGATAGTAAATCGAGCACA---GAAACACCATTGAGCCTCGTGTACAGTAAAGACATGCTGGATGAGACTGCCAAGTTTTCGGTCGGTGGGCGATTCTCTCAAGGATCGATTTGACGGCGCGTCACGGGTTATGCTTTCCAATAATGATGTGGAAGCCCCCGTCCAGAGGAACGAGGCAGCGCCACACAGGGTGCCGCGACGGGACCGGTACAGGTTTCAGTTGCGGCCTCATAATCCCGATCACAAGTCCCCAGGGGTCAAAGACCTCGTGTACTTGGAACCATCGCCGGGCTTCTGCGAGAAAAATCCCAGGCTAGGCATCCCCGGTACGCACGGGCGGGCCTGCAACGATACCAGCATCGGTGTCGACGGTTGCGACTTAATGTGCTGCGGCCGTGGCTACCGGACAGAAAAAATGTTTGTTGTGGAACGGTGTAAT
Avar                               TGGGTTTCCAGAGTCCTTGACAGATCCATCGTATCACGCGCAGTTGCTCGTTCTCACTTATCCACTAGTGGGTAACTACGGAGTACCAGACGAGAACGAGTGTGATGAACACGGAATACGCAAGTGGCTTGAATCCGACCGTATTTGGGCCGCTGGGCTGATTGTCGGTGAAGTCAGTACACGTGCTTGCCATTGGCGCGCTAAACAATCTTTAGGCAAATGGTTAGGAGCACATGGAATCCCTGGTGTTTGCGACGTTGATACTCGAGCTCTTACCTTCCGTCTTCGAGAAGGTGTTACCCTTGGACGAATTGTTCAGGGCGCCCCACCTTATGGGCCATTTCCGCCTGTGGCAGATCCAAATATTAGGAATTTGGTCGCTGAAGTTTCGACTAAAGAATCGAAAATATTGAATCCTAATGGTGATGTTACGATACTAGCAATAGATTGTGGCTTGAAGTACAATCAGCTTAGGTGTTTGATAAAAAGAAACGCCAGGGTGATTTTGGTTCCTTGGAACCACAAACCAGATCCTAAGCAATATGACGGACTATTTATCAGTAACGGTCCAGGAGACCCCGAAATATGCAAGCAAGTGGTTACGAATTTGCAAGAGATCATTTCAAACAAAACAGTCATAAAACCAGTTTTTGGCATCTGTCTTGGACATCAGTTGTTATCAACAGCAGCCGGTTGTAAAACGTATAAAACTGCATATGGCAATCGTGGTCATAATCTGCCATGTACACACAGTGGCACAGGGAGATGTTTTATGACATCACAAAATCACGGCTTCGCTGTAGATCCAAATTCATTACCGGCTGACTGGAAAATTCTATTTACCAATGAAAATGACAA----------------------------------------------------------------------------------------------------------------------------------------------TGTGTGATTGACGATATGATTATGGAAAAATTAGAATACGTACCCACTATTCAAGAAAGACCCAAAAAGGTTCTTATTCTTGGTTCAGGAGGCCTTTCAATAGGTCAGGCAGGTGAATTTGATTATTCAGGATCACAAGGCGTAAAAGCAATGCAAGAAGAAAAAATTCAAACAGTACTTATTAATCCAAATATTGCAACTGTTCAAACTTCTAAGGGTTTAGCAGATAAAGTTTATTTTCTTCCCATAACTCCAGAATATGTGGAGCAAGTAATAAAAGCCGAACGCCCTACAGGAGTCTTGCTCACATTTGGTGGTCAAACGGCATTAAATTGTGGTGTAGATYTACAAAAGGCTAAAATATTTGAAAAATATAATGTCAGTGTTCTAGGTACTCCTATCCAATCTATAGTTGACACAGAGGATAGAAAGATTTTTGCTGAAAAAATAAACGCAATAGGCGAAAAAGTAGCTCCAAGTGCAGCAGTAACAACAGTAGATGAAGCTCTTGCAGCAGCGATTCAAATTGGTTATCCTGTCATGGCCCGTTCAGCATTTTCTTTGGGAGGCTTAGGTTCGGGTTTTGCTAACAATGAAGAACAGCTTCGAGTATTAGCGCATCAGGCGTTGTCTCACTCTGATCAATTAATAATAGATAAATCCTTAAAAGGTTGGAAAGAAGTCGAATACGAGGTTGTCAGGGATGCGTATGATAATTGTATCACTGTGTGTAATATGGAAAATGTAGACCCTCTAGGAATACATACTGGAGAATCTATTGTTGTTGCGCCAAGTCAAACTTTATCGAACAGAGAATATTATATGTTACGAAATACTGCTATAAAAGTGATAAGACATTTTGGTATAGTTGGTGAATGTAATATTCAATACGCTTTAAATCCTCATTCAGAAGAATTTTATATCATAGAGGTGAATGCTAGATTATCTAGAAGTTCAGCGCTAGCAAGCAAAGCAACAGGATACCCATTAGCTTATGTAGCTGCAAAATTAGCTCTTGGAATACCATTACCTGCTATAAAAAATTCAGTAACCGGAGTAACAACAGCGTGTTTCGAGCCAAGTCTTGATTATTGTGTTGTTAAAATACCTAGATGGGATTTAGCTAAATTTAACAGAGTAAGTACTAAAATTGGTAGCTCAATGAAGAGTGTAGGAGAGGTTATGTCTATTGGCAGAAGTTTTGAAGAAGCCTTCCAAAAAGCATTGCGGATGGTTGATGAAAATGTTAATGGTTTTGACCCCAATATAAAAAATGTTAATGATAATGAATTAAGAGAACCCACGGATAAGCGAATGTTCGTACTAGCTGCTGCTCTAAGACAGGGTTATACAGTAGAAAAATTATACGAWCTGACGAAAATTGACAAATGGTTTTTAGAAAAGTTCAAAAATATTATTGACTATTACAAAACTCTGGAAACAGTTGACCCTGGTTCTATAACTTTTGAAATACTAAAAAAGGCCAAAAAAATAGGATTCTCTGATAAGCAAATAGCTGTAGCAATAAAGAGCACAGAATTAGCAGTGAGAAAATTAAGGGAAGAACTGAATATTACTCCATTTGTTAAACAAATTGACACAGTGGCTGCTGAGTGGCCAGCTTCTACTAATTATCTCTATCTAACCTATAGCGGTAGTACCCATGATTTAGAATTCCCGGGAGAATTCGTGATGGTTCTGGGATCAGGTGTATACAGAATTGGAAGTTCTGTCGAATTTGACTGGTGTGCTGTAGGTTGTTTAAGAGAATTGAGGAATCAAGGTAAAAAGACTCTAATGATTAACTACAACCCTGAAACTGTTAGCACTGATTATGACATGAGCGACAGATTATACTTCGAAGAGATTTCGTTTGAAGTTGTCATGGATATTTACGATTTAGAACATCCAAGCGGTGTCATATTATCGGGTGCCGTCGGTGAAGCCCGGCTACCTGCGTCCGCTGGTGGCGGAGCAGGCGCCGGACAAGCCGGAGCCGTGGACGGCGGTGATGGCGGACATCGAGCGCGTGGTGATGTCCGGCGTGACGCACTGGCACTCGCCGCGGTTCCACGCGTACTTCCCCACCGCCAACTCGTACCCGGCGATTGTTGCCGATATGCTCAGCGGGGCGATCGCTTGCATCGGTTTTACGTGGATTGCAAGTCCAGCCTGTACCGAGTTGGAGGTGGTTATGTTGGACTGGCTGGGCCAGATGTTGGGTCTGCCTGACGAGTTCCTGGCGCGGTCCGGCGGGGAGGCCGGCGGCGTGATCCAGGGCACGGCCAGCGAGGCCACCCTCGTGGCTCTGCTGGGAGCGAAGGCGCGCACGATGCAGCGACTCAAAGAACAACACCCCGAATGGACCGAAAACGATATCCTCCCGAAACTTGTTGGATATTGTAATAAACAAGCTCATTCGTCGGTGGAAAGAGCGGGACTGTTGGGCGGAGTGAAGCTAAGGAGTCTGCAGCCCGACGGCAAGCGCTGCCTGCGAGGAGATATACTACGYCAAGCTATAGAAGATGATCTAGCCAATGGACTTATTCCATTCTATGCCGTGGCGACTTTGGGTACCACGTCTTCGTGCACATTCGACGCCCTCGATGAGATGGGCGACGTGTGTACCGAGTATGGATTATGGTTGCATGTGGACGCTGCGTACGCCGGCTCCGCGTTCATCTGCCCCGAGTACCGGTACCTCATGAAAGGCGTTCAGAAAGCCGACTCTTTCAACTTCAACCCACACAAATGGCTCCTAGTCAACTTCGACTGCTCGGCCATGTGGCTGAAGGAACCGCGATGGATCGTCGACGCATTCAACGTCGACCCTCTCTACTTAAAACACGACCAGCAGGGTTCCGCACCCGACTACCGGCACTGGCAGATCCCCTTGGGCCGCCGCTTCAGGGCCCTCAAGTTGTGGTTCGTCCTYAGACTGTACGGCGTCGAAAACCTACAGAAGCATATCAGAAAACATATCGCCCTCGCSCACTTGTTCGAACGGCTCTGCACCGCCGACGACAGGTTCGAATTATTCGAAGAGGTCACGATGGGCCTCGTCTGCTTCAGACTGAAAGGTGGCAATGATATCAACGAAGAACTGTTAAGGCTCATTAACGGTCGTGGGAAGATACATTTGGTCCCCTCCAAAATTGATGACGTTTACTTTTTAAGATTAGCGATCTGCTCTCGTTTTACCGAAGACAGTACACGTCGACTCCGGCAAGTCCACCACAACCGGTCACTTGATCTACAAATGCGGCGGTATCGACAAACGTACCATCGAAAAGTTCGAGAAGGAGGCCCAGGAAATGGGTAAGGGTTCCTTCAAATACGCYTGGGTATTGGACAAACTGAAAGCCGAGCGCGAGCGTGGTATCACCATCGACATCGCCCTGTGGAAGTTCGAGACCGCCAAGTACTACGTCACCATCATCGACGCCCCCGGACACAGGGATTTCATCAAGAACATGATCACCGGAACCTCACAGGCCGACTGCGCCGTGCTGATCGTCGCCGCCGGTACCGGYGARTTYGAAGCCGGTATCTCCAAGAACGGACAGACCCGCGAGCACGCCCTGCTCGCCTTYACGCTCGGTGTYAAACAGCTCATCGTAGGTGTCAACAAAATGGACTCCACTGAGCCACCGTACAGTGAACCCCGTTTCGAGGAAATCAAAAAGGAAGTCTCCTCGTACATCAAGAAGATTGGTTATAACCCGGCTGCAGTCGCTTTCGTACCCATTTCTGGCTGGCACGGAGACAACATGTTGGAGSCGTCCACCAAGATGCCCTGGTTCAAGGGATGGCAGGTGGAGCGCAAGGAGGGTAAGGCTGAAGGCAAGTGCCTCATYGAGGCCTTGGACGCTATCCTACCCCCCGCTCGTCCCACAGACAAGGCCCTGCGTCTTCCMCTGCAGGACGTATACAAAATCGGCGGTATCGGAACGGTGCCCGTCGGCAGAGTTGAAACTGGTATCCTRAAGCCCGGTACTATTGTGGTGTTCGCCCCCGCCAACATCACCACTGAAGTCAAGTCCGTGGAGATGCACCACGAGGCTCTCCAGGAAGCCGTACCCGGWGACAACGTAGGTTTCAACGTCAAGAACGTTTCCGTCAAGGAGTTGCGTCGTGGTTACGTCGCTGGCGACTCCAAGAACAACCCCCCCAAGGGTGCCGCCGATTTCACAGCACAGGTCATCGTGCTCAACCACCCCGGACAAATCTCAAACGGTTACACGCCTGTACTGGATTGCCACACAGCTCACATTGCCTGCAAATTYGCAGAAATCAAAGAGAAGGTTGACCGTCGTACTGGTAAATCCACTGAAGACAATCCTAAATCGATCAAATCTGGTGATGCCGCTATCGTCAACCTAGTCCCCTCCAAGCCCCTGTGTGTGGAGTCCTTCCAAGAGTTCCCGCCTCTCGGTCGTATCGGCAGGTCCTTTATCGACTTCCTTCATCCACGGGATCGCCACACTTTTGCGTCCCAAATAACAAACGGTCTGGCTGAACCAAAAATAGCAAATTCCGCCATGGTRTGTCGCATAAGGCGATACAGAAGCCTCTCGTCTGGTTTTGGAGTCAAAGATCGGGTGGTTACTTTCATGCCTTTTCTTCTAAAATTTTCGTTTAAAAACGTAAACGATAAATGTGCGGAAATATACCTAGTCATACAAGCAACGCCATTTTACTCTGCATTTAAAACTCCTAATGAAATTGTAACAAAGCCTATACCATTTGTGATAAGACACGCTGCGAACGGTAATCTTGAGTATATTGATCCCGAATCCGTGCCCTATCTTGGCTATCTACCTCAGGACGTCACTGACAAGGATGCTCTGCAGCTATACCATCCAGATGATCTTTCCTATCTTCAACAAGTCTACGAGACTATTGTTAGGGAAGGGGGCTTGGAGAGATCCCTGGCATACAGATTGATGACACAAAATGGCGATTTTATAAAAGTCGAGACTGAATGGTCTTCGTTCATAAATCCTTGGTCAAGGAAGCTAGAGTTTGTTATAGGCAAGCATCATATTATTGAGGGTCCAAAAAATCCGGACGTATTTCAGTCACCGCTAAGTGAAGATGAGAAGAATAAAGTGAAAATGTTTAGGGATAGCGTCTTTAGAATACTTAATGAAGTACTGACGAGGCCTGCCGAGGTGGCAAAACAACAAATGAGCAAAAGATGCCAGGACCTTGCGTCCTTTATGGAGGGCCTCATCGAGGAACAACCAAAGCTCGACGAAGACCTTCACCTTGAGATCCACGAGGCAGAAAATAGCTATTATGAGCGTGATTCTGTCTTGCTTGGAGGC------------------------------------------------------------CTCGTGYACKGTGAAGACGTGTTGGATGAGGTTGCCCAGTTTCCGCTCRGTGGGCGACGCGYTGAAAGACCGCTTCGACGGTGCGTCTCGTGTAATGCTGTCAAATAGCGACATGGAGCCRCCCGCGCAAAGGAACGAGGCRGCCCCGCACCGGGTCCCGCGGCGAGACAGGTACAGATTCCAGCTGCGGCCCCACAACCCGGACCACAAGTCGCCGGGCACGAARGACCTCGTGTACTTAGAGTCGTCGCCGGGGTTCTGCGAGAAGAACCCGCGGCTGGGCATCCCGGGCACRCACGGGCGCGCSTGCAACGACACGAGCATCGGCGTGGACGGCTGCGACCTGATGTGCTGCGGCCGGGGGTACCGCACCGAGACCATGTTCGTTGTCGAACGGTGCAAC
Bmor1.2                            AGGATATCCGGAATCCCTGACAGATCCGTCGTACCACGCACAACTACTGGTGTTAACTTATCCTCTCATTGGAAACTATGGAGTTCCGGATGAGAATGACCGAGACGAACACGGTATTAGCAGGTGGTTTGAATCCGACCGTATTTGGGCAGCTGGTTTGATAGTGGGGGAAGTCAGCAAACGTGCTTATCATTGGCGTGCCAAATGTTCCATAGGAGCATGGCTAGCCCAGCATCGGGTCCCTGGTATATGTGACATTGATACACGCGCTCTAACTTGCCGTCTCAGAGAAGGTATAACTCTCGGGAAAATCATACAAGGCTTACCGCCGTCTACTCCACTTCCACCGTTCACAGATCCGAACTTACGAAACTTAGTTGCCGAAGTGTCAATTAAGCAACCACGAGTTTTTAATAAAAATGGAGAGATAACAATTTTGGCAATCGACTGCGGTTCAAAATACAATCAAATTAGATGTTTTATCAAAAGGAACGCGAAAGTCGTTCTAGTACCGTGGGACTACAAGCCCAACCCAAATGAATACGATGGCTTGTTCATAAGCAACGGGCCAGGCGATCCGGAAATTTGCAAAAAAGTTGTAGAAAACTTACAATTTGTTATGAAAAATCAAAATATTGTAAAACCTATCTTTGGTATTTGTCTAGGACATCAACTATTATCTACCGCAGCGGGGTGCAAAACTTACAAGACCAAATATGGCAACCGTGGTCACAACTTGCCGTGTACTCACAGTTCCACTGGCAGATGTTTCATGACTTCGCAGAACCATGGCTACGCCGTCGATACCGATTCTTTGCCTGAAGGATGGAAAGTTTTGTTCACCAATGAAAATGATAAGACTAACGAAGGAATCATTCACAAGTCTGCGCCTTATTTCAGCGTTCAATTTCATCCTGAACACACTGCGGGCCCTACGGATTTAGAGTTTTTGTTTGACATTTTTGTTGATGCAGTTAAAAGTTATAAAAATAACGTAAATTGTGTTATAGATGAAATGATAAATGAAAAATTGAAATTTATTCCAACAATTCACGATAGACCGAAAAAAGTATTAATCCTAGGCTCCGGAGGCTTATCAATAGGACAAGCCGGAGAGTTCGATTATTCAGGTTCGCAAGGCGTGAAGGCTATGCAAGAAGAAAAAATTCTAACAGTTCTTATAAATCCTAACATTGCCACTGTACAAACTTCTAAAGGTTTGGCGGATAAAGTTTACTTTTTACCTATAACTCCTGAATATGTAGAACAAGTCATAAAAGCAGAAAGACCAACGGGGATTTTGCTCACTTTTGGCGGACAAACTGCACTAAATTGCGGAGTGGAACTACAAAAATCTAAAATATTTGAAAAATATAATGTCAGCGTTTTAGGCACACCCATTCAGTCGATAGTTGATACTGAAGATAGGAAGATATTTGCAGAGAAAATCAATGCGATAGGAGAAAAAGTGGCACCAAGTGCAGCAGTAACATCAGTCGAAGAAGCACTCGAAGCAGCTCTGCAAATCGGGTATCCGGTGATGGCTCGCTCAGCCTTTTCCTTGGGAGGATTAGGCTCTGGTTTTGCGAACAATGAAGATGAACTCAAAACATTAGCTCACCAAGCTCTTTCACATTCCGATCAACTCGTTATTGACAAATCTTTGAAGGGGTGGAAAGAAGTTGAATACGAAGTCGTAAGAGACGCTTATGATAACTGCATAACTGTTTGTAATATGGAAAACGTTGACCCATTAGGTATACACACTGGAGAATCTATAGTAGTAGCGCCAAGTCAAACTTTGTCTAATAGAGAGTATTATATGCTTCGAAATACGGCTATAAAAGTTATACGACATTTTGGTATAGTCGGCGAATGTAATATACAATACGCTTTAAACCCGAATTCTGAAGAATTTTACATTATTGAAGTAAATGCAAGACTTTCGAGGAGCTCAGCATTAGCCAGTAAAGCAACAGGTTATCCATTAGCATATGTGGCTGCAAAATTAGCTCTCGGAATATCCTTGCCTGTTATCAAAAATTCGGTTACTGGAGTAACCACAGCCTGTTTTGAACCAAGTTTGGACTACTGTGTTGTTAAAATCCCAAGATGGGACCTCGCCAAATTTAACAAAGTGAGTACGAAAATTGGAAGCTCTATGAAAAGTGTTGGGGAAGTCATGTCTATCGGCAGGACTTTCGAAGAAGCATTCCAAAAAGCTTTGCGGATGGTTGACGAGAATGTAAATGGTTTTGATCCGAACATCAAAAAAGTAAACGAAAATGAGTTAAAGGAACCAACAGATAAACGTATGTTTGTGTTGGCTGCAGCCTTAAAGAACGGATTTAGTGTTGAAAAGTTGTATGAGTTGACTAAAATAGACAAATGGTTCTTAGAAAAGTTTAAGAACATTATTGACTATTACAAAACTCTTGAAAAATTAGATTCTGGAACAATTACATCTGACATTTTAAAGCAAGCTAAAAAAATGGGATTCTCTGATAAACAAATTGCTTCTGCAATAAAGAGTACTGAAGTAGCGATCCGTAAATTAAGAGAAGAATTCAAAATAACACCATTTGTTAAACAAATAGATACAGTTGCTGCGGAGTGGCCAGCTACTACCAACTATTTGTATTTAACCTACAATGGAAGCACACATGACATTGAATTTCCGGGAGAATTCGTTATGGTTTTAGGTTCAGGGGTGTATAGAATAGGAAGTTCGGTAGAGTTCGATTGGTGTGCCGTAGGATGTCTCAGGGAATTAAGAAATCAAGGTAAAAAAACAATAATGATAAATTACAATCCTGAAACAGTTAGTACTGATTATGACATGAGCGATCGTCTCTATTTTGAGGAAATATCATTTGAAGTTGTAATGGATATTTATGATATTGAAAGACCTAGTGGTGTAATATTGTCTTGTTCCGTCAGTAAAACCTGGCTACCTTCGACCGTTAGTTCCGGAACAAGCACCGCAACAACCGGAGCCTTGGACTGCGGTGATGGCGGATATCGAGCGCGTGGTTATGTCCGGGGTCACCCACTGGCACTCGCCTCGGTTCCACGCCTACTTCCCAACCGCTAACTCGTATCCCGCTATAGTAGCAGACATGCTCAGCGGCGCCATCGCTTGCATTGGTTTTACTTGGATTGCTAGCCCGGCATGTACAGAGTTGGAAGTGGTTATGTTGGATTGGTTGGGTCAAATGCTTGGCCTGCCAGAAGAGTTCTTGGCGCGGTCAGGGGGCGAGGCCGGCGGTGTAATCCAGGGCACGGCTAGCGAAGCTACTCTTGTCGCACTGCTAGGAGCCAAGTCTCGCATGATGCAAAGAGTCAAGGAACAACACCCTGAATGGAGTGACACCGATATATTATCCAAGCTCGTCGGCTATTGTAATAAACAAGCCCATTCTTCGGTGGAGCGAGCTGGACTCCTCGGCGGTGTTAGGCTGAAATCACTACAGCCAGACGGTCAACGTCGTCTTCGCGGAGACACTCTTCGTGACGCTATTGATGAAGACATCCGCAACGGTCTCATTCCATTCTATGTTGTTGCTACATTGGGTACAACTTCATCCTGTACATTCGATGCTCTTGACGAAATTGGAGATGTCTGTCTCTCACATGGAATTTGGCTTCACGTCGATGCCGCCTACGCTGGATCTGCTTTCATCTGCCCTGAGTATCGATACCTTATGAAAGGCGTTGAGAAAGCGGATTCATTTAATTTCAATCCTCACAAATGGATGCTGGTCAATTTTGATTGTTCAGCAATGTGGTTGAAACAGCCACGATGGATCGTCGATGCTTTCAACGTTGATCCTCTTTACTTGAAACACGACCAGCAAGGCTCAGCGCCAGATTACCGTCATTGGCAAATACCGTTGGGCCGCAGATTCAGAGCGCTGAAGTTGTGGTTCGTTTTGCGATTATACGGTGTTGAGAACTTACAAAAACACATCAGAAAACAGATCGCATTGGCCCATCTGTTCGAGAAGCTTTGCACTTCAGATGATAGATTCGAGTTGTTTGAAGAGGTCACTATGGGTTTAGTGTGTTTCAAACTGAAAGGAAGCAATGAAATCAATGAAGAACTATTACGCCGTATAAACGGACGTGGAAAAATTCATCTTGTCCCATCTAAGATCGATGATGTGTATTTCTTGAGATTGGCTATTTGCTCGCGTTTCTCCGAAGAAAGCACACGTCGACTCCGGCAAGTCCACCACCACTGGTCACTTGATCTACAAATGTGGTGGTATTGACAAACGTACCATCGAGAAGTTCGAGAAGGAGGCCCAGGAAATGGGTAAAGGATCCTTCAAATATGCTTGGGTATTGGACAAACTAAAGGCTGAGCGTGAGCGTGGTATCACAATCGATATTGCTCTCTGGAAGTTCGAAACTAGCAAGTACTATGTTACCATCATTGATGCTCCTGGACACAGAGATTTCATCAAGAACATGATCACAGGAACCTCTCAGGCTGATTGCGCTGTGCTCATCGTAGCTGCCGGTACCGGTGAATTCGAAGCTGGTATCTCTAAGAACGGTCAAACCCGTGAGCATGCCTTGCTCGCTTTCACCCTCGGTGTCAAACAGCTCATCGTAGGAGTAAACAAAATGGATTCCACTGAACCACCATACAGTGAGCCCAGATTTGAGGAAATCAAGAAGGAAGTATCCTCATACATCAAGAAGATTGGCTACAACCCAGCTGCTGTCGCTTTCGTGCCCATTTCTGGATGGCACGGAGACAACATGTTGGAGCCTTCAACCAAAATGCCTTGGTTCAAGGGATGGCAGGTGGAGCGTAAGGAAGGCAAAGCTGACGGAAAATGCCTCATTGAAGCTCTCGATGCCATCCTGCCACCTGCCCGCCCCACTGACAAGCCCCTGCGTCTTCCCCTGCAAGACGTATACAAAATCGGTGGTATTGGTACCGTGCCCGTCGGCAGAGTTGAAACTGGTGTGTTGAAACCAGGTACCATTGTTGTCTTTGCCCCCGCCAACATCACTACTGAAGTCAAGTCTGTGGAGATGCACCACGAAGCTCTCCAAGAAGCTGTACCTGGAGACAATGTAGGTTTCAACGTAAAGAACGTGTCCGTCAAGGAATTGCGTCGTGGTTATGTTGCTGGTGACTCCAAAAACAACCCACCTAAGGGTGCTGCAGATTTTACAGCTCAAGTCATTGTGCTTAACCATCCTGGTCAAATCTCAAACGGTTACACACCAGTCTTGGATTGCCACACTGCCCACATTGCCTGCAAATTTGCAGAAATCAAAGAAAAAGTTGACCGTCGTACTGGTAAATCTACTGAAGTCAACCCAAAATCCATCAAGTCTGGAGATGCAGCCATTGTCAACTTGGTACCTTCCAAGCCTCTATGTGTAGAGTCCTTCCAGGAATTCCCACCCCTCGGTCGTCTTGGSAGGTCGTTYATCGATTTCGTTCATCCAAGGGACCGTAGCACGTTCGCGTCACAGATAACCAGTGGTTTGGCCGTCCCGAAAACTGCAAACTCGACTATGGTGTGTCGGATAAGACGTTACAGAGGTCTGAGCACGGGGTTCGGAGTTAAGGAAAGAGTGGTCACGTTCATGCCGTTCCTTTTGAAATTCACGTTCAAGAACATAAGCGATGAAGAGAATGTCATCTACCTCGTCATACAGGCCACACCATTTTTTTCAGCGTTCAAAACGTCGTTTGAAATATTACCGAAAGTTAATCCTTTCGTGATGCGTCACTCCGCGAATGGTAATCTCGAGTACTTAGACCCAGAATCTGTACCTTATCTCGGATATTTACCTCAAGATGTCCAAGACAAGGACGCATTGCAACTCTATCATCCGGAAGATTTGGAATACCTCCAGCAAGTATACGAGGTAATCGTTAAGGATGGTGGCATGCCGCGTTCCAAAACTTACAGAATGATGACACAAAACGGTGATTACATAAAAATCGAAACCGAATGGTCTTCGTTTATTAATCCTTGGTCGAAGAAGCTGGAATTCGTCATCGGGAAACATTACATCATTGAAGGCCCCGAGAATCCAGATGTATTCCAGTCCCAATTATGCGACGAACAAATAAAAAAGTCCATGGTATTTCGCGAGAATATCGTTAAACTTATGAATGAGGCTCTAACGAAACCAGCGGAAGTTGCCAAACAGCAAATGAGCAAGCGTTGCCAGGACTTAGCGTCGTTCATGGAGAGCCTCATGGAGGAACCACCGAAAAATGACGAGGAATTACGCCTAGAAATACAGGATCCGGACCACAGTTATTATGAGCGTGATTCGGTAATGCTCGGCGGG------------------------------------------------------------CTCGTGCACCGTGAAGACTTGCTGGATGAGGCTGCCGAGCTTCAGGTCGGTGGGTGACTCGCTGAAGGACCGGTTCGATGGCGCGTCACGCGTGATGCTGTCGAAGGCGGAGCTCGAGACGCCGGCGCAGCGCAACGAGGCGGCGCCGCACCGGGTGCCGCGCAAAGACCGGTACCGGTTCCAGTTGCGGCCGCACAATCCGGACCACAAGTCGCCCGGGGTCAAAGACCTCGTCTACCTGGAATCGTCGCCGGGATTCTGCGAAAAGAATCCGCGTCTAGGCATCCCCGGCACGCACGGCCGCGCCTGCAACGACACTAGCATCGGCGTGGACGGCTGCGACCTGATGTGCTGCGGTCGCGGCTACAAGACAAACACGATGTTCGTGGTTGAGAGATGCAAC
Eversicol                          ---------------------------------------------------------------------------------------------------------------------------------------------------------------------------------------------------------------------------------------------------------------------------------------------------------------------------------------------------------------------------------------------------------------------------------------------------------------------------------------------------------------------------------------------------------------------------------------------------------------------------------------------------------------------------------------------------------------------------------------------------------------CTTACCCTGCACCCATAATGGTACGGGAAGATGTTTCATGACATCACAAAATCATGGTTTCGCTGTAGACGCAAATTCGCTTCCAGAAGACTGGAAAATTTTATTCACTAATGAAAATGACAAAACAAATGAAGGCATAATTCACAAATCTTCCCCGTTCTTCAGTGTTCAATTTCATCCGGAGCACACTGCAGGTCCTACTGACTTAGAATGTCTCTTTGACATATTTATAGATACAGTAAAGTCTTACAAACATAATAAACCATGTGTGATTGACGACATGATTACTGAAAAACTAAAATTTGTTCCAACCATTCAAGAAAGACCCAAAAAGGTATTGATTCTCGGTTCAGGTGGCTTATCTATCGGTCAAGCAGGTGAATTTGATTATTCAGGATCACAAGGAGTTAAGGCCATGCAAGAAGAAAAAATTCAAACAGTCCTGATCAATCCCAACATTGCTACTGTTCAAACATCGAAAGGTTTGGCAGACAAAGTATATTTTCTACCTATTACTCCTGAATATGTGGAACAAGTTATTAAGGCTGAACGCCCCACAGGAGTCTTACTAACATTTGGAGGACAAACTGCACTGAACTGTGGAGTGGAACTACAAAAATCCAGGATATTTGAAAAATACAACGTTAATGTACTAGGAACTCCAATACAGTCAATTGTAGATACTGAAGATAGAAAAATATTTGCCGAGAAAATAAATGCAATAGGTGAAAAAGTTGCTCCTAGTGCAGCAGTCACATCAGTTGAAGAAGCTCTTACAGCTGCCGTGCAAATTGGATATCCTGTAATGGCACGATCGGCATTTTCTTTGGGAGGCATGGGTTCGGGCTTTGCCAACAATGAAGAAGAACTCAGAGCACTAGCTCATCAAGCATTATCGCATTCCGATCAACTTATTATCGACAAATCACTAAAGGGCTGGAAAGAAGTGGAATATGAGGTTGTTCGTGATGCCTATGACAACTGTATCACTGTCTGCAACATGGAAAATGTAGATCCTTTGGGAATACATACAGGAGAATCAATTGTTGTTGCACCAAGTCAAACGCTATCTAACAGAGAATATTACATGTTGCGTAATACTGCCATTAAAGTAATAAGACATTTCGGTATAGTAGGCGAGTGTAACATTCAGTACGCTCTCAATCCAAATTCAGAAGAGTTTTTTATTATAGAAGTAAATGCCAGATTATCTAGAAGCTCAGCATTAGCAAGCAAGGCCACAGGTTACCCTCTCGCTTATGTAGCAGCAAAATTATCTCTCGGAATACCATTACCTGTTATTAAAAATTCTGTTACTGGAGTAACTACAGCCTGCTTCGAACCTAGTCTCGATTATTGCGTTGTAAAAATTCCTAGATGGGATTTAGCCAAGTTCAACAGAGTAAGCACAAAAATTGGAAGTTCAATGAAGAGTGTAGGAGAAGTTATGTCTATTGGCAGAAGTTTTGAAGAGGCATTTCAAAAAGCATTGCGAATGGTCGATGAAAATGTTAACGGTTTTGACCCCAACATTAAAAAAGTGAATGAAAATGAATTGAGAGAACCGACAGACAAGCGAATGTTTGTTCTAGCTGCTGCACTCAAAAAAGGATATACTGTCGAAAAACTGTACGAACTTACTAAAATAGACCAATGGTTTTTGGAAAAATTCAAAAATATTATTGATTATTACAAAATTCTTGAAGCTGTCGACCATAGCTCTATTACCTTTGAAATATTAAAGAAAGCTAAAAAAATTGGGTTCTCTGATAAACAAATTGCTGCTGCTATAAAAAGTACAGAATTGGCTGTGAGAAAATTAAGAGAAGAATTAAAGATTACGCCCTTTGTAAAACAAATAGACACTGTGGCAGCCGAATGGCCAGCATCCACTAATTACCTCTATTTAACATACAATGGTAGCACTCATGATCTTGACTTCCCAGGAGATTTTGTAATGGTTTTGGGATCAGGAGTATACAGAATTGGAAGTTCTGTAGAATTTGATTGGTGCGCTGTGGGTTGCTTGAGGGAGTTGAGAAATCAAGGCAAGAAAACAATAATGGTTAATTACAATCCTGAAACTGTCAGTACTGATTATGATATGAGTGACAGATTATACTTTGAAGAAATCTCCTTTGAAGTTGTTATGGACATTTATAATATTGAACATCCGAGTGGTGTAATATTATGTGGTACCGTCAGTGAAGCCTGGTTATCTTCGGCCGTTGGTACCGGAGCAAGCGCCGGTTCAGCCTGAGCCTTGGACGGCGGTGATGGCGGACATCGAGCGCGTCGTCATGTCCGGCGTTACGCACTGGCACTCTCCGAGATTCCACGCTTACTTCCCCACAGCAAACTCCTACCCGGCCATCGTTGCCGACATGCTGAGCGGTGCCATCGCATGCATTGGTTTCACATGGATCGCAAGTCCAGCGTGCACGGAGTTAGAAGTGGTAATGCTGGACTGGTTGGGCCAAATGTTAGGGCTTCCCGACCAGTTCCTGGCACGATCCGGCGGCGAGGGCGGCGGCGTCATACAAGGCACTGCTAGCGAAGCCACTCTTGTCGCGCTACTCGGGGCCAAAGCTCGCACGATGCAGCGGATCAAAGAACAACACCCTGAATGGAGTGATAATGAGATCCTTGGAAAACTTGTGGGCTACTGCAATAAGCAGGCCCATTCATCAGTGGAACGAGCAGGGCTCCTGGGAGGCGTGAAGCTAAGGAATCTACAACCAGATAGCAAAAGGTGTCTCAGGGGTGACATTTTGCGTGAAGCTATCGAAGAAGATATCCGGAATGGTCTTATACCGTTTTATGCTGTGGCTACATTGGGAACAACGTCCTCGTGCACATTTGACGCGTTAGACGAAATAGGAGACGTGTGCGCGGCCCACGATGTATGGCTGCACGTGGACGCGGCCTATGCAGGCTCCGCCTTCATCTGTCCCGAATATAGATACCTCATGAAAGGCATAGAAAAGGCAGACTCCTTCAACTTCAACCCCCACAAATGGCTCCTGGTCAACTTTGACTGTTCCGCAATGTGGTTGAAGCAACCTCGATGGATCGTCGACGCCTTCAATGTCGACCCACTCTACTTGAAGCATGACCAGCAGGGATCCGCTCCGGATTACCGCCATTGGCAAATTCCTCTGGGCCGCCGTTTCAGAGCACTCAAGCTATGGTTCGTSCTCAGATTGTACGGCGTCGAAAATCTGCAGAATCACATCCGAAAGCAGATAGCGCTGGCGCATCTCTTCGAGAAGCTTTGCACCTCCGACGAACGGTTCGAATTGTTTGAAGAGGTGAAGATGGGGCTCGTCTGTTTCAGGCTGAAGGGAGCCAATGACATCAACGAAGAACTGCTTAGACGCATTAATGGCCGCGGGAAAATCCACCTGGTTCCCTCTAAGATCGATGACGTATATTTCTTAAGATTAGCGATTTGCTCGCGTTTCTCCGAAGATAGTACACGTCGACTCCGGCAAGTCCACCACCACCGGTCACTTGATCTACAAATGCGGCGGTATCGACAAACGTACCATCGAGAAGTTCGAAAAGGAGGCCCAAGAAATGGGCAAGGGTTCCTTCAAATACGCCTGGGTATTGGACAAACTAAAGGCTGAGCGTGAACGTGGTATTACCATCGACATCGCCCTGTGGAAGTTCGAAACCGCCAAATACTATGTTACGATCATCGACGCTCCTGGACACAGAGATTTCATCAAGAACATGATCACGGGAACMTCGCAGGCCGATTGCGCCGTGCTAATCGTCGCTGCTGGTACTGGTGAGTTTGAAGCTGGTATCTCAAAGAATGGACAGACCCGAGAGCACGCCCTGCTCGCTTTCACTCTGGGTGTCAAGCAGCTCATCGTAGGTGTCAACAAAATGGACTCAACCGAGCCACCATACAGTGAACCCCGTTTCGAAGAAATCAAGAAGGAAGTTTCTTCATACATCAAAAAGATTGGTTACAACCCAGCTGCTGTCGCTTTCGTCCCCATTTCTGGCTGGCATGGAGACAACATGTTGGAGCCATCCACCAAAATGCCTTGGTTCAAGGGGTGGCARGTTGAGCGCAAGGAGGGTAAGGCTGAAGGCAAGTGCCTCATTGAAGCCTTAGATGCYATCCTGCCCCCTGCTCGTCCCACAGACAAGGCCCTGCGTCTTCCTYTGCAGGACGTATACAAAATCGGTGGTATTGGTACGGTGCCTGTCGGCAGAGTTGAAACTGGTATCCTGAAGCCTGGTACCATTGTTGTCTTYGCCCCTGCCAACATAACCACTGAAGTRAAGTCTGTGGAGATGCAYCACGAAGCTCTCCAAGAGGCCGTACCTGGTGACAATGTAGGTTTCAACGTCAAGAACGTGTCTGTCAAAGAGTTGCGCCGTGGCTATGTTGCTGGTGACTCTAAGAACAACCCACCCAAGGGTGCTGCAGACTTCACCGCTCAGGTCATTGTGCTCAACCACCCTGGACAAATCTCAAAYGGTTACACGCCTGTACTGGATTGCCACACAGCTCATATTGCCTGCAAATTCGCTGAAATCAAAGAGAAGGTAGACCGTCGTACTGGTAAATCCACTGAGGACAACCCGAAGTCCATCAAATCTGGTGATGCTGCCATTGTCAACTTGGTTCCCTCCAAGCCTCTGTGTGTGGAGTCCTTCCAAGAGTTCCCACCCCTCGGTCGTATCGGCAGGTCCTTTATAGACTTCCTTCATCCGAAAGATCGCAACACGTTTGCATCGCAAATCACGAGCGGTCTCGCCATCCCGAAATTTGTAAATTCGAAAATGGTGTGTCGCATCAGACGATACAGAGGATTGAGTAGCGGTTTCAGTGTGAAGGACCGCGTGGTCACTTTCATGCCGTTCCTACTCAAATTCACATTCAAAAATATAAACGATGACAATGAGGTTATATACTTGGTCATACAGGCATCGCCGTTTTTCTCCGCTTTTAAAGTACAAAATGAGGTAGTAACAAAAGCTTTGCCATTTGTGATACGGCACGACGCGAATGGAAACCTGGAATATATTGACCCCGAGTCGGTTCCGTACCTCGGCTACTTGCCCCAGGATTTGACTGATAAAGATGCACTGCAATTGTACCACCCGGATGATCTCGGTTACCTGCAGCAGGTGTATGAGACGATTGTCAAAAAAGGAAGTTCACAAAGGTCGAAGGCGTTTAGAATGATCACACAAAATGGCGACTACATTAAAGTGGAAACGGAATGGTCGTCGTTCATCAATCCGTGGTCGCGGAAGCTCGAGTTCGTAATCGGGAAACATCATATTATCGAGGGTCCATCGAATCCGAACGTGTTTCAATCGCCGCTAAATGAAGAGCAAAAGAACAATGTGAACGTGCTTAGGGAGAACATCATAAGGATCATGAATGAAGTGTTGACAAAGCCCGCCGAAGTGGCTAAACAGCAAATGAGCAAACGTTGTCACGACCTGACTTCGTTTATGGAGAGCCTTCTTGAAGTCCAGCCTAAG------GACGAGCTCCATCTGGAAATCCAGGACGCAGATCATAGTTATTACGAGCATGATTCAGTGATGCTAGGAGGC------------------------------------------------------------GTCGTGCACGGTGAAGACTTGTTGGATGAGGCTGCCGAGCTTCCGTTCTGTGGGCGACGCGCTAAAGGACCGCTTCGACGGCGCGTCGCGGGTGATGGTGTCTAACGCAGAGCAAGAGTCGCCCGTGCAGCGCAACAACGGTGCGCCGCACCGGGTGCCGCGGAGAGACCGGTACAGGTTCCAGCTCCGGCCGCACAATCCGGACCACAAGGCCCCGGGGGTCAAGGACCTCGTGTACCTGGAATCGTCGCCCGGGTTCTGCGAGAAGAACCCGAGACTGGGCATTCCCGGCACGCACGGGCGCGCCTGCAACGATTCAAGTATCAGCGTCGACGGCTGCGACCTCATGTGCTGTGGTCGGGGCTTCCGAACCGAAAAGTTGTTCGTGGTGGAGCGATGCAAY
Jcer                               AGGGTATCCTGAATCGCTTACAGATCCATCTTACCATGCCCAACTATTGGTGCTCACATACCCATTGATTGGTAACTACGGTGTGCCTGATGAAAATGACCGTGATGAAAATGGACTACCTCGGTGGTTTGAATCCGAACGTATTTGGGCAGCTGGTTTGATAGTMGGCGAGGTAAGCACCCGTGCTTGCCACTGGCGTGCCAAACGTTCTCTGGGCTCTTGGCTGGCAGAACATGGCATTCCTGGACTTTGTGATATCGATACTCGCGCTCTCACTTACCGTCTTAGAGAGGGTGTCACTCTTGGACGCATCGTACAAGGTGTACCACCATTTGGACCATTCCCACCATTAGCAGATCCAAACTCTAGGAACTTAGTCGCAGAAGTTTCAGTCAAGACATCGAAAATATATAATCCTAATGGCGATGTAACTATATTAGCTGTCGATTGTGGATTAAAATACAATCAGATTAGATGCTTAATAAAGAGAAATGCCAAGGTAATTTTGGTGCCATGGAATCACATATTAGATCCATCACAGTATGATGGTCTATTTATCAGTAACGGACCGGGTGACCCAGTTATATGCAACCAAGTTGTTGAAAATCTAAAAACTGTTCTTGCCAATAAAAATAATGTCAAACCTATATTTGGCATTTGTCTCGGACATCAGTTGTTATCGACTGCAGCTGGTTGTAGAACATACAAAACCACGTATGGTAATCGTGGTCATAATTTACCTTGTACGCACAGTGGTACTGGCAGATGCTTTATGACTTCACAAAACCACGGTTTTGCTGTAGACGCTGATTCATTACCTGATGATTGGAAAATACTTTTTACAAATGAAAATGATAAWACCAACGAAGGCATCATTCATAAAKCAGAACCATTTTTCAGTGTTCAATTTCATCCCGAACACACTGCTGGACCCACAGATTTGGAATGCCTCTTTGATATATTCATAGATGCCGTTAAATCTTACAAAAGCAATAAATCCTATGTCATTGATGATATGATAACAAAAATGTTACATTTTGTTCCAATTATTCAAGAAAGGCCAAAAAAGGTTCTGATTYTGGGCTCAGGTGGGCTGTCTATTGGCCAAGCTGGTGAATTTGATTATTCTGGGTCGCAAGGAGTGAAAGCTATGCAAGAAGAAAAAGTTCAAACAGTGTTGATCAACCCAAATATTGCYACTGTACAAACATCAAAAGGTTTGGCCGACAAAGTTTATTTYCTTCCTATTACTCCTGAATATGTTGAACAAGTTATAAAAGCTGAACGACCTACAGGAGTTTTATTGACATTTGGTGGACAGACTGCTTTAAATTGTGGAGTAGAATTACAAAAATCAAAAATATTTGAAAAGTACAACGTAAATGTATTAGGCACACCGATTCAATCTATCGTTGATACCGAAGATAGGAAGATATTTGCGGAGAAAATCAATTCTATAGGAGAACAAGTTGCGCCTAGTGCAGCAGTGACCTCAGTTGATGAAGCTTTAGCAGCAGCCGTACATATAGGGTACCCGGTAATGGCACGTTCAGCGTTTTCTTTGGGGGGCTTGGGATCAGGATTTGCTAACAATGAAGAAGAACTGAAAGCATTAGCCCATCAGGCATTATCGCACTCTGATCAACTAATCATTGATAAATCTCTAAAAGGTTGGAAAGAAGTAGAATATGAGGTTGTCCGAGACGCTTATGATAATTGCATTACTGTTTGCAATATGGAAAATGTAGATCCCCTCGGTATACAYACAGGCGAATCAATAGTAGTTGCGCCAAGTCAAACTCTTTCTAATAGAGAATATTATATGCTACGTAATACTGCTATAAAAGTTATAAGGCATTTTGGAGTCGTTGGAGAATGCAATATTCAGTATGCGCTTAATCCACATTCTGAAGAGTTTTTCATTATTGAAGTAAATGCAAGACTATCACGAAGTTCAGCGTTAGCAAGTAAGGCRACCGGCTATCCATTGGCTTATGTTGCAGCAAAATTAGCTCTTGGTATACCATTACCTGTAATTAAAAATTCAGTTACCAGAGTTACRACAGCATGTTTTGAACCTAGTCTAGATTATTGTGTCGTTAAAATTCCTCGTTGGGATCTAGCCAAATTTAACAGAGTAAGTACAAAAATTGGCAGTTCAATGAAAAGTGTCGGAGAAGTTATGTCAATCGGTCGAAGTTTTGAAGAGGCATTTCAAAAGGCGTTACGCATGGTTGATGAAAATGTAAATGGTTTTGACCCTAACATTAAGAAAGTCAACGAAAACGAGTTGAGAGAACCAACGGACAAGCGTATGTTTGTATTAGCAGCCGCCCTTAAACAAGGCTATACTGTTGAAAAACTATATGAACTTACGAAAATTGATATTTGGTTCCTAGAGAAGTTTAAAAATATAATAGACTATTATAAGAAGTTAGAAGCAGTTGAAAGTCCATCCGTTACCTTTGATGTCTTGAAAAAAGCAAAGAAAATTGGGTTTTCTGACAAACAAATCGCAGTTGCTATAAAAAGCACAGAGTTGGCAGTGAGAAAATTAAGAGAAGAGTTCAAAATCACACCATTCGTAAAACAAATAGATACTGTAGCAGCCGAATGGCCAGCATCAACGAATTATCTTTATCTTACTTACAATGGCAGTACACATGATGTTGAATTTCCAGGAGAATTTATAATGGTACTAGGATCAGGAGTATACAGAATAGGCAGCTCAGTGGAATTTGATTGGTGTGCAGTTGGATGTTTAAGAGAGCTTAGGAATCAAGGCAAAAAGACGATAATGGTTAACTACAACCCTGAAACTGTAAGTACAGATTATGATATGAGCGACAGATTATACTTTGAAGAGATCTCATTTGAAGTAGTTATGGATATCTACAATATTGAACGCCCTGGTGGAGTTATTATGTCAGGTGCCGTCTGTGAAACCTGGCTATCTTCGCCCGCTGGTGCCGGAACAGGCACCGCAGCAACCTGAACCATGGACCGCAGTTATGGCGGATATTGAACGCGTCGTGATGTCAGGCGTCACACATTGGCAGTCTCCGAAGTTTCACGCCTATTTCCCAACTGGTTCATCCTATCCATCAATTGTTGCTGACATGCTTTGTGGTGCCATCGCATGCATTGGATTTACCTGGATTTCAAGTCCAGCTTGTACTGAACTGGAAGTGGTGATGATGGAYTGGTTGGGTCAAATGCTTGGGCTACCAGAAGAGTTTCTGGCACGGTCCGGCGGTGAAGGCGGCGGAGTTATCCAAGGAACTGCCAGTGAAGCAACATTAGTTGCGCTTTTAGGGGCCAAAGCGCGTATGACTCTACGTGTTAAAGAACAACATCCTGAATGGACTGACACTGAGATTCTTGCGAAGCTTGTTGGTTACGCCAATAAACAAGCCCATTCGTCAGTAGAACGGGCAGGGCTTTTGGGCGGAGTGAACCTCAGATCRTTGCAGCCAGGCAGTGATAGGCGTCTCAATGGTGACATATTAAGAGAGGCTATGGATGAAGATATTCGCAAGGGCCTTATACCTTTCTACGTTGTGGCCACTTTGGGGACAACATCATCTTGCGTTTTTGATAATTTAGATGAAATAGGAGATGTCTGCAAATCTCGCGACATCTGGTTGCACGTTGATGCAGCTTACGCTGGATCTGCCTTCATCTGCCCCGAATATCGTTACCTKATGAAAGGAGTTGAAAAAGCCAATTCTTTTAATTTTAACCCTCACAAATGGCTTCTTGTTAATTTTGATTGCTCTGCAATGTGGCTGAAAGAACCTCGGTGGATCGTTGACGCATTCAATGTTGATCCGATTTACTTAAAACATGACCAGCARGGATCAGCTCCTGATTATMGGCACTGGCAAATTCCTTTGGGACGTCGTTTTAGATCTCTCAAGCTCTGGTTCGTCATGAGGCTTTACGGWGTGGAAAATATGCAGAAACATATTAGGAAGCAAATTGCTTTAGCTCATCTCTTTGAGAAGCTTTGTACTTCCGACGAAAGATTTGAATTATTTGAAGAGGTAACTATGGGACTTGTYTGCTTTAGATTGAAAGGTGACAATGAAATTAATGAAGAGTTGCTGAGACGTATTAACGGCCGTGGCAAGATTCATTTGGTTCCTTCCAAAATTGATGATGTATATTTYCTAAGATTAGCCATTTGTTCACGTTTGTCTGAAGACAGTACACGTCGACTCCGGCAAGTCCACAACCACCGGACATTTGATATACAAATGCGGTGGTATCGACAAACGTACCATCGAGAAATTCGAGAAGGAAGCCCAGGAAATGGGTAAGGGTTCTTTCAAATATGCCTGGGTATTGGACAAACTTAAGGCTGAGCGTGAACGTGGTATCACCATCGACATCGCTCTGTGGAAGTTCGAGACTGCAAAATACTATGTCACCATTATTGATGCTCCCGGACACAGAGATTTCATCAAGAACATGATCACTGGAACCTCGCAGGCTGATTGTGCCGTGCTTATCGTCGCTGCCGGTACTGGTGAGTTTGAAGCCGGTATCTCAAAGAACGGACAGACTCGTGAGCACGCTCTGCTCGCCTTCACACTCGGAGTCAAGCAATTGGTTGTCGGAGTCAACAAAATGGACTCCACGGAGCCCCCTTTCAGCGAACCCCGTTTCGAGGAAATTAAAAAAGAAGTGTCTTCCTACATCAAGAAGATCGGTTATAACCCAGCTGCCGTCGCTTTCGTACCCATTTCTGGCTGGCACGGAGACAATATGTTGGAGCCATCCACCAAAATGCCCTGGTTCAAGGGATGGATGGTTGAGCGCAAAGAAGGTAAAGCTGAAGGCAAGTGTCTCATTGAGGCCCTTGACGCCATCCTGCCTCCTGCCCGTCCCACAGACAAGGCCCTCCGTCTTCCCCTGCAAGACGTATACAAAATCGGTGGTATCGGAACGGTACCCGTGGGCAGAGTTGAAACTGGTATCCTGAAACCTGGTACCATCATCGTGTTCGCCCCTGCAAACATCACCACTGAAGTTAAGTCCGTGGAGATGCATCACGAAGCTCTCCAAGAGGCCGTGCCCGGGGACAACGTGGGTTTCAACGTAAAGAACGTTTCCGTCAAGGAATTGCGTCGTGGTTACGTCGCTGGCGACTCCAAGAACAACCCACCCAAGGGAGCCGCAGACTTTACCGCACAGGTCATCGTACTCAACCACCCTGGACAAATCTCAAACGGTTACACGCCTGTATTAGATTGCCACACAGCTCACATTGCATGCAAATTCGCCGAAATCAAGGAGAAAGTCGACCGTCGCACTGGTAAATCCACTGAGGACAACCCTAAATCCATCAAATCTGGTGATGCTGCCATTGTCAACCTTGTACCTTCCAAGCCTCTGTGTGTGGAGTCCTTCCAAGAATTCCCGCCTCTCGGTCGTATAGGGAGATCGTTCATAGATTTCGTTCATCCTAGGGACCGAAATACTTTTGCGTCACAAATAACAAGCGGATTAGCCGTTCCGAAAATTGAAAACTCTACGATGGTTTGCCGTATAAGACGGTACAGAGGGCTCAATTGTGGCTTCGGCGTGAAGGACAGCGTAGTCGCTTATATGCCTTTCCTTTTGAAGTTCACGTTTAAAAATATTAGCAGCGAAGAACGGGTGATCTACTTGGTCATTCAAACAACGCCGTTCTTTTCTGCCTTTAAATCACCGAATGAAGTTATTGCAAAAGTTGTGCCTTTCGCGATGCGACATGGCGCGAACGGGAACGTTGAGTACATTGACCCGGAATCCGTGCCTTATCTCGGCTACCTTCCTCAAGATATAACCAACAGAGACGTATTGCAGCTATATCATCCAAGTGATCTTGGTTACCTTCAGCAGGTGTACGAAACAGTTGTCAAAGAGGGTTGTGTGACGCGTTCTAAGCCCTACAGATTGATGACTCAGAATGGCCATTACATAAAAGTTGAGACGGAATGGTTAGCATTTATAAACCCTTGGTCAAGAAAACTCGAATTTGTCACAGCAAAACACCATATTATTGAGGGTCCAGCAAACCCAGATGTTTTTCAATATCCACTATCAGAAGAAGAGAAAAACAAAGCACAAATGTTCAGAGAAAACATTATAAGAATTATGAACGAAACAATGACAAAACCAGCAGAAGTAGCAAAACAACAAATGAGCAAACGCTGCCAAGATCTAGCATCGTTTATGGAGAGCCTCATGGAAGAACAACCTAAGGCTGAGGATGAGTTAAGACTCGAAATACAAGATGCTGGCCACAGTTATTATGAACGGGACTCTGTAATGCTTGGAGGCATATCACCACACCATGATCAC---GATAGCAAGTCAAGTACT---GGTACACCCCTGAGCCTCGTGCACCGTGAAGACGTGTTGGATGCGGCTTCCGAGCTTCCGCTCTGTGGGAGATGCTTTGAAAGACCGTTTCGACGGTGCTTCACGCGTCATGGTATCCAATACAGATTTGGAAACGCACGCGCAGAGAAACGACGCTGCACCGCACAGGGTGCCTCGGAGAGATCGGTACAGATTCCAGCTGCGACCGCACAACCCGGACCACAAGTCTCCGGGGGCAAAAGACCTYGTTTACCTGGAATCGTCGCCTGGTTTCTGCGAGAAGAATCCAAGGCTGGGCATCCCCGGGACGCACGGGCGCGCTTGCAATGATACTAGTATCGGCGTCGACGGCTGCGACCTCATGTGCTGCGGCCGAGGCTACAAGACAGAAACTATGTTTGTTGTGGAACGTTGCAAY
Ldumi2                             TGGCTATCCAGAATCACTAACAGATCCATCATATCACGCACAACTGCTGGTGCTTACATATCCTCTTATAGGCAACTATGGTGTTCCTGATGAGGCAGAGCGAGATGAATACGGCATTCCAAAATGGTTTGAATCTGATCGCATTTGGGCAGCCGGATTAATAGTTGGCGAGGTGAGCACGCGAGCATGCCATTGGCGAGCCAAGCGATCTCTAGGTTCATGGCTAGCGAAACACAATATTCCGGGTCTCTGTGACGTGGATACACGAGCTCTCACGTTTCGTCTGCGATCAGGCGTGACTTTGGGACGAATTGTACAAGGACCGCCTCCTTATGGACCATTACCACCACTTTCAGATCCAAATCTTCGAAACTTAGTTGATGAAGTATCTACAAAGGAATTGAAAATATTTAATCCTAATGGTGTAGTAACGATATTGGTGGTTGACTGTGGTTTAAAATACAATCAAATAAGATGTTTAATTAAAAGAAATGCCAAAGTTGTGTTAGTACCTTGGAATCACAAATTAGACCCTAGCAAATATGATGGGTTGTTCATTAGTAACGGTCCTGGTAATCCTGAAATATGCAAGATAGTAGTGGAAAATCTACGCACCGTTTTAGACAACAAAGCAAATATTAAACCAGTATTTGGCATTTGTCTTGGACACCAGTTGTTATCCACTGCAGCTGGCTGTAAAACGTATAAAACCAAATATGGTAATCGTGGTCATAATCTGCCTTGTACTCACAATGGAACAGGAAGATGCTTTATGACATCACAGAATCATGGTTTTGCTGTAGATGCTGATTCACTGCCAAATGATTGGAAAATTCTATTTACCAACGAGAATGATAAAACGAATGAGGGCATCATACACAAGACTTTTCCTTTCTTCAGTGTACAGTTCCACCCAGAACACACTGCGGGTCCAACTGACCTAGAAAGTCTCTTTGATATATTTGTAGACGCTGTAAAGTCTTATAAAAATAATAAATCTTACGTTATTGATGACAAGATAACCGAAAAATTTAAATTTGTTTCAACTACTCACGAAAGGCCGAAGAAAGTATTAATTCTAGGTTCAGGTGGACTTTCTATTGGTCAAGCAGGTGAATTTGACTACTCTGGCTCTCAGGGAGTTAAAGCAATGCAAGAAGAAAAGATTCAGACAGTATTAATCAACCCTAATATCGCCACTGTACAAACGTCAAAAGGCTTGGCAGATAAAGTTTATTTTTTGCCCATTACTCCTGAATATGTGGAACAAGTTATTAAAGCCGAACGACCGACAGGTGTTTTACTAACTTTCGGAGGACAAACAGCGCTCAACTGTGGTATTGAATTAGAAAAATCTAAAATATTTCAGAAATACAATGTTAACGTTCTTGGAACCCCAATTCAATCAATAGTCGATACCGAAGACAGGAAAATATTTGCAGAAAAAATCAATGCTATTGGCGAAAAAGTGGCTCCTAGTGCGGCAGTAAGCTCGGTTGAAGAGGCACTTGCAGCAGCAAGACAGATTGGATACCCAGTGATGGCACGTTCAGCATTTTCTTTGGGAGGTTTAGGTTCAGGATTTGCTAATAACGAAGACGAGCTTCGAACATTAGCTCATCAAGCCTTATCGCACTCTGATCAACTCATTATCGACAAATCTCTAAAAGGTTGGAAGGAAGTTGAATACGAGGTTGTACGAGATGCATATGACAATTGCATTACGGTTTGCAACATGGAAAATGTTGATCCTCTTGGAATACACACTGGAGAATCAATTGTAGTCGCACCAAGTCAAACTCTCTCCAATAGGGAATATTATATGTTGCGTAACACTGCTATTAAGGTAATAAGACATTTTGGTATCGTAGGAGAATGTAATATTCAATATGCTCTTAATCCGAACTCAGAGGAATTCTTCATCATAGAAGTTAATGCTAGATTATCAAGAAGTTCTGCTCTTGCGAGTAAAGCAACAGGTTATCCCTTAGCTTATGTTGCTGCAAAGTTAGCTCTTGGAATACCATTGCCAGTCATAAAAAATTCCGTAACCGGTGTAACTACAGCTTGTTTTGAACCCAGTCTAGATTATTGTGTTGTTAAAATACCCCGATGGGACTTAGCCAAGTTCAATAGGGTAAGCACAAAGATTGGAAGTTCAATGAAAAGTGTTGGAGAGGTTATGTCAATCGGTAGAAACTTTGAAGAAGCATTTCAGAAAGCATTGCGGATGGTCGATGAAAACGTAAATGGATTTGACCCGAATATCAAAAAAGTGAATGAAAATGAATTACAGGAACCCACAGATAAACGTATGTTTGTATTAGCTGCAGCTTTGAGAGAAGGTTATACCGTTGAAAAATTGTATGAATTAACAAAAATTGATAAATGGTTTTTAGAAAAATTTAAAAATATAATAGATTATTATAAAACTTTAGAATCAATTGATTGTGGTTCTATAACTTTTGAAATATTAAATAGAGCTAAGAAAATAGGATTTTCTGATAAACAAATTGCAGCTGCTATTAAAAGTACAGAATTAGCTGTACGAAAATTGAGGGAGGAGTATAAAATTACACCTTTCGTAAAACAAATAGATACCGTAGCTGCAGAATGGCCAGCTTCTACTAATTATCTTTATTTGACCTATAATGGTAGTTCACACGACCTGGAATTCCCTGGTGAATTTGTTATGGTATTAGGTTCCGGTGTGTATAGAATAGGGAGTTCTGTTGAATTTGACTGGTGTGCTGTGGGCTGCTTGAGAGAGCTACGTAATCAAGGCAAACAAACAATTATGATAAATTATAACCCTGAAACTGTTAGTACGGATTATGACATGAGTGACAGATTATATTTTGAGGAGATCTCTTTTGAAGTAGTCATGGATATTTATAACATTGAACGTCCCAGTGGCGTTATATTATCCAGTACCGTCAGTAAAACCTGGGTATCTCCGTCCGTTGGTACCCGAACAAGCGCCTCAACAAGCGGAGCCCTGGACGGCTGTGATGGCAGACATAGAGCGGGTCGTTATGTCAGGGGTTACCCACTGGCACTCTCCGAGATTCCATGCATACTTTCCTACTGCCAACTCCTACCCTGCCATCGTTGCTGACATGCTTAGTGATGCCATCGCCTGTATCGGTTTCACTTGGATTGCCAGTCCAGCATGCACGGAATTAGAAGTGGTTATGTTGGACTGGCTCGGCCAGATGTTGGGTCTACCAGAAGAGTTCTTGGCTCGTTCTGGTGGCGAAGCTGGAGGTGTCATCCAAGGCACCGCCAGTGAAGCTACACTTGTCGCCCTTCTCGGTGCCAAGGCCCGTACAATGCAACGTGTAAAGGAACAACACCCCGATTGGTCTGAAATGGATATCATTTCAAAACTTGTGGGATATTGCAACAAACAAGCCCATTCGTCTGTGGAGCGTGCTGGCCTGTTAGGTGGCGTTAAACTGAGATCTCTTCAGCCAGATGGACAGAGACGACTTCGTGGCGACACCCTGCGTGAGGCAATAGAGGAGGATATTCGCAACGGACTCATACCATTTTATGTTGTGGCAACCCTGGGCACAACATCCTCTTGTGCCTTTGACGTATTAGAAGAAATCGGTGTTGTGTGCAACGAGCATAACGTGTGGCTACATGTAGACGCAGCTTATGCAGGCTCCGCCTTCATCTGCCCCGAATACCGGTATCTAATGAAAGGAGTTGAAAAGGCGGACTCCTTCAACTTAAACCCGCATAAATGGATGCTGGTTACATTTGACTGCTCCGCCATGTGGCTCAAACAGCCACGATGGATCGTAGATGCTTTTAACGTGGACCCTCTTTACTTGAAACATGATCAACAAGGATCAGCACCGGATTACCGCCACTGGCAAATTCCTTTGGGACGTCGTTTCAGATCCCTCAAATTGTGGTTCGTTTTGAGGTTATACGGTGTCGAAAATCTTCAAAAGCACATCAGAAAACAAATTGCGTTGGCTCATCACTTTGAAAAACTTTGCCTATCCGATGATAGGTTCGAAATTTATGAGGAAGTCCTTATGGGACTGGTATGCTTCAGATTGAAGGGCGATAACGACATTAATGAACAATTATTGCGACGTATAAACGGTCGTGGAAAGATCCATTTGGTTCCTTCTAAGATCGATGACGTATACTTTCTCAGGTTAGCTATTTGCTCACGTTTCACTGAAGAAAGTACACGTCGATTCTGGAAAGTCCACAACAACGGGTCACTTGATCTACAAATGTGGTGGTATCGACAAACGTACCATCGAGAAGTTCGAGAAGGAAGCCCAGGAAATGGGCAAAGGTTCCTTCAAATACGCCTGGGTATTGGACAAACTGAAGGCTGAGCGTGAACGTGGTATCACCATCGATATCGCCCTCTGGAAGTTTGAGACCAGCAAATACTATGTCACCATCATTGACGCTCCGGGACACAGAGATTTCATCAAGAACATGATTACTGGAACATCACAAGCTGATTGCGCCGTGCTCATCGTCGCCGCCGGTACTGGTGAGTTCGAAGCTGGTATCTCCAAGAATGGACAGACACGTGAGCACGCTCTTCTGGCCTTCACCCTCGGCGTCAAGCAGCTTATCGTGGGTGTAAACAAAATGGACTCTACTGAGCCCCCATACAGTGAATCTCGATTCGAGGAAATCAAAAAGGAAGTCTCGTCATACATCAAGAAGATCGGTTACAACCCAGCTGCTGTCGCTTTCGTACCCATTTCTGGCTGGCATGGAGACAACATGTTGGAGCCCTCTACCAAGATGCCCTGGTTCAAGGGGTGGCAGGTGGAGCGCAAGGAGGGTAAGGCTGATGGCAAGTGCCTTATTGAAGCTTTGGACGCCATCCTTCCCCCTGCTCGTCCCACAGACAAGGCCCTGCGTCTTCCCCTTCAGGATGTCTACAAAATCGGTGGTATTGGTACAGTGCCTGTAGGTAGAGTAGAAACCGGTATCCTGAAACCTGGTACCATTGTTGTGTTTGCTCCTGCCAACATTACCACTGAAGTCAAGTCTGTGGAGATGCACCACGAAGCTCTCCAAGAGGCTGTACCTGGTGACAATGTGGGTTTCAATGTAAAGAACGTGTCAGTTAAAGAATTGCGTCGTGGTTACGTGGCCGGCGACTCTAAGAACAACCCCCCCAAGGGTGCCGCTGATTTCACAGCACAGGTCATTGTACTCAACCACCCAGGTCAAATATCAAATGGTTACACACCTGTACTCGATTGCCACACAGCCCACATTGCCTGCAAATTCGCTGAAATCAAAGAGAAAGTGGACCGTCGTACAGGTAAATCCACCGAGGACAACCCCAAATCCATCAAGTCTGGAGATGCCGCCATCGTCAACCTTGTGCCCTCTAAGCCCCTGTGTGTTGAGTCCTTCCAAGAATTCCCCCCTCTCGGTCGTATCGGTAGATCATTTATCGACTTCGTTCATCCAATGGATCGAACCACATTCACTTCGCAAATTACGAGTGGTCTCGCGTTGCCGCATATCGAAAACTCAACAATTGTTTGCCGTATAAGACAGTATAGAGGGTTAGCATCTGGTTTTGGCGTAAAAGATCATGCGGTATCATACATACCATTCCTCCTCAAATTCGCTTTTAAAAATATAAACCACGAGGAGACCGCCTGTTATTTGGTTATTCAAGCCTCACCATTTTTTTCCGCATACAAAGTCCCCCACGAGGCGATGCCAAAATCTATACCTTTCATTTTGAGACATTCGGCGAACGGCAATATTGAGCATGTAGATCTCAAAGCAGTATCATATTTGGGTTATTTACCCCAAGAAATGATGACCAAAGACGCATTGCAGTTGTATCATCCAGATGACCTTGAATATTTATGTCAAGTGTATGAGACTATTGTAAAAGAAGGCGGCTTACAGCGGTCAAAGCCTTACCGAATGTTGACTCAAAATGGAGACTACGCAAGACTGGAAACAGAGTGGTCGTCG-----------------CAAGAAACTTGAATTTGTTGTAGGAAAACATATCATAGTAGAGGGTCCCGCCAATCCAAATATTTTCGATACGGCGTTACCTGAAGAAGAGAAGAACAAAGCCCAAATGCTCAGAAAGTGTATACTGAAGATTATGAATGAAGTATTGACAAAACCAGCCCAACTAGCGAAGCAGAAAATGAGCAAACGGTGTCAAGATTTAACTTCTCTCATGGAGAGCCTCATGGAAGACCATCAAAAAATTGACGAAGAATTGCGTCTTGAGATTCAGGATCCGGATAACAGCTATTATGAGCGTGATTCAGTGATGCTTGGAGGT------------------------------------------------------------CTCGTGCACGGTCAAGACCTGTTGGATGCGGTTACCGAGTTTTCGCTCTGTAGGTGATGCGCTGAAGGACCGTTTTGACGGTGCTTCGCGGGTCATGGTGTCCAAYACTGACCTGGAGGCACCTGTACAGCGGAACGACGCGGTGCCRCACAGAGTACCACGAAGAGACCGATACAGATTCCAGTTGCGGCCGCACAATCCTGACCACAAGTCTCCAGGSGCGAAAGATCTGGTGTACTTGGAGTCATCGCCAGGTTTCTGCGAAAAGAACCCTAGGCTAGGGATTCCCGGTACGCAYGGGCGCGCCTGCAAYGATACAAGCATCGGAGTGGACGGGTGTGACCTCATGTGCTGCGGCCGGGGCTACAGGACCGAGACCATGTTCGTGGTGGAACGCTGCAAT
Mchr                               AGGTTATCCAGAGTCTCTGACGGATCCGTCTTACCATGCTCAACTGCTGGTGCTCACCTACCCATTGATCGGTAACTACGGCGTGCCAGATGAAAACGAACGAGACGAATATGGAATACCCAGATGGTTTGAATCCGACCGCATTTGGGCTGCTGGGTTGATAGTAGGCGAAGTGAGTACGCGTGCGTGTCATTGGCGTGCCAAGCGTTCTCTGGGCTCTTGGTTAGCAGCGCACGGTATTCCAGGCCTCTGCGATATAGACACGAGGGCCCTTACCTACCGCCTTCGAGAGGGCGTCACTCTAGGGCGAATAGTGCAAGGCACACCACCGTTTGGTACTATGTCGCCGTTGGCAGATCCTAACACCCGGAACTTGGTAGCTGAAGTATCTGTAAAGGAATTAAAGACATTTAATCCCAATGGTGAAGTAACAATACTGGCAGTTGATTGTGGTTTGAAGTATAATCAGATTAGGTGTTTGATAAAAAGAAACGCCAAGGTAATTCTAGCACCTTGGGATCACAAAGTAGATCCGAGCCAGTACGATGGTTTGTTCATTAGTAATGGCCCAGGTGACCCTGTAATGTGCAAAAAAGTGGTGGACCATTTGGGAACCGTTATCAACAATAAAACTAACGTTAAACCAATATTTGGAATTTGTCTTGGACATCAGCTGCTGTCGACTGCAGCTGGTTGCAAAACTTATAAGACTACTTATGGTAATCGTGGTCACAACTTGCCCTGCACTCATAATGGCACCGGGAGATGTTTCATGACATCACAGAATCACGGGTTCGCTGTAGATGCGCATACGTTACCAGAAGATTGGAAAATTTTATTTACTAATGAAAATGACAAAACAAATGAAGGCATCATACACAAATCGTCGCCATTCTTCAGTGTACAGTTTCATCCTGAACACACTGCAGGCCCTACAGACTTGGAATGTCTCTTCGATATATTTATAGACGCAGTCAAGTCTTACAAAAACGCCAAACCATATATCATTGACGAGATGATCACAGAGAAACTAAAATTCGTTACAGCTATACAAGAAAGACCAAAAAAAGTGTTAATTCTCGGTTCAGGGGGTTTATCTATTGGTCAAGCTGGTGAATTTGATTATTCAGGATCACAAGGAGTCAAAGCCATGCAGGAAGAAAAAATTCAAACAGTTCTTATCAATCCCAACATTGCTACTGTTCAAACATCGAAAGGTTTAGCWGATAAAGTTTATTTTCTACCTATTACCCCCGAATACGTGGAACAAGTTATTAAGGCTGAAAGACCCACTGGCGTTTTATTAACWTTCGGAGGACAAACTGCTTTAAACTGYGGAGTAGAGTTACAAAAGTCCAAAATATTTGAAAAATACAACGTTAATGTACTGGGAACTCCAATTCAGTCAATTGTAGACACTGAAGATAGAAAAATATTTGCYGAAAAAATAAATGCAATCAATGAAAAAGTTGCCCCTAGTGCAGCTGTCACWTCAGTTGAAGAAGCTATTGCAGCCGCTGTGCATATCGGATATCCCGTAATGGCCCGTTCAGCATTTTCTTTGGGAGGATTGGGTTCAGGCTTTGCTAACAATGAAGAGGAACTCAGAACACTAGCGCATCAAGCGTTATCACATTCTGACCAACTTATTATCGACAAATCACTTAAAGGGTGGAAAGAAGTGGAATATGAGGTTGTACGAGATGCCTATGACAACTGTATAACTGTGTGTAACATGGAAAATGTAGATCCTTTAGGAATACATACAGGAGAATCGATCGTCGTTGCACCAAGTCAAACATTATCTAATAGAGAATATTATATGCTGCGTAATACTGCCATAAAAGTTATAAGACATTTCGGCATAGTAGGCGAGTGTAACATTCAGTACGCTCTTAACCCAAATTCAGAGGAATTCTATATTATAGAAGTAAATGCAAGACTATCAAGAAGCTCGGCATTAGCAAGCAAAGCTACAGGTTACCCTCTGGCTTATGTAGCAGCAAAACTATCTCTTGGGATACCATTACCTGTTATAAAAAATTCTGTAACTGGAGTGACCACAGCATGCTTTGAACCAAGCCTTGATTATTGTGTTGTGAAAATCCCTAGATGGGATTTGGCCAAATTCAACAGAGTGAGCACAAAAATCGGAAGTTCAATGAAGAGTGTAGGAGAAGTTATGTCTATTGGAAGAAGTTTTGAGGAGGCATTTCARAAAGCATTGCGAATGGTTGATGAGAATGTCAATGGTTTTGAYCCAAATATCAAAAAAGTTAATGAAAATGAATTACGAGAACCTACAGACAAACGAATGTTTGTTCTAGCTGCTGCKCTTAAAGAAGGGTATAGTGTCGAAAAACTATATGAACTTACTAAAATTGATAAATGGTTTTTGGAAAAAWTCAAAAATATAATAGATTATTACAAAACTCTGGAAACTGTTAACCATGGCTCAATAACTGTTGATATACTAAAGAAAGCTAAGAAAATAGGATTCTCTGATAAACAGATTGCCGCTGCTATAAAGAGCACCGAATTAGCTGTAAGGAAATTAAGAGAAGAATTTAAAATTACGCCCTTTGTAAAACAAATTGATACCGTAGCAGCCGAATGGCCAGCATCTACTAATTATCTCTATCTAACATATAACGGTAGTACACACGATCTCGACTTCCCTGGAGAATTTGTAATGGTTTTGGGATCRGGAGTGTACAGAATCGGAAGTTCCGTAGAATTTGATTGGTGCGCTGTAAGTTGCTTGAGGGAGCTGCGAAACCAAAGTAAAAAAACTATTATGATTAATTACAACCCTGAAACTGTCAGTACAGATTATGATATGAGCGACAGATTATATTTTGAAGAAATCTCCTTTGAGGTGGTCATGGATATTTACAATATTGAACATCCTAGTGGTGTGATATTATCC-----------------------------------------------------------------------------------------------------------------------------------------------------------------------------------------------------------------------------------------------------------------------------------------------------------------------------------------------------------------------------------------------------------------------------------------------------------------------------------------------------------------------------------------------------------------------------------------------------------------------------------------------------------------------------------------------------------------------------------------------------------------------------------------------------------------------------------------------------------------------------------------------------------------------------------------------------------------------------------------------------------------------------------------------------------------------------------------------------------------------------------------------------------------------------------------------------------------------------------------------------------------------------------------------------------------------------------------------------------------------------------------------------------------------------------------------------------------------------------------------------------------------------------------------------------------------------------------------------------------------------------------------------------------------------------------------------------------------------------------------------------------------------------------------------------------------------------------------------------------------------------------------------------------------------------------------------------------------------------------------------------------------------------------------------------------------------------------------------------------------------------------------------------------------------------------------------------------------------------------------------------------------------------------------------------------------------------------------------------------------------------------------------------------------------------------------------------------------------------------------------------------------------------------------------------------------------------------------------------------------------------------------------------------------------------------------------------------------------------------------------------------------------------------------------------------------------------------------------------------------------------------------------------------------------------------------------------------------------------------------------------------------------------------------------------------------------------------------------------------------------------------------------------------------------------------------------------------------------------------------------------------------------------------------------------------------------------------------------------------------------------------------------------------------------------------------------------------------------------------------------------------------------------------------------------------------------------------------------CTCGTGTACGGTAAAAACTTGTTGGATGAGGCTGCCGAGCTTTCGCTCTGTGGGCGACGCGTTGAAGGACCGCTTCGACGGCGCATCGCGAGTGATGGTGTCCAAC---GAGCAAGAACTGCCCGCGCAGCGGAACGACGCCGCACCACACAGGGTGCCACGGAGAGACAGGTACAGGTTCCAGCTCCGGCCGCACAATCCGGACCACAAGTCTCCCGGGGTCAAGGACCTCGTGTACTTAGAATCGTCGCCGGGCTTCTGCGAGAAGAATCCGAGGCTGGGCATCCCCGGCACGCACGGGCGCGCCTGTAACGACACCAGTATCGGGGTCGACGGCTGCGATCTCATGTGCTGTGGCCGCGGTTACCGAACGGAGACCATGTTCGTGGTGGAGCGGTGCAAC
Ofo                                AGGGTATCCAGAATCACTAACGGATCCATCGTACCACGCGCAATTGCTGGTGCTTACTTATCCCCTTATCGGTAACTATGGAGTACCCGATGAGGCCGAAAGCGATGAGCATGGGATACCTAGATGGTTCGAATCCGACCGTATTTGGGCTGCTGGGCTCATTGTAGGTGAAGTGAGTACGCATGCTAGTCATTGGCGTGCCAAACGTTCTTTGGGGTCGTGGTTAGCCGCGCATGGTATTCCAGGTCTTTGTGACGTGGATACGAGGGCCCTTACATACCGCCTTCGAGATGGTGTCACTCTGGGTCGAATTGTGCAAGGCGTACCACCGTTTGGTCCTTTGCCGCCACTGGCTGATCCTAACAGCAGGAACTTGGTCGCTGAAGTGTCTGTGAAGGAATTAAAAACTTTTAATCCTAATGGTGATGTAACAATATTAGCAGTTGATTGTGGCTTAAAATATAATCAAATTAGGTGTTTGATAAAGAGAAACGCCAAGGTGATTTTAGTGCCTTGGGATCACAAACTAGAACCAAACCAATACGATGGTTTATTCATTAGTAATGGACCAGGTGACCCTGAAATATGCAAAAAAGTGGTAGACAATTTACGATCAGTTATCAATAACAAAAATATAGTAAAACCAGTATTTGGAATTTGTCTTGGACATCAGTTATTATCAACTGCAGCTGGTTGCAACACTTACAAGACAACTTATGGTAATCGTGGCCACAATTTGCCCTGCACTCATAATGGTACGGGAAGATGTTTCATGACATCACAGAATCATGGTTTCGCTGTGGATGCGAATTCGTTACCAGAAGATTGGAAAATTTTATTCACTAATGAAAACGACAAAACAAATGAAGGCATCATTCATAAATCATCACCATTCTTTAGTGTACAGTTTCATCCTGAACACACTGCAGGTCCCACGGATTTGGAATGCCTATTTGATATATTTATATCTGCAGTAAGGTTTTACAAAAACAGCACACCATGTGTAATCGATGAGATGATTACAGAAAGATTAACATTTGTTCCAACTATTCAAGAAAGACCCAAAAAAGTATTGATCCTCGGCTCAGGAGGGTTATCCATCGGTCAAGCAGGTGAATTTGATTATTCAGGATCACAAGGAGTTAAAGCAATGCAGGAAGAAAAAATTCAAACAGTTCTGATCAATCCTAATATTGCTACTGTTCAGACCTCGAAAGGTTTAGCAGATAAAGTTTACTTCTTGCCTATCACCCCAGAATACGTAGAACAAGTCATAAAGGCCGAACGACCCACAGGTGTTTTATTAACATTTGGGGGACAGACTGCATTGAACTGTGGGGTGGAACTTCAAAAGTCCAAAATATTTGAAAAATACAACGTTAATGTACTCGGAACCCCTATCCAGTCAATTGTAGATACCGAAGATAGAAAAATATTTGCTGAAAAAATTAATGCAATAGGTGAAAAGGTAGCTCCTAGTGCAGCTGTTACAACAGTTGAAGAAGCACTTGCAGCCGCTGTGCAAATTGGATATCCTGTAATGGCGCGTTCTGCATTTTCTTTAGGCGGATTAGGTTCTGGT--------------------GCTCAGATCACTAGCGCATCAAGCTTTGTCACATTCAGATCAACTTATTATTGACAAATCATTAAAGGGYTGGAAGGAGGTGGAATATGAGGTTGTACGAGATGCCTATGACAACTGTATTACTGTTTGTAATATGGAAAATGTAGATCCTCTAGGAATACATACAGGAGAATCGATTGTTGTTGCACCAAGTCAAACACTTTCCAATAGAGAATATTACATGTTGCGTAACACAGCCATAAAAGTAATAAGACATTTTGGCATAGTAGGCGAGTGTAATATACAATACGCTCTTAACCCTAATTCAGAAGAGTTCTTTATCATTGAAGTAAACGCCAGATTATCACGAAGCTCAGCATTAGCAAGCAAAGCTACAGGTTACCCTCTTGCATATGTAGCAGCAAAACTATCTCTTGGAATACCATTACCTGTTATTCAAAATTCTGTCACTGGAGTCACTACAGCTTGTTTCGAGCCAAGTCTTGATTACTGTGTCGTAAAAATTCCAAGATGGGATTTAGCTAAATTCAATAAAGTGAGTACTAAAATTGGAAGTTCCATGAAGAGTGTAGGAGAAGTGATGTCTATCGGTAGAAGTTTTGAGGAGGCATTCCAAAAAGCCTTACGAATGGTTGATGAAAATGTCAACGGTTTTGACCCCAATATTAAAAAAGTCAACGAAAATGAATTAAGAGAGCCTACGGATAAGCGAATGTTTGTTCTAGCAGCTGCGCTCAGWGAAGGATACAGTGTCGAAAAGCTGTACGAACTCACTAAAATCGATCATTGGTTTTTGGAAAAATTCAAAAGTATAATTGATTATTACAAAACATTAGAAACTGTTGACCATGGCTCTATTACTTCCGATATACTGAAAAACGCCAAGAAAATAGGGTTTTCCGATAAACAAATTGCCGCTGCTATAAAAAGCACGGAAGTAGCTGTGCGAAAATTGAGAGAAGAATTTAAAATAACACCATTTGTAAAACAAATTGATACAGTGGCAGCTGAATGGCCAGCCTCTACTAATTATTTATACCTAACCTATAACGGTAGTACGCATGATCTCGACTTCCCTGGGGAGTATGTAATGGTTTTAGGATCAGGAGTTTACAGGATAGGAAGTTCTGTAGAATTTGATTGGTGCGCTGTAGGCTGCTTGAGAGAACTTCGAAATCAAGGCAAAAAAACGATTATGGTTAATTACAACCCTGAAACAGTCAGCACTGATTATGATATGAGTGATAGATTATACTTTGAAGAAATTTCGTTCGAAGTAGTTATGGATATTTATAATTTGGAACATCCTAGCGGTGTGGTACTATGC-----------------------------------------------------------------------------------------------------------------------------------------------------------------------------------------------------------------------------------------------------------------------------------------------------------------------------------------------------------------------------------------------------------------------------------------------------------------------------------------------------------------------------------------------------------------------------------------------------------------------------------------------------------------------------------------------------------------------------------------------------------------------------------------------------------------------------------------------------------------------------------------------------------------------------------------------------------------------------------------------------------------------------------------------------------------------------------------------------------------------------------------------------------------------------------------------------------------------------------------------------------------------------------------------------------------------------------------------------------------------------------------------------------------------------------------------------------------------------------------------------------------------------------------------------------------------------------------------------------------------------------------------------------------------------------------------------------------------------------------------------------------------------------------------------------------------------------------------------------------------------------------------------------------------------------------------------------------------------------------------------------------------------------------------------------------------------------------------------------------------------------------------------------------------------------------------------------------------------------------------------------------------------------------------------------------------------------------------------------------------------------------------------------------------------------------------------------------------------------------------------------------------------------------------------------------------------------------------------------------------------------------------------------------------------------------------------------------------------------------------------------------------------------------------------------------------------------------------------------------------------------------------------------------------------------------------------------------------------------------------------------------------------------------------------------------------------------------------------------------------------------------------------------------------------------------------------------------------------------------------------------------------------------------------------------------------------------------------------------------------------------------------------------------------------------------------------------------------------------------------------------------------------------------------------------------------------------------------------CTCGTGTACGGTGAAGACCTGTTGGATGCGGTTGCCGAGCTTTCGGTCCGTAGGCGACGCGTTGAAGGACCGTTTCGACGGCGCGTCGCGGGTGATGGTGTCCAACGGCGAGCAGGAGCCGCCCGCGCAGCGCAACGACGCGGCGCCGCACCGGGTGCCGCGGCGAGACCGGTACAGATTCCAGCTCAGGCCGCACAATCCCGACCACAAGTCGCCGGGGGCCAAGGACCTCGTGTACCTGGAATCGTCACCGGGCTTCTGCGAGAAGAACCCGAGGCTGGGCATCCCCGGCACGCACGGGCGCGCCTGCAACGACACCAGCATCGGCGTCGACGGCTGCGATCTCATGTGTTGCGGCCGCGGCTACCGGACAGAGACCATGTTCGTGGTGGAGCGGTGCAAC
PBO                                TGGGTATCCAGAATCGCTGACAGATCCGTCCTATCATGCTCAACTATTGGTGCTGACATATCCCTTAATTGGAAATTACGGTGTTCCTGACGAAGAAGAACACGACGAATATGGAATACCCAGATGGTTCGAATCTAACCGTATTTGGGCTGCGGGATTGGTAGTCGGTGAAGTGAGCACCCGAGCTTGTCACTGGCGCGCTAAGCGTTCCCTCGGTGCTTGGTTGGAGGCTCATAACATTCCTGGTATCTGTGATATTGATACACGTGCTCTAACCTATCGCCTTCGAGAAGGAGTTACCCTTGGACGAATTATACAAGGTGTGCCGCCTTTCGGACCTTTACCGCCATTGGCAGACCCTAATATAAGGAATTTAGTTGCTGAAGTTTCCGCGAAGGAACCGAAAATATTTAATCCTAATGGTGATATTACAATAATGGCAGTAGACTGTGGATTAAAATTTAATCAAATAAGGTGCTTGATAAAGAGAAATGCAAAGGTTATTTTAGTGCCTTGGAATCATAAAATAGATCCAAATCAATATGATGGCCTGTTCCTCAGTAACGGTCCCGGTGATCCGGAAATGTGTAAAGTTGTTGTTCAACATTTGCGCGAAGTAATCAACAATAAAACAAATAGAAAACCAATATTTGGTATCTGTCTTGGACATCAATTGTTGTCAACCGCTGCCGGGTGCAAGACTTACAAGACGACGTATGGAAATCGTGGTCATAATTTACCATGCACTCACAGCGGTACAGGAAGATGTTTTATGACTTCACAGAACCACGGTTTTGCTGTTGATGCAAATTCGCTACCAGACGACTGGAAAATATTATTTACAAATGAAAACGATAAAACAAATGAAGGCATAATCCATAAGAACTCTCCATTTTTTAGTGTTCAATTCCATCCAGAACATACTGCGGGTCCAACGGACTTAGAGTGCCTTTTCGATGTATTCATAGATGCAGTAAAATGCTTTAAAAATAATAAGGACTGTATAATTGATACTATGATCACAGATAAATTGAAATTTGTTCCGACTATTCAAGAGAGACCCAAAAAAGTTTTGATTCTTGGTTCTGGAGGCTTATCCATCGGCCAAGCTGGCGAATTTGATTATTCAGGATCACAAGGCGTCAAGGCAATGCAGGAAGAAAAAATTCAAACTGTTCTAATAAATCCTAATATTGCTACCGTTCAAACGTCTAAAGGCTTAGCAGATAAAGTTTATTTTTTACCTATTACTCCCGAATATGTTGAACAAGTTATCAAAGCAGAAAGACCAACGGGAGTATTATTAACATTTGGAGGACAGACTGCATTAAATTGTGGTGTAGAATTACAAAAATCTAAAATATTTGATAAATATAATGTAAGTGTACTTGGTACTCCTATTCAGTCTATTGTTGATACTGAAGATAGAAAAATATTCGCTGAAAAAATTAATGCAATTGGTGAGAAAGTTGCACCTAGTGCAGCAGTAACTTCAGTAGATGAAGCCGTTGCCGCAGCTGTGCAGATAGGATATCCAGTTATGGCGCGTTCAGCATTTTCTTTAGGTGGCCTAGGTTCGGGATTTGCTAATAATGAAGATGAACTTAGAGCATTGGCTCATCAAGCGTTGTCGCATTCTGACCAACTTATTATTGATAAATCTCTAAAAGGTTGGAAAGAAGTGGAGTATGAAGTTGTTAGGGATGCATACGATAATTGTATTACTGTTTGTAATATGGAAAATGTTGATCCTTTAGGTATACATACAGGAGAGTCAATTGTTGTTGCACCAAGTCAAACACTATCTAATAGAGAATATTACATGTTACGTAATACAGCTATTAAAGTTATCAGACACTTCGGTATAGTAGGAGAGTGTAATATACAATATGCTCTCAATCCATATTCGGAAGAATTTTATATTATAGAAGTCAACGCTAGATTATCGAGAAGCTCAGCTTTAGCAAGTAAAGCTACTGGATATCCTCTAGCCTACGTAGCCGCAAAATTAGCTCTGGGAATTCCTCTACCACTCATAAAAAATTCTGTAACAGGTGTTACTACAGCATGCTTTGAGCCAAGTCTTGATTATTGTGTTGTAAAAATTCCTCGATGGGATTTAGCTAAATTCAATAGAGTCAGTACCAAAATTGGAAGTTCTATGAAGAGTGTAGGGGAAGTTATGTCTATAGGGCGGAGTTTTGAGGAAGCATTCCAAAAAGCTCTACGGATGGTAGATGAAAATGTAAATGGCTTCGACCCAAACATTAAAAAAGTGAATGAAAATGAATTGAGAGAACCAACCGACAAACGTATGTTTGTGCTAGCTGCTGCATTAAGAGAAGGTTATAGTGTAGAACAATTATATGATTTGACCAAAATTGACAAATGGTTTTTAGAAAAATTTAAAAATATTATCGATTATTATAAAACTCTTGAAACTTTTAACCATGGTTCTATTACATGTGATATCCTAAAGAAAGCAAAGAAAAAAGGTTTTTCTGATAAACAAATTGCTGCTGCTATAAAAAGTACAGAATTGGCTGTCAGAAAATTAAGAGATGAATACAAAATTATACCATTTGTAAAACAAATTGATACAGTAGCCGCTGAATGGCCAGCTTCTACTAATTATCTATATTTAACATATAACGGTAGTAAACATGATGTGGAATTCCCCGGAGATTTTACCGTGGTTTTGGGTTCCGGCGTATACAGAATAGGAAGTTCCGTCGAGTTCGATTGGTGTGCAGTTGGATGTTTAAGAGAATTAAGAAATCAAGGCAAGAAAACTATCATGATAAACTATAATCCAGAAACTGTCAGTACTGATTATGATATGAGTGACAGACTATACTTTGAAGAAATTTCTTTCGAAGTAGTAATGGATATATACAATATAGAACATCCCACTGGTGTGATATTATCTCGTGCCGTCTGTGAAGCCAGGTTACCTTCGCCCACTGGTGCCGGAACAGGCGCCACAGCAGGCCGAGCCGTGGACGGCGGTGATGGCGGACATCGAGCGTGTGGTCATGTCCGGCGTGACGCACTGGCATTCGCCGAGGTTCCACGCCTACTTCCCCACGGCTAACTCCTACCCAGCTATTGTTGCCGACATGCTGAGCGGGGCCATCGCTTGCATCGGTTTTACTTGGATTGCAAGCCCAGCATGTACGGAATTAGAAGTTGTGATGTTGGACTGGCTGGGGCAAATGTTGGGTCTCCCGGAGGAATTTTTAGCTCGTTCGGGCGGCGAAGCTGGTGGCGTCATTCAGGGTACCGCCAGTGAGGCGACTTTAGTAGCTCTTCTTGGCGCTAAAGCACGTAAGATGCAAAAAGTTAAGGATGAACATCCGGAATGGAGCGATACCGACATTCTCGCTAAGCTAGTCGGTTATTGTAACAAACAAGCCCATTCTTCCGTGGAACGTGCTGGTCTYTTGGGCGGTGTCAAACTGCGCAGCTTRCAGCCAGACGGTAAAAGACGTCTTCGTGGTGACATATTGCGTGACGCGATGGAGGAAGATATACGTAAAGGACTTATACCATTTTACGTCGTGGCAACATTGGGTACAACCTCCTCCTGTACTTTTGACGCATTGGACGAGATTGGAGACGTGTGTGCTTCTCATGGTGTATGGCTGCATGTGGACGCAGCATATGCCGGTTCTGCGTTTATATGCCCCGAGTATCGTTACCTCATGAAAGGAGTAGAGAAAGCAGACTCTTTTAACTTTAACCCCCATAAATGGATGCTCGTCAACTTCGATTGCTCCGCGATGTGGCTCAAACAACCGCGATGGATCGTTGACGCTTTCAACGTTGACCCACTTTACTTGAAGCATGACCAACAAGGGTCTGCACCAGATTATCGCCATTGGCAAATTCCATTAGGCCGTCGTTTCAGAGCGCTCAAACTATGGTTTGTCTTAAGACTTTACGGCGTTGAGAATCTTCAGAAACATATCAGAAAACATATTGCGTTGGCTCATCACTTCGAAATGCTTTGCACATCGGACGAGAGATTCGAATTGTTCGAAGAAGTAACAATGGGACTCGTTTGCTTCAGACTTAAAGGCTCTAATGATATCAATGAAGAATTATTAAGGCGTATCAACGGACGTGGCAAGATCCATTTGGTTCCATCGAAAATTGATGATATTTACTTCTTAAGATTGGCCATTTGCTCGCGTTTCATGGAAGAAAGTACACGTCGACTCCGGCAAGTCCACCACCACCGGTCACTTGATCTACAAATGCGGTGGTATCGACAAGCGTACCATTGAGAAGTTTGAGAAGGAAGCCCAGGAAATGGGCAAGGGTTCCTTCAAATACGCCTGGGTATTGGACAAACTGAAGGCTGAGCGCGAGCGTGGTATCACCATCGATATCGCCTTGTGGAAGTTCGAAACCAGCAAATACTATGTCACCATCATCGATGCTCCCGGACACAGAGATTTCATCAAGAACATGATCACAGGAACCTCACAGGCCGACTGCGCCGTGCTCATCGTCGCTGCCGGTACTGGTGAGTTCGAAGCCGGTATCTCCAAGAACGGACAGACTCGCGAGCACGCTCTGCTTGCCTTCACCCTCGGTGTCAAACAGCTCATCGTTGGTGTCAACAAAATGGACTCCACCGAGCCCCCATACAGTGAGTCTCGTTTCGAGGAAATCAAGAAGGAAGTGTCCTCATACATCAAGAAGATCGGTTACAACCCAGCTGCCGTCGCTTTCGTACCCATTTCTGGCTGGCACGGAGACAACATGTTGGAGCCATCCACCAAAATGCCTTGGTTCAAGGGATGGTTGGTTGAGCGCAAGGAAGGAAAGGCTGAAGGTAAATGCCTCATTGAAGCTTTGGACGCTATCCTGCCTCCTGCTCGCCCCACAGACAAGGCCCTGCGTCTTCCCCTTCAAGATGTATACAAAATTGGTGGTATTGGTACAGTGCCCGTAGGCAGAGTTGAGACTGGTGTCCTGAAACCCGGTACCGTTGTTGTCTTTGCCCCCGCCAACATCACCACTGAAGTTAAGTCTGTTGAGATGCACCACGAAGCCCTTCAAGAGGCTGTACCCGGTGACAATGTAGGTTTCAACGTCAAGAACGTATCAGTCAAGGAGTTGCGTCGTGGTTATGTTGCTGGTGATTCCAAGAACAACCCTCCCAAGGGAGCTGCAGACTTCACCGCACAAGTCATTGTACTCAACCACCCCGGACAAATCTCAAACGGTTACACACCTGTACTCGATTGCCACACAGCTCACATWGCCTGCAAATTCGCAGAAATYAAAGAAAAGGTTGACCGTCGTACTGGTAAATCCACTGARGACAACCCTAAATCAATCAAATCTGGTGACGCCGCCATTGTCAACCTGGTCCCCTCCAAGCCCCTGTGTGTGGAATCCTTCCAGGAGTTCCCTCCCCTCGGTCGT---------------------------------------------------------------------------------------------------------------------------------------------------------------------------------------------------------------------------------------------------------------------------------------------------------------------------------------------------------------------------------------------------------------------------------------------------------------------------------------------------------------------------------------------------------------------------------------------------------------------------------------------------------------------------------------------------------------------------------------------------------------------------------------------------------------------------------------------------------------------------------------------------------------------------------------------------------------------------------------GTCCTGCACGGTGAAGACTTGCTGGATGAGACTGCCGAGCTTCCGGTCCGTGGGCGACGCGCTCAAGGATCGCTTCGACGGCGCGTCGCGGGTGAAGGTGTCGAACGGCGATCTGGAGCAGCCCGCGCARAGGAAYGACGCGGCGCCGCACAGGGTGCCTAGGAGGGACCGGTACAGGTTCCAGCTGCGGCCGCACAATCCGGACCACAARTCGCCGGGGGTGAAGGACCTCGTGTATCTGGAATCGTCGCCGGGGTTCTGCGAGAAGAACCCGCGGCTGGGCATCCCCGGCACGCACGGCCGCGCCTGCAACGACACGAGCATCGGCGTGGACGGCTGCGACCTGATGTGCTGCGGCCGGGGCTACCGGACGGAGACCATGTTCGTGGTGGAGCGGTGCAAC
TB                                 AGGCTACCCAGAGTCACTGACTGATCCATCATATCACGCACAGCTGTTGGTCCTCACCTACCCTCTGGTTGGTAACTATGGAGTGCCAGACGAGGACGAACGTGACGAATTTGGAATACCTAGATGGTTTGAATCCGATCGTATATGGGCAGCAGGGTTAATAGTAGGTGAAGTTAGYACACGTGCCTGCCATTGGCGCGCCAAGCGTTCCCTAGGTGCTTGGCTCGCAGCACATGGCATCCCCGGCCTTTGTGACATAGACACCCGCGCCCTTACCTACCGCCTTCGAGAAGGCGTTACTTTGGGACGTATTGTACAAGGCGTAGCATCATTCGGACCTTTTCCACCACTGAATGATCCCAATACCAGGAATTTAGTTGCTGAAGTGTCTGTCAAGGAATCAAAAACTTTTAATCCTAATGGCGATGTTACAATACTGGCAGTTGATTGTGGTTTAAAGTACAATCAGATTAGGTGTTTGGTAAAAAGAAACGCCAAGGTAGTTCTAGTGCCTTGGGACTATACGCTAGACCCTAACCAATATGACGGTTTATTTATCAGTAATGGACCAGGAGACCCTGAAATGTGCAAAAAAGTGGTGGAAAATTTGCGATCAGTTGTCAATAATACATCTAATGTCAAACCAATATTTGGTATTTGTCTTGGACATCAATTACTTTCAACTGCAGCTGGTTGCCAGACTTACAAGACTAGTTATGGCAACCGTGGTCACAACTTGCCCTGCACTCACAGTGGYACGGGAAGGTGTTTCATGACATCACAAAATCACGGCTTTGCTGTTGATGCCAATACACTGCCTGAAGATTGGAAAATCTTGTTTACTAATGAAAATGACAAAACAAACGAAGGCATCATTCACAAGACTTCACCATTCTTCAGTGTACAATTTCATCCAGAACACACTGCGGGCCCTACAGATTTAGAATGCCTTTTCGATATATTCATAGACGCAGTCAAGTCTTATAAAAAYAACAAACAATATGTGATTGATGAAATGATAACAGATAAACTGAGATTTGTCCCGACTATTCAAGAAAGACCCAAGAAGGTGTTGATTCTTGGTTCAGGGGGCTTATCTATCGGTCAAGCAGGTGAATTTGATTATTCTGGATCACAAGGAGTGAAAGCAATGCAAGAAGAAAAAATTCAAACCGTCCTAATAAATCCTAACATTGCTACTGTTCAAACATCTAAAGGTTTAGCAGACAAAGTTTATTTTCTACCTATTACTCCAGAGTATGTTGAGCAAGTAATTAAGGCTGAGCGACCCACAGGAGTTTTACTAACATTTGGAGGACAGACCGCATTGAACTGTGGAGTGGAATTACAAAAATCTAAGATATTTGATAAATATAACGTTAATGTATTGGGAACTCCGATTCAATCAATTGTCGACACTGAAGAYAGAAAAATATTTGCTGAGAAAATTAATGCTATAGGTGAAAAAGTCGCTCCCAGTGCAGCAGTGACTTCAGTTGATGAAGCTCTTGCAGCAGCTGTACAAATTGGATATCCCGTAATGGCACGTTCTGCTTTTTCTTTGGGAGGATTAGGTTCAGGATTTGCTAATAACGAAGAAGAACTTAAAGCACTAGCTCATCAAGCATTGTCCCACTCTGATCAACTAATTATCGACAAATCTCTAAAAGGTTGGAAAGAAGTTGAATACGAGGTTGTAAGAGATGCCTACGATAATTGTATCACTGTGTGTAATATGGAAAATGTGGATCCTCTTGGTATACATACAGGAGAATCCATAGTTGTTGCACCAAGTCAAACATTATCTAACAGAGAATACTATATGCTGCGCAATACTGCTATTAAAGTTATAAGGCATTTTGGAATTGTGGGTGAATGTAATATTCAGTATGCTCTCAATCCAAATTCAGAAGAGTTCTATATCATTGAAGTGAATGCTCGATTATCCAGAAGCTCAGCACTAGCAAGTAAGGCTACAGGCTATCCTCTAGCTTATGTGGCGGCAAAATTGTCACTTGGAATACCATTACCTACTATCAAAAACTCTGTCACTGGAGTTACCACAGCATGCTTTGAACCAAGTCTCGATTATTGTGTTGTTAAAATTCCTAGATGGGATTTAGCCAAATTTAATAGAGTTAGCACAAAAATTGGAAGTTCGATGAAGAGTGTAGGAGAAGTTATGTCTATTGGAAGAAGTTTCGAGGAGGCATTTCAAAAAGCATTACGTATGGTTGATGAAAATGTCACTGGTTTTGACCCAAATATCAAAAAAGTTAATGAAAACGAATTGAAAGAACCTACAGACAAACGAATGTTTGTATTAGCTGCAGCGCTTAGAAAAGGTTATAGTGTTGAAAAACTATATGAATTAACTCAGATTGATCGATGGTTTTTGGAAAAATTTAAGAATATAATAGATTATTACAAAACTCTCGAAACCGTTGACCATGGTTCTATTACTTTTGACATATTAAAAAAGGCAAAGAAAATAGGATTCTCCGATAAACAAATTGCCGCTGCTATAAAAAGCACAGAACTGGCCGTTAGAAAATTAAGAGAAGAATATAAAATAACACCATTTGTAAAACAAATTGACACTGTGGCTGCTGAGTGGCCAGCATCTACCAATTATCTCTATCTAACATATAATGGTAGCATACACGATCTACAATTTCCAGGAGACTTTGTAATGGTTTTGGGATCGGGTGTATACAGGATAGGAAGTTCTGTAGAATTTGATTGGTGTGCTGTGGGTTGCTTAAGAGAACTCAGGAATCAAGGTAGAAAAACTATAATGGTCAACTACAATCCTGAAACTGTTAGTACTGATTACGACATGAGCGATAGATTGTACTTTGAAGAAATCTCGTTTGAAGTAGTAATGGATATTTATAATATCGAACACCCTAGTGGTGTAATATTATCC-----------------------------------------------------------------------------------------------------------------------------------------------------------------------------------------------------------------------------------------------------------------------------------------------------------------------------------------------------------------------------------------------------------------------------------------------------------------------------------------------------------------------------------------------------------------------------------------------------------------------------------------------------------------------------------------------------------------------------------------------------------------------------------------------------------------------------------------------------------------------------------------------------------------------------------------------------------------------------------------------------------------------------------------------------------------------------------------------------------------------------------------------------------------------------------------------------------------------------------------------------------------------------------------------------------------------------------------------------------------------------------------------------------------------------------------------------------------------------------------------------------------------------------------------------------------------------------------------------------------------------------------------------------------------------------------------------------------------------------------------------------------------------------------------------------------------------------------------------------------------------------------------------------------------------------------------------------------------------------------------------------------------------------------------------------------------------------------------------------------------------------------------------------------------------------------------------------------------------------------------------------------------------------------------------------------------------------------------------------------------------------------------------------------------------------------------------------------------------------------------------------------------------------------------------------------------------------------------------------------------------------------------------------------------------------------------------------------------------------------------------------------------------------------------------------------------------------------------------------------------------------------------------------------------------------------------------------------------------------------------------------------------------------------------------------------------------------------------------------------------------------------------------------------------------------------------------------------------------------------------------------------------------------------------------------------------------------------------------------------------------------------------------------------------------------------------------------------------------------------------------------------------------------------------------------------------------------------------------ATCCTGCACGGTGAAGACTTGTTGGATGAGGCTGCCGAGCTTTCGTTCCGTCGGCGACGCACTGAAGGATCGCTTCGACGGTGCGTCACGGGTCATGATGTCCAATGCGGACCTGGAGCCGCCCGCGCAGCGGAACGACGCGGCGCAGCACAGAGTACCGCGGAGAGATCGCTACAGATTCCAACTGCGGCCGCACAATCCGGACCACAAGTCCCCGGGTGTCAAGGATCTCGTCTACCTAGAATCGTCTCCGGGCTTCTGCGAGAAGAATCCGAGACTGGGCATCCCCGGCACGCACGGGCGCGCCTGCAATGATAGCAGCATCGGTGTCGACGGCTGCGACCTGATGTGCTGCGGCCGCGGCTTCAGGACGGAAACTATGTTCGTGGTTGAACGATGCAAC
Acherontia_styx_5989               AGGATATCCAGAGTCATTAACGGACCCTTCCTACCATGCGCAGCTTCTGGTACTCACTTATCCATTAGTTGGTAATTATGGTGTACCTGACGAAACGGAACGTGATGAACATGGAATACCCAGGTGGTTTGAATCTGAACGTATATGGGCATCTGCTTTGATAGTGGGTGAAGTAAGTACGCGTGCTTGTCACTGGCGCGCTAAGCGTTCACTTGGAAATTGGCTATCTGCGCATGGTATCCCAGGACTGTGTGACATTGACACTCGATCGTTAACATATCGTCTTCGAGAAGGTGTTACTCTAGGAAGAATAGTTCAAGGTGTCCCGCCGTTTGATCCCCTACCACCTTTAGCGGATCCTAACTCTAGAAATTTAGTTGCAGAAGTTTCAACAAAAGAAACAAAAATATTCAACCCCAATGGTGAAGTAACGATAGTAGCAGTAGATTGTGGTTTGAAATTTAACCAAATAAGGTGTTTGATAAAGAGGAACGCCAAGGTAATTCTGGTACCATGGAACTATCAACTAGAAACAACGCAATACGACGGACTTTTCATAAGCAACGGGCCAGGTGACCCCGAAGTGTGCAAATCTGTTGTTAATAATTTAAGATTAATTCTTCAAAACAAAGACAAAATTAAACCTATATTTGGCATTTGTCTTGGACATCAGTTATTATCGACTGCAGCTGGTTGTAAAACGTACAAAACAAAGTATGGTAACCGTGGTCATAATTTGCCGTGTACTCACAGCGGCACTGGCAGATGTTTTATGACATCACAAAATCATGGCTTTGCTGTAGATACAAACACGCTACCTGATGATTGGAAAGTTTTGTTCACGAATGAGAATGATAAAACCAATGAAGGTATTATTCACAAATCTGAACCATACTTCAGTGTACAATTTCACCCGGAACACACAGCTGGTCCTACAGACTTAGAAGGTCTTTTCGATATATTTATAGATGCAGTAAAATCTTTTAAACAAAACGTGCCTTATGTAATTGATGATATGATTACCGAAAAATTAAAGTTTGTACCAACGATTCACGAAAGGCCCAAAAAAGTTTTAATTCTAGGATCTGGTGGCTTGTCTATCGGCCAAGCCGGTGAATTTGATTATTCAGGTTCACAAGGAGTAAAAGCTATGCAAGAAGAAAAGATTCAAACTGTACTCATAAATCCTAATATTGCAACCGTTCAAACATCTAAAGGATTAGCGGATAAAGTTTATTTTCTACCTATCACCCCAGAATATGTAGAGCAAGTTATCAAAGCTGAACGACCGACAGGAATATTGCTTACTTTTGGAGGACAAACAGCTCTTAATTGTGGAGTAGAATTACAAAAATCAAAAATATTCGAAAAATATAACGTTAACGTATTGGGTACACCAATCCAGTCCATAGTCGATACTGAAGATAGAAAAATATTTGCTGAGAAAATTAATGCTATCGGTGAAAAAGTAGCACCTAGTGCTGCAGTGACATCCGTTGAAGAAGCACTTGCAGCAGCGCTACAAATTGGTTACCCTGTGATGGCTCGATCTGCCTTTTCTTTGGGTGGTTTAGGTTCTGGTTTTGCGAATAATGAAGAGGAACTTAGAGCATTGGCTCATCAAGCATTATCGCATTCAGATCAACTCATAATAGATAAGTCACTTAAAGGATGGAAAGAAGTTGAATACGAAGTTGTAAGGGATGCGTATGACAATTGTATCACTGTTTGCAATATGGAGAATGTTGATCCCTTAGGCATCCACACAGGTGAATCCATTGTTGTCGCACCGAGTCAAACACTATCTAACCGAGAATACTATATGCTACGTAATACCGCTATAAAGGTCATAAGACATTTTGGCATAGTCGGTGAATGTAACATTCAATACGCTCTTAATCCTTATTCAGAAGAACTTTACATTATAGAAGTAAATGCACGGCTTTCAAGAAGTTCTGCTCTTGCTAGTAAGGCGACTGGTTATCCCTTGGCATATGTTGCTGCCAAATTAGCACTTGGAATACCTCTACCTATCATTAAAAACTCCGTTACTGGCGTAACTACCGCGTGCTTTGAGCCTAGTCTAGATTATTGCGTTGTCAAAATACCTCGATGGGATTTGGCAAAATTCAACAGGGTAAGCACTAAAATTGGAAGTTCAATGAAAAGTGTTGGTGAAGTGATGTCTATAGGTAGAAGTTTTGAGGAAGCATTCCAAAAAGCACTGCGTATGGTCGATGAAAATGTTAACGGGTTTGATCCAAATATTAAAAAAGTAAATGAAAATGACTTACGAGAACCGACGGATAAGCGTATGTTTGTACTAGCCGCTGCYCTGAAAGAAGGATATACTGTGGATAAACTATATGAACTAACCAAAATAGATCGATGGTTTTTGGAAAAGTTCAAAAACATCATAGATTACTATAAAACTCTTAATGCCTATGATTCCGGATCTGTTACGTTTGATATATTGAAGAGAGCTAAGAAGATTGGATTTTCAGACAAACAAATTGCAGCCGCTATAAAAAGTACCGAATTAGCTGTAAGAAAATTAAGAGAGGAATTCAAAATAACTCCATTTGTGAAACAGATTGATACGGTTGCCGCAGAATGGCCGGCATCTACTAATTATCTTTACTTAACCTACAATGGCAATGCCCATGATCTCGATTTTCCTGGCGATTATGTTATGGTCTTAGGTTCTGGCGTCTACAGAATTGGTAGTTCTGTAGAATTTGATTGGTGTGCAGTAGGTTGTTTAAGAGAACTTCGAAACCAAGGAAAGAATACAATTATGGTTAATTATAATCCAGAAACCGTCAGTACTGATTATGACATGAGTGACCGATTGTATTTCGAAGAAATTTCATTTGAAGTGGTAATGGACATCTATAATATTGAACGTCCTAGCGGTGTCATATTATCAAGTGCCGTCGGTGAAGCCCGGCTACCTGCGTCCCCTAGTCCCGGATCAGGCGCCACAGCAAGCTGAGCCATGGACAGCAGTAATGGCGGACATCGAAAGGGTGGTTATGTCTGGTGTCACTCATTGGCAATCCCCTCGGTTCCACGCCTATTTCCCAACGGCGAACTCATATCCTGCTATTGTGGCAGACATGCTGAGTGGCGCTATTGCCTGCATTGGTTTTACCTGGATTGCGAGCCCAGCATGTACGGAACTTGAAGTTGTTATGTTAGATTGGCTCGGCCAAATGTTGGGCCTTCCGGAAGAGTTCCTAGCTCGTTCCGGCGGTGAAGCTGGTGGTGTAATCCAGGGTACTGCAAGTGAAGCCACGCTTGTAGCCCTCCTTGGTGCCAAATCTCGCACGATGCACCGAGTTAAAGAACAACACCCGGAGTGGTCTGAGACAGATATCCTTGACAAGCTTGTAGGCTATTGTAATCAACAAGCCCATTCATCAGTAGAACGAGCTGGTCTGCTTGGAGGTGTGAAACTGAGATCGTTGAAACCGGATTCTAAGAGACGTCTTCGTGGAGACACTTTACGTGAAGCAATAGAAGAGGACATTCGCAATGGACTAATTCCCTTTTATGCTGTCGCCACACTAGGCACAACTTCCTCGTGTGCTTTTGACGTACTGGATGAAATAGGAGATGTTTGCAACGCAAGCGGCATATGGTTGCATGTGGACGCCGCTTACGCCGGGTCTGCATTTATTTGTCCCGAGTACCGTCATTATATGAAAGGCGTTGAAAAGGCTGATTCTTTCAATTTCAACCCCCACAAATGGATGCTTGTTAACTTTGACTGCTCTGCCATGTGGTTAAAACAACCACGCTGGATCGTTGACGCGTTCAATGTAGACCCTCTCTACCTGAAGCATGACCAGCAAGGATCGGCACCAGACTACCGTCACTGGCAAATCCCTTTAGGACGTCGCTTCAGGTCACTTAAACTGTGGTTTGTCTTGCGGCTGTATGGAGTTGAAAAYCTTCAAAAACATATTAGAAAACAAATCGGATTGGCGCATCKGTTTGAACGGCTGTTGGCTTCAGATGAAAGATTTGAGCTGTACGAAGAGGTGACCATGGGGCTCGTATGTTTTAGACTTAAAGGATCTAATGAAATCAATGAAGAGTTATTGAGACGCATTAATGGTCGCGGAAAAATCCATTTGGTTCCATCCAAAATCGATGACGTATACTTCCTTAGATTGGCGATCTGTTCACGATTCACTGAAGAAAGTACACGTCGACTCCGGCAAGTCCACAACCACCGGTCACTTGATCTACAAATGCGGTGGTATCGACAAACGTACCATCGAGAAGTTCGAGAAGGAGGCCCAGGAAATGGGTAAGGGTTCCTTCAAATACGCCTGGGTATTAGACAAACTGAAGGCCGAGCGTGAGCGTGGTATCACCATTGACATTGCCCTCTGGAAGTTCGAAACCAGCAAATACTATGTCACCATCATTGACGCTCCTGGACACAGAGATTTCATCAAGAACATGATCACCGGAACGTCGCAGGCCGACTGCGCCGTGCTGATTGTCGCCGCCGGTACTGGTGAGTTCGAAGCTGGTATCTCCAAGAACGGTCAGACCCGTGAGCACGCGCTGCTCGCCTTCACACTCGGTGTCAAGCAACTGATTGTTGGTGTCAACAAAATGGATTCCACCGAGCCCCCATACAGCGAGCCCCGTTTCGAGGAAATCAAGAAGGAAGTCTCTTCATACATCAAGAAGATTGGTTACAACCCGGCCGCCGTCGCTTTCGTACCCATTTCTGGCTGGCACGGAGACAACATGTTGGAGCCCTCCACCAAAATGCCCTGGTTCAAGGGATGGCTTGTGGAGCGCAAGGAGGGTAAGGCTGAAGGCAAGTGCCTCATTGAGGCCCTCGACGCCATCCTGCCCCCTGCACGTCCCACCGACAAACCCCTGCGTCTTCCCCTGCAGGACGTATACAAAATCGGCGGTATTGGAACAGTGCCCGTGGGCAGAGTTGAGACTGGTATTCTGAAACCCGGTACCATCGTCGTGTTCGCGCCCGCTAACATCACCACTGAAGTCAAGTCTGTGGAGATGCACCACGAGGCTCTCCAGGAGGCCGTGCCCGGTGACAACGTTGGTTTCAACGTAAAGAACGTGTCCGTCAAGGAATTGCGTCGTGGCTACGTCGCTGGTGACTCCAAGAACAACCCCCCCAAGGGCGCTGCCGACTTCACAGCTCAGGTCATTGTACTCAACCACCCTGGACAAATCTCAAACGGTTACACACCCGTGTTGGATTGCCACACAGCTCACATTGCCTGCAAATTCGCCGAAATCAAAGAGAAAGTTGACCGTCGTACTGGTAAATCCACTGAGGACAACCCTAAATCCATCAAGTCTGGTGACGCCGCCATCGTCAACCTGGTTCCCTCAAAGCCCATGTGTGTGGAATCCTTCCAGGAGTTCCCACCCCTCGGTCGTATCGGCAGATCATTCATCGACTTCGTTCATCCACGGGACCGCAACACCTTCGCATCGCAGATCACGAGCGGTCTCGCTGTGCCGAAAATTGTAAATTCTACGATGGTATGCCGTATCCGGCGCTACCGAGGACTCACCACAGGYTTCGGCGTTAAAGACCGTGTGGTCACCTTCATGCCTTTCCTCCTGAAGTTCACCTTCAAAAACATATCCGACGATGAGAAAGTTATATATCTGGTTATACAGGCGACGCCATTTTTCTCAGCGTTTAGAATCCCAAACGAAGTGGTGGCAAAGGCTGTACCGTTTGTGATGCGACACGCTGCAAACGGAAATTTGGAGTACATCGATCCTGAATCTGTGCCGTATCTGGGCTATTTGCCGCAGGATGTGACGGATAAGGACGCTTTGCAGCTGTACCATCCAGAGGACCTGGACTATCTCCAACAGGTTTACGAGACCATCGTGAAGGAGGGAGGAGTACCCAGGACCAAAGCTTATCGTATGATGGCCCAAAATGGCGACTATTTGAAACTGGAGACAGAGTGGTCTTCATTCATAAACCCGTGGTCAAAGCGGCTTGAGTTTGTCATCGGGAAACATCACATCATTGAGGGTCCTGCCAATCCCGATGTGTTCCAGTCTCCCATGAGCGAAGACGAAAAGGCGAAGGCGCAGAAGTTCAGRGAGAACATCGTTAGGATCATGAACGAGGTATTGACCAAGCCAGCCGAGGTTGCCAAACAGCAGATGACCAAGCGGTGCCAGGACCTGGCCTCCTTCATGGAGAGCCTCATGGAAGAGCAGCCGAAGGTCGACGAGGAGTTGCGACTCGATATACAGGATCCCGACCATAGTTACTATGAGCGCGATTCCGTGATGCTGGGCGGCATATCCCCACACCACGACTATAACGACAGCAAGTCCAGCACA---GGCACGCCGCTCAGTCTCKTGCACGGTGAAGACCTGTTGGATGAGRCTTCCRAGCTTTCGCTCTGTGGGYGACGCGTTGAAAGATCGCTTTGAYGGTGCGTCGCGCGTCATGGTGTCCAACACCGACTTGGAGGCGCCCACGCAAAGGAACGACGCGGCGCCACAYAGGGCACCGCGGAGAGAACGCTACAAGTTAAAGCTCCAACCGCACAACCCGGACCACAAGTCTCCCGGGTCCAAAGACCTCGTGTACCTGGAGCCGTCGCCGGGATTYTGCGARAAGAACCCCAGGCTGGGCATCCCCGGCACWCATGGGCGCGCGTGCAATGACACCAGCATCGGCGTCGACGGGTGCGACCTCATGTGCTGCGGCCGAGGCTACAGAACTGAGACCATGTTCGTGGTGGAACGATGCAAC
Acosmerycoides_harterti_0200       GGGATACCCAGAGTCGTTGACAGATCCTTCATATCACGCGCAGCTCTTGGTGCTTACCTATCCCTTGGTCGGTAATTACGGAGTGCCAGATGAAAATGAACGTGATGAACATGGAATTCCGAGGTGGTTTGAATCCGAACGTATATGGGCATCTGCATTGATTGTGGGCGAAGTAAGCACTCGCGCTTGCCACTGGCGCGCTAAGCGGTCACTTGGCGCGTGGTTGTCAACACATGGGATCCCCGGGTTGTGTGACGTAGATACACGAGCACTTACACACCGTCTTCGAGAAGGCGTTACTTTAGGAAGAATTGTCCAGGAAGTGCCGCCATTTGACCCTCTACCACCTTTGGCTGATCCAAACTGTAGAAACTTAGTCGATGAAGTATCCACAAAAGAAACAAAAATATTTAACCCTAATGGTGAGATAACGATACTGGCAGTTGATTGTGGTTTGAAATTCAACCAGATAAGGTGTTTGATAAAGAGAAACGCTAAAGTAGTTCTAGTGCCGTGGAACCATAAATTAGATGCAAGCCAATACGACGGCCTTTTCATAAGCAATGGGCCAGGTGACCCAGACATATGCAAACAGGCAGTTGATAATCTAAAATCTGTACTTCAAAATAAAAACAATGTGAAACCTATATTCGGCATTTGTCTTGGACATCAGCTATTGTCAACTGCAGCAGGTTGTAAAACGTACAAAACGAAATATGGTAATCGTGGTCATAATTTACCGTGTACACACAGCGGTACTGGTAGATGCTTTATGACCTCACAAAATCATGGTTTTGCTGTAGATACAGACACATTACCCGAAGAATGGAAAATTCTATTCACTAACGAAAATGATAAAACAAACGAAGGCATTATTCACAAAACTGCTCCATTTTTCAGCGTGCAATTCCATCCTGAGCACACTGCTGGTCCTACAGACCTAGAATGCCTGTTCGACATATTTATAGATGCGGTAAAATCTTATAAAAATAATGTATCGTGCGTCATCGACGATATGATTACAGAAAAGCTAAAGTATGTTCCGACAATTCATGAAAGACCCAAAAAGGTATTGATCCTAGGATCTGGCGGTTTATCTATAGGTCAGGCAGGCGAATTTGATTATTCTGGATCACAAGGAGTTAAAGCCATGCAAGAAGAAAAAATCCAAACTGTACTAATTAACCCAAATATCGCAACTGTTCAAACATCGAAAGGATTGGCCGACAAAGTGTATTTTCTACCTATTACCCCTGAATATGTGGAACAAGTTATTAAAGCCGAACGACCAACGGGAATATTGCTTACTTTCGGAGGTCAAACAGCACTGAACTGCGGAGTAGAGTTACAAAAATCTAGAATATTCGAAAAATACCATGTCAATGTATTAGGTACTCCAATTCAGTCAATTGTTGATACAGAAGATAGAAAAATATTTGCCGAAAAAATTAATGCTATCGGTGAAAAAGTGGCACCAAGTGCAGCCGTCACTTCTGTTGATGAAGCTTTAGCAGCTGCTATACAGATCGGATATCCTGTAATGGCACGATCGGCATTTTCTTTAGGCGGCTTGGGCTCCGGTTTTGCAAACAATGAAGAGGAGCTTAGAGCATTAGCCCACCAAGCTTTATCACATTCAGATCAACTCATAATTGATAAATCCTTAAAGGGATGGAAAGAAGTTGAGTACGAAGTTGTAAGGGATGCATATGATAACTGTATCACTGTTTGCAATATGGAAAATGTTGATCCCTTAGGAATTCACACAGGTGAATCTATAGTAGTTGCTCCAAGTCAAACATTGTCTAACAGAGAATACTATATGTTGCGTAATACGGCAATTAAAGTGATCAGACATTTCGGTATAGTTGGTGAATGCAATATACAATATGCCCTTAATCCGTATTCCGAAGAATTCTACATTATAGAAGTAAATGCACGGCTGTCTAGAAGTTCTGCATTAGCTAGTAAGGCTACCGGATATCCTTTAGCATATGTAGCAGCAAAATTAGCACTCGGGATACCACTACCTATTATTAAAAACTCTGTAACTGGCGTAACTACTGCATGTTTCGAACCGAGTCTTGATTATTGTGTTGTAAAAATACCTAGATGGGACTTGGCAAAGTTCAATAGAGTAAGCACGAAAATTGGAAGTTCAATGAAAAGTGTTGGTGAAGTGATGTCCATAGGTAGGAGTTTTGAAGAAGCATTCCAGAAAGCTTTGCGAATGGTAGATGAAACTGTGAACGGTTTCGATCCGAATATTAAAAAAGTTAACGAAAATGATTTACGAGAACCAACTGATAAACGTATGTTTGTACTAGCTGCTGCTCTTAGAGGAGGATATAGCGTAGACAAATTATACGAACTGACTAAAATTGATCGATGGTTTTTGGAAAAATTCAAAAATATTATAGATTATTATAAAACACTTGATGCCTATGATTCTGGATCTGTAACTTTTGATGTGCTTAAACAAGCCAAAAAAATTGGTTTCTCTGATAAACAGATTGCAGCTGCTATAAAGAGTACCGAATTAGCTGTAAGAAAACTAAGAGAAGAATATAAAATAACTCCATTCGTAAAAAAAATAGATACAGTCGCTGCAGAATGGCCGGCATCAACTAACTATCTGTATTTAACTTACAACGCCAGCACCCATGATCTTGATTTTCCTGGAGAATTTGTAATTGTATTGGGTTCGGGAGTGTACAGAATAGGTAGTTCTGTCGAATTTGATTGGTGTGCCGTAGGTTGCTTAAGAGAACTTAGAAATCAAGGGAAGAAAACAATAATGGTAAATTACAATCCGGAAACTGTCAGTACTGACTACGACATGAGTGATAGATTGTATTTCGAAGAAATTTCTTTTGAAGTGGTGATGGATATTTATAATATTGAACATCCTAGCGGAGTTATATTATCCGGTGCCGTCGGTGAAGCCTGGGTACCTYCGTCCTCTAGTCCCGGAACAAGCACCGCAAGAGGCAGAACCCTGGACTGCGGTGATGGCGGACATCGAGCGTGTTGTCATGTCTGGCGTCACTCATTGGCAATCACCTCGCTTCCATGCATACTTCCCGACGGCAAACTCGTACCCTGCCATTGTAGCTGACATGCTAAGCGGTGCTATCGCCTGTATCGGTTTTACTTGGATTGCAAGTCCGGCATGTACCGAGTTAGAAGTCGTGATGCTGGATTGGCTCGGCCAAATGTTGGGGCTCCCCGAACAGTTTTTGGCCCGTTCTGGTGGCGAAGGAGGAGGTGTCATTCAGGGCACTGCGAGTGAAGCCACTTTGGTAGCACTGCTGGGCGCGAAGTCACGCACGATGCAGAGGCTCAAAGAAGAGCACCCCGAGTGGTCCGATACAGACATCCTTGGCAAACTTGTGGGCTATTGTAAYAAACAAGCCCACTCGTCTGTAGAGAGAGCTGGTCTCCTCGGTGGCGTAAAACTCAGGAGTTTGCAACCGGATGACAAAAGGCGTCTCCGTGGTGATATTCTGCGCGAGGCTATGGACGAAGATATAAGCAAAGGACTTATACCTTTCTATGTTGTGGCTACTTTGGGTACAACTTCTTCGTGTACTTTYGACGCACTGGACGAAATTGGTGACGTTTGTAATTCACGTGACATATGGTTACACGTCGATGCGGCATATGCAGGCTCCGCTTTCATCTGCCCTGAGTATCGCCACCTGATGAAGGGTATTGAGAAAGCTGACTCTTTCAATTTCAACCCACACAAATGGATGCTTGTCAACTTCGATTGCTCAGCTATGTGGTTGAAACAACCGCGTTGGATTGTTGATGCGTTTAATGTGGATCCTCTCTACTTGAAGCACGATCAGCAGGGATCCGCACCTGACTACAGACACTGGCAAATTCCTCTAGGACGTAGATTCAGATCTCTTAAACTCTGGTTCGTGTTGAGGCTTTATGGCGTTGAAAATCTTCAAAAACATATTAGGAAACAAATCGCGCTTGCACATCTTTTCGAAAAACTTCTAACTTCTGATGAAAGATTTGAGCTTTTTGAAGAAGTTACAATGGGACTCGTATGCTTTAGACTTAAGGGATCCAATGAAATCAACGAAGAGTTATTGAGGCGTATTAATGGACGCGGAAAAATTCACTTGGTTCCTTCTAAAATTGACGACGTATATTTCATAAGATTAGCCATTTGTTCGCGTTTTACTGAGGACAGCACACGTCGACTCTGGCAAGTCCACCACYACCGGCCACTTGATCTACAAATGCGGTGGTATCGACAAACGTACCATCGAGAAGTTCGAGAAGGAGGCCCAGGAAATGGGTAAGGGTTCCTTCAAATACGCCTGGGTGTTGGACAAACTGAAGGCCGAGCGTGAACGTGGTATCACCATCGACATTGCCCTGTGGAAGTTCGAGACCGCCAAATACTATGTCACCATCATCGACGCCCCCGGACACAGAGATTTCATCAAGAACATGATCACCGGAACGTCGCAGGCCGACTGCGCCGTGCTGATCGTAGCTGCCGGTACCGGTGAGTTCGAAGCTGGTATCTCCAAGAACGGACAGACCCGTGAGCACGCGCTGCTCGCCTTCACACTCGGCGTCAAGCAACTGATCGTCGGAGTCAACAAAATGGATTCCACCGAGCCCCCGTACAGCGAGCCGCGTTTCGAGGAAATCAAGAAGGAAGTCTCCTCGTACATCAAGAAAATCGGTTACAACCCTGCTGCTGTCGCTTTCGTACCCATTTCTGGCTGGCACGGAGACAATATGTTGGAGCCCTCCACCAAAATGCCCTGGTTCAARGGATGGCTTGTGGAGCGCAAGGAGGGTAAGGCTGAAGGCAAGTGCCTCATTGAGGCCCTCGACGCCATCCTGCCCCCTGCTCGTCCCACCGACAAACCCCTGCGTCTTCCCCTGCAGGACGTATACAAAATCGGCGGTATTGGAACAGTGCCCGTGGGCAGAGTTGAGACTGGTATCCTGAAGCCTGGTACCATCGTCGTGTTCGCGCCCGCCAACATCACTACTGAAGTCAAGTCCGTGGAGATGCACCACGAGGCTCTCCAGGAGGCCGTACCCGGTGACAACGTGGGTTTCAACGTCAAGAACGTGTCCGTCAAGGAGTTGCGCCGTGGTTACGTCGCCGGTGACTCCAAGAACAACCCCCCCAAGGGCGCCGCTGACTTCACAGCCCAGGTCATCGTACTCAACCACCCTGGACAAATCTCAAACGGTTACACACCTGTACTCGATTGCCACACGGCCCACATTGCCTGCAAATTCGCCGAAATCAAAGAGAAGGTTGACCGTCGTACCGGTAAATCCACTGAGGACAACCCTAAATCCATCAAATCTGGTGACGCCGCCATCGTCAACTTGGTTCCCTCAAAACCTCTGTGCGTGGAGTCCTTCCAAGAGTTCCCACCCCTCGGTCGTATTGGCAGATCTTTCATCGATTTTGTGCATCCCAGGGACCGCAACACCTTCGCTTCTCAGATCACCAACGGACTGGCTGTGCCAACAAAAGATGAT---ACAATGATATGCCGCATACGCCGCTACAGGGGGCTCAGCATTGGCTTCGGAGTGAAAGATCGCATTGTCACCTTCATGCCATTCCATCTCAAGTTCTCCTTCAAGAATGTATCTGAGGAGGACAAAGTCGTCTACCTAGTCGTCCAGGCTAATCCGTTCTTTTCAGCGTTCAAATCTCCGAACGAGGTACTAGTAAAGCCGATATCATTTGTAATACGGCACTCTGCAAACGGTAACCTTGAGTACATAGACCCTGAGTCAGTGCCATATCTCGGCTACCTGCCCCATGACGTGATCGACAAGGATGCCTTAGAATTGTACCACCCTGATGATCTCATCTATCTCCAGGGGATTTACGAACGTATTGTAAAAGAAGGGGTCGTGCCGCGTACGAGGTGCTATCGAATGATGGCACAGAATGGCGACTACTTAAAAGTGGAGTCGGAGTGGTCTTCCTTTACAAACCCATGGTCAAAACGATTGGAGTTCGTCACCGGGAAACATTATATACTCGAGGGTCCAGCCAATTCGGACGTATTTCAAACTCCGTGGACCGAAGACGAGAGAAGACAGACGAAACTGATGAAGGACAACATTGTGAGAGTAATGAACGAGGTGTTAACTAAGCCTGCCGAAGCGGCCAAGCAAGAGATGAGTAAGCGCTATCAGGATCTGGCATCGTTCATGGAGGTTCTTATTGAAGAGCAGCCGAAGGTGGATGATGAACTACGCCTTGATATACACGATCCAGAACTTTGTTACTATGAGCGTGACTCGGTGATGCTCGGGGGTATTTCACCACACCATGATTACAACGATAGCAAGTCTAGTACA---GGCACACCGTTGAGCGTCGTGCACAGTGAAGACCTGTTGGATGAGGCTCCCGAGCTTCCGCTCTGTGGGCGACGCGTTGAAGGACCGCTTCGACGGYGCGTCACGCGTCATGGTGTCCAACACCGAYTTGGAGGCGCCTACGCAAAGGAACGACGCAGCGCCGCACAGGGTACCGCGGAGAGACCGGTACAGATTCCAACTACGACCGCACAACCCGGACCACAAGTCTCCTGGCTCCAAAGACCTCGTGTACTTGGAGCCGTCCCCGGGCTTCTGCGAGAAGAATCCTCGACTAGGCATTCCTGGTACGCACGGCCGCGCGTGCAACGACACTAGTATCGGCGTGGACGGCTGCGACCTCATGTGCTGCGGCCGAGGCTACCGGACGGAGACCATGTTCGTTGTGGAGAGATGCAAC
Acosmeryx_naga_2570                GGGATACCCAGAGTCGTTGACAGATCCATCCTACCATGCGCAGCTTTTGGTGCTTACATATCCGTTGGTCGGTAATTACGGAGTGCCGGATGAAAACGAACGCGATGAACACGGAATCCCAAGGTGGTTCGAATCCGAGCGCATTTGGGCATCTGCACTGATAGTGAGCGAGATAAGCACACATGCTTGCCACTGGCGCGCTAAGCGATCCCTTGGCGCATGGTTGTCTGCACATGGCATCCCCGGGCTATGCGACGTAGACACTAGAGCACTAACACATCATCTTCGAGAAGGCGTTACGTTGGGAAGAATTGTCCAGGGTGTGCCCCCATTTGATCCACTACCACCATTGGCAGATCCAAACTCGAGGAACTTAGTTGCCGAAGTAACCACAAAAGAAACAAAAATATTTAACCCCAATGGAGAGATAACGATACTAGCTGTTGATTGTGGTTTGAAATTCAATCAGATAAGGTGTTTGATAAAGAGAAATGCTAAGGTTATTCTAGTTCCGTGGAACCACAAATTAGACCCAAGCCAATATGACGGTCTTTTCATAAGCAACGGGCCAGGTGACCCAGACATATGCAAAGACGCTGTTGATAATTTAAAAACTGTACTTCAAAATGAAAATAATGTGAAACCAATATTCGGCATTTGTCTTGGACATCAGCTATTGTCAACTGCGGCAGGTTGTAAAACTTACAAAACACCATATGGCAATCGAGGTCATAATTTACCATGTACACACAACGGTACAGGTAGATGCTTTATGACATCACAGAATCATGGCTTTGCTGTAGATACTGACTCATTACCCACAGATTGGAAAATTCTTTTCACAAATGAAAACGACAAAACAAATGAGGGCATTATACACAAAACTGCACCGTTTTTCAGTGTGCAATTCCATCCAGAGCATACTGCGGGTCCTACAGACCTAGAATGTTTGTTCGACATATTTATAGATGCGGTAAAATCTTTTAAAAATAAAGTGTCTTGCGTTATCGACGAAATGATAACAGAAAAATTGAAATATGTCCCTACTATTCAAGAAAGACCTAAAAAGGTATTAATTCTTGGATCTGGCGGCTTATCTATAGGTCAAGCAGGGGAATTTGATTACTCTGGATCACAAGGAGTAAAAGCAATGCAAGAAGAAAAAATCCAAACTGTACTCATCAATCCAAATATCGCAACTGTTCAAACATCGAAAGGATTAGCTGACAAAGTTTATTTTCTTCCCATTACCCCAGAATATGTTGAACAGGTTATAAAAGCTGAACGACCAACGGGAATATTGCTAACTTTTGGAGGTCAGACAGCACTCAACTGCGGAGTAGAGTTGCAAAAATCTAAAATATTTGAAAAATATAACGTCAACGTATTGGGTACTCCAATTCAATCAATTGTTGACACTGAAGATAGAAAAATATTTGCAGAAAAAATTAATGCGATCGGCGAGAAAGTAGCACCAAGTGCAGCGGTCACTTCTGTTGATGAAGCTTTGGCAGCTGCAATACAGATTGGATACCCTGTAATGGCACGATCAGCATTTTCCTTAGGTGGCTTAGGCTCCGGTTTTGCAAACAATGAAGATGAGCTTAGAACATTAGCTCATCAAGCTCTGTCACATTCAGATCAACTCATAATTGATAAATCGTTAAAAGG------------------------------------------------------------------------------------------------------------------------------------------------------------------------------------------------------------------------------------------------------------------------------------------------------------------------------------------------------------------------------------------------------------------------GAGTCTTGATTATTGTGTTGTGAAAATACCTAGATGGGATTTGGCAAAATTCAATAGAGTAAGCACTAAAATTGGCAGTTCTATGAAAAGTGTAGGTGAAGTGATGTCTATCGGTAGAAATTTCGAAGAGGCATTTCAAAAAGCTTTACGAATGGTAGATGAAAATGTAAACGGTTTCGATCCTAATATTAAAAAAGTTAACGAAACTGATCTAAGAGAACCAACTGACAAACGTATGTTTGTACTAGCTGCTGCTTTAAGAGAGGGATATACCGTTGAAAAATTATACGAATTAACTAAAATTGATCGATGGTTTTTGGAAAAATTCAAAAATATTATAGATTATTATAAAACACTTGATGCCTATGATTCTGGATCTGTCACTTTGGATATACTTAAACGAGCCAAAAAAATTGGATTTTCGGATAAACAGATTGCAGCTGCTATAAAAAGTACAGAATTGGCTGTAAGGAAACTGAGAGAAGAATATAAAATAACACCGTTTGTGAAACGAATTGATACAGTCGCTGCAGAATGGCCGGCTTCAACTAACTACCTATACTTAACTTACAACGGCAGCACTCATGATCTTGATTTTCCTGGGGAATTTGTAATGGTATTGGGTTCAGGAGTGTATAGAATAGGAAGTTCTGTAGAGTTTGATTGGTGTGCGGTTGGGTGCTTAAGAGAACTTCGGAATCAAGGGAAAAATACAATAATGGTTAATTACAATCCAGAAACTGTTAGTACTGACTACGACATGAGTGATAGATTGTATTTCGAGGAAATTTCTTTTGAAGTCGTTATGGACATTTATAATATTGAACATCCTAGCGGAGTTATATTATCA---------------------------------------------------------------------------------------------------------------------------------------------------------------------------------------------------------------------------------------TGCCAGCCCAGCTTGTACCGAGTTGGAAGTGGTGATGTTGGATTGGCTCGGCCAAATGCTGGGTCTCCCAGAAGAGTTCTTGGCGCGTTCTGGCGGCGAAGCCGGAGGTGTCATTCAGGGCACTGCGAGTGAAGCCACTTTGGTAGCTCTACTGGGCGCAAAGTCGCGTATGATGCAGAAACTCAAAGAAGAACATCCAGAATGGTCTGAAACTGACATTCTCGGCAAACTTGTGGGCTACTGTAATAAACAAGCCCACTCCTCTGTAGAGCGAGCTGGACTTCTTGGTGGCGTGAAGCTCAGGAGTTTGCAACCGGATTCCAAAAGACGTCTTCGTGGTGACATTCTGCGCGAGGCCATGGACGAAGACATAAGCAAAGGACTTATACCTTTCTATGTTGTGGCTACTTTGGGTACAACTTCTTCGTGTACTTTCGACGCCCTGGATGAAATTGGAGACGTATGTAATTCACGTAACATATGGTTACACGTCGATGCCGCCTATGCAGGCTCCGCCTTCATCTGCCCCGAGTATCGCTACTTGATGAAGGGTGTTGAAAAAGCTGACTCTTTCAACTTCAACCCGCATAAATGGATGCTTGTCAACTTCGACTGCTCAGCCATGTGGTTGAAACAACCTCGCTGGATTGTTGACGCGTTCAATGTGGATCCTCTTTATTTGAAACACGATCAGCAGGGATCAGCGCCTGATTACCGCCACTGGCAAATACCTCTTGGACGTAGATTCAGATCTCTTAAACTTTGGTTCGTTTTGAGGCTTTATGGTGTAGAAAATCTTCAAAAACATATTAGGAAACAAATCGCACTCGCACATCTTTTCGAAAAGCTCCTAACTGAAGATGAAAGATTCGAGCTTTTTGAAGAAGTAACAATGGGACTTGTATGCTTCAGACTGAAGGGATCCAATGAAATCAATGAAGAGTTACTGAGGCGYATTAATGGTCGCGGAAAAATCCATTTAGTTCCCTCTAAAATTGATGACGTATAYTTCCTAAGATTAGCCATCTGTTCACGTTTCACTGAAGACAGT---------------------------------------------------------------------------------------------------------------------------------------------------------------------------------------------------------------------------------------------------------------------------------------------------------------------------------------------------------------------------------------------------------------------------------------------------------------------------------------------------------------------------------------------------------------------------------------------------------------------------------------------------------------------------------------------------------------------------------------------------------CGGTATTGGAACAGTACCCGTGGGCAGAGTTGAGACTGGTATCCTGAAGCCCGGTACCATCGTCGTGTTCGCGCCCGCCAACATCACCACTGAAGTCAAGTCCGTGGAGATGCACCACGAAGCTCTCCAGGAGGCCGTACCCGGTGACAACGTTGGTTTCAACGTCAAGAACGTGTCTGTCAAGGAGTTGCGCCGTGGTTACGTCGCCGGTGACTCCAAGAACAACCCCCCCAAGGGCGCCGCTGACTTCACAGCCCAGGTCATCGTACTCAACCACCCTGGACAAATCTCAAACGGTTACACACCTGTACTCGATTGCCACACCGCTCACATTGCCTGCAAATTCGCCGAAATCAAAGAGAAGGTTGACCGTCGTACTGGTAAATCCACTGAGGACAACCCTAAATCCATCAAATCTGGTGACGCCGCCATCGTCAACCTGGTTCCCTCAAAACCTCTGTGCGTGGAGTCCTTCCAGGAATTCCCGCCCCTCGGTCGTGTTGGCAGATCGTTCATCGACTTTGTTCATCCCAGGGACCGCAACACCTTCGCGTCTCAGATCACCACCGGATTGGCTGTGCCGGAGGTTGTAGATTCGACAATGGTATGCCGCATACGTCGTTATAGGGGGCTTTCCGCCGGCTTCGCAGTGAAAGACCGCGTGACCACCTTTATGCCATTCCTTCTGAAATTCTCCTTCAAGAACGTTGCTGACGATGCCAAAGTAATCTACTTGGTCATTCAGGCGACACCTTTTTTTTCGGCGTTCAGAATTCCGAACGAAGTATTGGCAAAGTCAAACCCTTTTGTGATAAGGCACTCGGCAAACGGGAATCTAGAGTTCATTGATCCCGAGTCAGTGCCGTACCTCGGATATTTGCCACAAGATGTAGCCGATAAGGATGCACTCCAATTGTACCACCCCGAAGACCTTCAATATCTGCAGCAAGTCTACGAGACCATTGTGAAGGAAGGGGGCTTGCCGCGTTCCAGGACCTATCGAATGATGGCCCAGAACGGAGACTATTTAAAGGTTGAGACGGAATGGTCTTCCTTTATAAACCCATGGTCCAAACGCCTCGAGTTTGTCATCGGGAAACACTTTATCATTGAGGGTCCTTCAAATCCGGATGTATTTCAATCCCCGTTCAGCGAAGACGAAAGGAAAAAAGCACAAAAGTACAGGGAAGGAATTATCAGAATCATGAACGAAGTTTTAACCAAGCCTGCCGAGGCGGCCAAGCAACAAATGACTAAACGCTGTCAAGACCTGGCTTCGTTCATGGAGAGCCTGATGGAAGAACACCCGAAGGTCGACGACGAACTACGCCTCGACATACATGATCCCGACAACAGCAACTTTGAGCGCGACTCAGTGATGCTCGGCGGTATTTCGCCCCACCATGATTACAACGACAGCAAGTCTAGTACA---GGCACACCGTTGAGCCTCGTGCACTGTGAAGACCTGCTGGATGAGGCTCCCGAGCTTCCGCTCTGTGGGCGACGCGTTGAAAGACCGCTTCGACGGCGCGTCACGCGTCATGGTGTCTAATACCGACTTGGAGGCGCCTACGCAGAGGAACGACGCGGCGCCTCACAGGGTACCACGGAGAGACCGGTACAGATTCCAGCTGAGACCGCACAACCCGGACCACAAGTCTCCCGGCAACAAAGACCTCGTATACTTGGAGCCCTCGCCGGGCTTCTGCGAGAAGAATCCGCGACTGGGCATTCCCGGCACACACGGGCGCGCGTGTAACGATACCAGCATCGGAGTGGATGGATGCGACCTCATGTGCTGCGGTCGGGGCTACCGGACTGAGACCATGTTCGTGGTGGAACGATGCAAC
Adhemarius_gannascus_1642          GGGATATCCGGAGTCCTTAACAGATCCTTCGTACCACGCGCAACTTTTAGTACTAACTTATCCATTGGTCGGTAATTATGGTGTGCCAGATGAAACGGAACGTGATGAACATGGAATTCCAAGTTGGTTCGAATCTGAGCGTATTTGGGCATCAGCATTGATAGTGGGAGAAGTCAGCACACGCGCGTGCCACTGGCGCGCTAAACGTTCACTCGGTGCTTGGTTATCTGCACACGGTATTCCAGGACTGTGTGACGTAGACACAAGGGCTTTAACATATCGTCTTCGAGAAGGTGTTACTTTAGGAAGAATTGTGCAGGGTGTGCCCCCATTTTCTCCTTTACCACCTTTGGCAGATCCTAACTCTAGGAATTTAGTTGCTGAAGTATCCACAAAAGAAACCAAGGTGTTTAATGCTAATGGTGAGATAACAGTAGTCGCGATTGATWRTGGTTTAAAGTATAATCAAATCAGGTGTTTGATAAAGAGAAACGCCAAGGTGATTCTAGTACCTTGGAACCATAAATTAGACCCGAGCCAATACGACGGCCTTTTCATAAGTAATGGGCCCGGTGACCCCGAAGTATGTAAGAATATTGTAGATAACCTAAGATTAGTTCTTGAAAACAAAAACAATCTAAAACCCATATTTGGCATCTGTCTTGGACATCAGCTATTATCGACTGCAGCAGGTTGTAAAACATATAAAACGAAGTACGGCAATCGTGGTCACAATTTGCCGTGCACTCATAGTGGTACTGGCAGATGCTTTATGACATCACAAAATCACGGCTTTGCCGTAGATACAGACACACTGCCCGAAGATTGGAACATTTTGTTTACAAATGAAAACGATAAAACTAATGAAGGCATCATACATAGCTGTGATCCCTTTTTCAGTGTACAATTTCATCCTGAACACACTGCCGGTCCGACTGACCTAGAATGTCTATTTGATATATTTATAGAAGCGGTCAAATCTTACAAAAATAAAGTACAGTATGTTATTCGCGATAAGATTACTGAAAAATTAAAGTTTGTGCCAACGATTCATGAAAGACCTAAAAAGGTACTTATTTTAGGATCTGGAGGATTGTCTATTGGTCAGGCAGGTGAATTTGATTATTCCGGATCACAAGGAGTAAAAGCGATGCAAGAAGAAAAAATACAAACTGTACTCATTAATCCGAACATTGCCACTGTTCAGACTTCGAAAGGGCTAGCTGACAAAGTTTATTTTCTACCCATTACTCCAGAATATGTTGAGCAGGTCATAAAGGCAGAAAGACCAACGGGTATCTTACTTACATTTGGAGGGCAGACAGCACTTAACTGCGGGGTCGAGTTACAAAAATCGAAAATATTCGAAAAATATAATGTCAATGTATTGGGTACTCCAATTCAATCTATAGTAGATACTGAAGATAGAAAAATATTTGCTGAGAAAATTAATGCCATTGGTGAAAAGGTGGCACCGAGTGCAGCAGTGACATCAGTTGATGAAGCTCTGGCCGCGGCAATACAAATTGGATACCCTGTAATGGCACGATCAGCTTTTTCCTTGGGTGGTTTAGGTTCAGGTTTTGCAAATAATGAAGAGGAACTTAGAGCATTAGCCCATCAGGCATTATCACATTCTGATCAACTCATAATAGATAAGTCGCTTAAAGGCTGGAAAGAAGTTGAGTACGAAGTCGTGAGAGACGCATACGACAATTGTATAACTGTATGTAATATGGAAAATGTTGATCCTTTAGGTATTCACACAGGTGAATCCATCGTTGTCGCGCCAAGCCAGACGTTATCTAACCGAGAATACTACATGCTGCGTAATACTGCTATAAAAGTTATAAAACATTTCGGTATAGTTGGCGAATGCAATATTCAATATGCTCTTAATCCATATTCGGAAGAATTTTTCATAATAGAAGTTAATGCACGGCTTTCAAGAAGTTCTGCACTGGCTAGCAAAGCGACTGGTTATCCACTCGCATACGTTGCTGCAAAATTGGCACTTGGAATACCTTTGCCAATCATCAAAAATTCCGTTACTGGTGTAACTACTGCATGCTTTGAGCCGAGTCTGGATTATTGTGTAGTTAAAATACCCAGATGGGACTTGGCTAAATTCACCAGAGTMAGCACAAAAATAGGTAGTTCAATGAAAAGTGTCGGGGAAGTTATGTCTATTGGTAGAAGTTTTGAGGAAGCGTTTCAAAAAGCATTGCGTATGGTAGACGAAAATGTTAACGGCTTTGATCCTAATATTAAAAAAGTGAATGAAAATGATTTACGAGAACCAACCGATAAGCGTATGTTTGTACTAGCTGCTGCGCTTAGAGAGGGTTATACTGTCGAAAAATTATACGAACTCACCCAAATCGATCGGTGGTTTTTGGAAAAATTTAAAAATATTATAGACTATTATAAAACACTTGATGCATACGATTCGGGATCTGTTACTTTCGATGTATTGAAAAAAGCTAAAAAWATTGGATTTTCTGATAAACAAATTGCAGCTGCTATCAAAAGTACTGAATTAGCTGTGAGAAAATTAAGGGAAGAGTACAAAATAACTCCATTTGTTAAACAAATCGACACAGTTGCGGCGGAATGGCCGGCTACCACCAATTACCTCTATTTGACTTACAATGGCAGCACACACGATCTTGATTTCCCAGGTGAATATGTTATGGTATTGGGTTCAGGTGTGTATCGAATTGGAAGTTCTGTAGAATTTGATTGGTGTGCGGTAGGATGCTTGAGAGAACTTCGAAACCAAGGGAAAAATACGATTATGGTCAATTATAACCCAGAAACTGTGAGTACTGATTATGATATGAGTGATAGATTGTATTTTGAAGAAATTTCATTCGAAGTGGTTATGGATATTTATAATATCGAGCGGCCTAGCGGAGTCATATTATCAGGTGCCTTCGGTAAAGCCTGGCTACCTCCGTCCTCTAGTGCCAGAGCAGGCACCGCAACAAGCCGAACCCTGGACAGCAGTGATGGCTGACATCGAGCGGGTGGTTATGTCTGGCGTCACTCATTGGCAATCACCTCGATTCCATGCTTACTTCCCAACAGCCAACTCATACCCAGCCATTGTGGCAGATATGCTAAGCGGTGCCATTGCTTGCATCGGCTTTACATGGATTGCCAGCCCGGCATGTACGGAGCTCGAAGTCGTAATGTTGGACTGGTTGGGCCAGATGTTAGGACTGCCAGATCAGTTTCTTGCACGTTCAGGAGGCGAAGCTGGCGGCGTTATACAGGGTACTGCGAGTGAAGCCACACTTGTAGCACTCCTTGGCGCTAAATTCCGCATGATGCATAGAGTCAAAGAACAGCATCCTGAGTGGACTGAAACAGATATCCTTAGCAAACTCGTGGGCTACTGTAATCAACAAGCTCATTCATCGGTAGAGCGAGCTGGTCTTCTTGGTGGTGTTAAGCTTAGGAGTTTGAAACCAGATTCCAAAAGACGTCTCCGTGGGGATACTTTGCGTGAAGCTATAGATGAGGATATTCGGAATGGACTTATTCCTTTCTATGTGGTGGCTACATTGGGTACGACATCTTCTTGTGCTTTTGATGCGTTAGACGAAATCGGAGATGTTTGTAACGAACGGAATGTATGGCTGCATGTGGACGCGGCCTATGCCGGTTCTGCTTTTATTTGCCCTGAATACCGGTATCTAATGAAAGGTGTAGAAAAAGCAGATTCCTTCAACTTTAACCCACATAAATGGATGCTTGTCAATTTTGACTGCTCAGCTATGTGGTTAAAACAACCACGATGGATCGTTGATGCGTTCAATGTCGACCCTCTCTACTTAAAGCACGATCAACAGGGCGCCGCACCTGACTACCGTCATTGGCAAATTCCTTTAGGGCGTCGATTTAGATCTCTTAAGTTGTGGTTCGTTTTGCGGCTTTATGGCGTTGAAAATCTCCAAAACTATATTAGAAAGCAAATTGGGTTTGCGCATCTTTTCGAAAAGCTCATGACTTCTGATGAAAGATTTGAGCTCTATGAGGAGGTGACAATGGGACTTGTATGTTTTAGACTTAAAGGATCTAATGATATCAACGAAGAATTGTTAAGACGTATTAATGGCCGTGGAAAAATACACTTGGTTCCATCTAAAATTGATGATGTGTATTTCTTAAGATTGGCTATCTGTTCACGATTTACTGATGAAAATACACGTCGACTCCGGCAAGTCCACCACCACCGGCCACTTGATCTACAAATGCGGTGGTATCGACAAACGTACCATCGAGAAGTTCGAGAAGGAGGCCCAGGAAATGGGTAAGGGTTCCTTCAAATACGCCTGGGTGTTGGACAAACTGAAGGCCGAGCGTGAGCGTGGTATCACCATCGACATTGCTCTGTGGAAGTTCGAGACCAGCAAATACTATGTCACCATCATCGACGCTCCCGGACACAGAGATTTCATCAAGAACATGATCACCGGAACGTCGCAGGCCGACTGCGCCGTGTTGATTGTCGCCGCCGGTACTGGTGAGTTCGAAGCTGGTATCTCTAAGAACGGCCAGACCCGTGAGCACGCTCTGCTCGCTTTCACACTTGGTGTCAAGCAATTGATCGTTGGTGTCAACAAAATGGACTCTACCGAGCCCCCTTACAGCGAGTCCCGTTTCGAGGAAATCAAGAAGGAAGTCTCCTCGTACATCAAGAAGATCGGTTACAACCCTGCCGCCGTCGCTTTCGTACCCATTTCTGGTTGGCACGGAGACAACATGTTGGAGCCCTCCACCAAAATGCCCTGGTTCAAGGGATGGCTTGTGGAGCGCAAGGAGGGTAAGGCTGAAGGCAAGTGCCTCATCGAAGCCCTCGACGCCATCCTGCCACCTGCTCGTCCCACCGACAAACCCCTGCGTCTTCCTCTCCAGGATGTGTACAAGATAGGCGGTATTGGAACAGTACCCGTGGGCAGAGTTGAGACTGGTATCCTGAAACCCGGTACCATTGTCGTGTTCGCGCCCGCCAACATCACTACTGAAGTTAAGTCCGTGGAGATGCACCACGAGGCTCTCCAGGAGGCCGTACCCGGTGACAACGTTGGTTTCAACGTAAAGAACGTGTCCGTCAAGGAATTGCGTCGTGGCTACGTCGCTGGTGACTCTAAGAACAACCCCCCCAAGGGCGCCGCCGACTTCACAGCTCAGGTCATCGTACTCAACCACCCTGGACAAATTTCAAACGGTTACACACCAGTACTGGATTGCCACACAGCTCACATTGCCTGTAAATTCGCCGAAATCAAAGAGAAGGTCGACCGTCGTACTGGTAAATCCACTGAGGACAACCCTAAATCTATCAAGTCTGGAGACGCCGCCATCGTCAACTTGGTTCCCTCAAAACCCATGTGCGTGGAGTCTTTCCAGGAGTTCCCGCCCCTCGGTCGTATCGGGAGATCGTTCATCGACTTCGTGCATCCTAGGGACCGTAACACGTTGGCTTCACAAATAACGAGCGGCTTAGCTGTTCCGAAAATTGTAAATTCCACCATGGTCTGCCGGATCCGTCGTTACAGAGGGCTTACCACTGGCTTCGGAGTGAAGGACCGTGTGGTCACTTTCATGCCATTTCTACTAAAATTCACCTTCAAAAATATATGTGATGATGAGAAAGTTATWTATTTGGTGATCCAAGCGACTCCGTTCTTCTCGGCGTTCAGAATTCCAAACGAAGTCGTCGCGAAGGCCGTGCCATTCGTAATGCGGCACGCGGCCAACGGTAACCTGGAGTATCTGGACCCTGAATCAGTGCCGTACCTCGGCTACTTGCCCCAAGACGTGACAGACAAGGATGCTCTGCAGCTGTACCACCCWGAGGATCTGGATTATTTGCAGCAGGTTTACGAGACTATTGTTAAGGAGGGCGCGATGCCGCGCACCCGGTCTTATCGAATGATGGCTCAAAACGGCGACTACCTGAAGCTGGAGACCGAGTGGTCTTCGTTCATAAACCCCTGGTCCAAGAGACTTGAATTTGTCATCGGCAAACATCATATAATTGAGGGACCAGCTAACCCTGACGTGTTCCAGTCTCCGATCAGCGAAGAAGAAAAGGCCAAGGCCCAGAAATTCCGTGACAACATCATCAGGATCATGAATGAAGTGTTAACTAAACCAGCTGARGTGGCTAARCAGCAGATGACCAARCGCTGCCAAGACCTGGCGTCTTTCATGGAGAGTCTGATGGAGGAACAGCCCAAGGTTGATGAGGAACTGCGCCTTGATATCCAAGATCCTGATCACAGTTATTATGAACGTGACTCCGTGATGCTCGGCGGTATTTCCCCGCACCACGACTACAACGACAGCAAATCTAGTACA---GGCACGCCATTGAGCTTCGTGCACGGTAAAGACCTGTTGGATGAGGCTTCCAAGCTTCCGTTCTGTGGGCGACTCGTTGAAGGACCGCTTCGACGGTGCTTCACGCGTTATGGTTTCCAACACCGATTTGGAGGCACCCACTCAAAGAAACGACGCGGCGCCGCATAGGGTGCCGCGAAGAGACCGCTACAGATTCCAATTGCGACCCCACAATCCCGACCACAAGTCTCCCGGATCGAAGGACCTCGTATACCTGGAGCCGTCGCCGGGTTTCTGCGAGAAGAACCCTCGGCTGGGCATTCCGGGTACGCACGGGCGTGCGTGCAATGACACCAGCATCGGCGTCGACGGGTGCGACCTTATGTGCTGCGGCCGGGGCTACCGGACCGAGACCATGTTCGTAGTGGAGCGATGCAAC
Aellopos_ceculus_2399              GGGCTATCCAGAGTCGTTGACGGATCCTTCCTACCACGCGCAGCTGTTGGTGCTTACCTACCCGTTGGTCGGCAATTACGGAGTGCCAGATGAAACGGAACGCGATGAACATGGCATCCCGAGATGGTTTGAATCCGAGCGCATCTGGGCATCTGCATTGATAGTGGGCGAAGTAAGCACACGAGCTTGCCACTGGCGCGCCAAGAAGTCACTCGGCRCCTGGCTATCTGCACATGGCATCCCTGGCTTATGTGACGTGGACACGCGCGCACTCACGTACAGACTCCGAGATGGCGTAACTTTAGGAAGAATCGTCCAAGGAGTCCCACCCTTTGGCCCATTACCGCCATTGGCAGATCCAAACTCTAGAAATYTAGTGGCTGAAGTGTCGACAAAAGAAACAAAAATATTTAATCCAAATGGTGAAATTACAATATTAGCCGTTGACTGTGGTTTGAAGTACAATCARATAAGRTGTTTAATACAAAGGAACGCGAAGGTGATACTGGTACCTTGGAACCACAAATTAGATCCAAGCCAATACGACGGTCTTTTCATAAGCAACGGTCCAGGTGACCCAGAAATATGCAAAAATGTTGTTGATAACTTAGCATCAATACTACAAAACAAAAACGCCGTAAAACCTGTATTCGGCATTTGTCTGGGRCATCAACTGTTRTCAACTGCAGCTGGTTGCAAAACATAYAAAACCACGTATGGTAATCGTGGYCACAATTTGCCATGCACACACAGCGGCACTGGAAGATGCTTTATGACATCACAAAATCACGGTTTCGCTGTAGATACAAACACTCTACCCGAGGATTGGAAAATTYTGTTCACTAACGAAAACGACAAAACAAATGAGGGCATCATACACAAGACCGCTCCATTTTTCAGTGTACAATTCCATCCGGAGCACACTGCTGGTCCTACAGATTTAGAGTGTTTGTTCGATATATTTATAGATGYAGTGAAATCTTACAAAAAGAAAGTTCCRTGTGTGATCGACGATATGATTACAGAAAAATTAAAGTACGTTCCAACAATACATGAAAGACCYAAAAAGGTTTTGATCTTAGGGTCTGGCGGCTTATCTATCGGTCAAGCAGGCGAGTTTGATTACTCTGGTTCACAAGGTGTAAAAGCCATGCAAGAAGAAAAAATTCAAACTGTCCTCATTAATCCAAACATTGCCACAGTTCAAACATCGAAAGGCTTAGCCGACAAAGTTTATTTCTTGCCTATTACTCCTGAATATGTGGAGCAGGTTATTAAAGCTGAACGGCCAACAGGAATATTGCTTACGTTTGGAGGTCAGACAGCACTCAATTGCGGAGTAGAGTTACAAAAATCTARAATATTTGAAAAATATAACGTGAATGTTTTGGGTACGCCGATACAGTCTATTGTYGACACKGAAGACCGAAAAATATTTGCCGAAAAAATTAATGCGATAGGTGAGAAAGTGGCACCAAGTGCAGCAGTTACGTCTGTTGATGAAGCACTGGCAGCTGCAATGCAAATTGGCTACCCTGTTATGGCACGATCTGCATTTTCTTTGGGTGGTATGGGCTCCGGATTTGCCAACAATGAGGAAGAACTCAGAACAYTAGCCCATCAAGCTTTGTCTCATTCAGATCAACTCATMATTGATAAATCGTTAAAAGGGTGGAAAGAAGTAGAGTACGAGGTTGTGAGAGACGCGTATGATAATTGCATWACCGTTTGTAATATGGAAAATGTGGATCCTTTGGGTATTCATACAGGAGAATCTATTGTCGTTGCTCCCAGCCAGACATTATCCAACAGAGAATACTATATGTTACGTAACACTGCTATAAAAGTTATTAGACATTTCGGTATAGTGGGCGAATGCAATATACAATATGCTCTTAATCCATATTCTGAAGAATTTTACATCATAGAAGTAAACGCAAGACTTTCCAGAAGTTCTGCACTTGCTAGCAAGGCAACGGGATATCCTTTAGCATACGTTGCAGCTAAATTGGCRCTAGGAATACCTTTACCCATTATTAAAAATTCTGTAACTGGTGTAACTACAGCGTGTTTCGAACCAAGTCTTGATTATTGTGTTGTGAAAATACCCAGATGGGATTTGGCAAAATTCAATAGAGTGAGCACTAAGATTGGAAGCTCTATGAAAAGTGTTGGCGAAGTGATGTCTATCGGTAGAAGTTTTGAAGAAGCGTTCCAAAAAGCTTTACGAATGGTAGATGAGAATGTAAATGGTTTTGATCCTAATATTAAAAAAGTTAACGATAATGATTTGAGAGAACCAACTGATAAGCGTATGTTTGTACTTGCGGCCGCTCTCAGAGAAGGRTATAGCATCGAAAAATTATATGAACTGACGAAAATTGATCGATGGTTTTTGGAAAAATTCAAAAACATCATAGACTATTATAAAACACTCGATGCGTACGATTCTGGATCAGTCACATTCGATGTAYTRAAAAGGGCCAAAAAAATTGGGTTTTCTGATAAACAGATTGCAGCTGCCATAAAGAGTACCGAATTGGCGGTAAGGAAACTAAGAGAAGAATATAAAATAACTCCATTCGTCAAACAAATAGATACAGTTGCAGCAGAATGGCCAGCTTCAACTAACTATCTTTATTTAACTTACAACGGCAGCACCCATGATCTTGATTTTCCTGGAGAATTTGTAATGGTATTGGGCTCAGGTGTATACAGAATAGGAAGCTCTGTTGAGTTTGATTGGTGTGCAGTCGGTTGTTTAAGAGAAGTTAGAAATCAAGGAAARAAAACGATCATGGTAAATTACAATCCCGAAACTGTCAGTACTGATTACGATATGAGCGATAGATTGTATTTTGAAGAAATCTCTTTTGAAGTAGTTATGGATATTTATAACATTGAGCATCCCAGCGGTGTCATATTGTCCGGTGCCGTCTGTGAAGCCAGGYTACCTTCGCCCTCTGGTGCCGGAGCAGGCGCCAGARGAAGCTGAGCCCTGGACAGCGGTGATGGCCGACATCGAGCGTGTCGTCATGTCYGGCGTTACCCATTGGCAATCACCTAGGTTCCATGCATACTTCCCAACGGGAAACTCTTACCCTGGTATTGTGGCCGACATGCTGAGCGGTGCTATCGCCTGCATCGGATTCACTTGGATTGCGAGTCCAGCATGCACCGAACTCGAAGTTGTGATGATGGATTGGCTTGGCCAAATGTTGGGTCTGCCTGACCCATTCCTGGCACGGTCTGGCGGTGAGGGTGGTGGCGTCATCCAGGGCACTGCAAGTGAAGCCACCTTAGTAGCGCTATTGGGTGCGAAGTCACGCACTATGCAGAGACTTAAAGAGCAACATCCAGAGTGGTCCGACACGGATATCCTTGGCAAACTTGTGGGCTACTGTAACAAACAAGCCCATTCGTCTGTAGAACGGGCTGGACTCCTTGGTGGTGTGAAACTCAGGAGTCTGCAACCGGATAACAAAAGACGTCTTCGTGGTGACACCCTGCGTGACGCTATGGATGAAGATATAAGCAAAGGACTTATACCCTTTTATGTGGTTGCTACATTGGGTACAACTTCTTCTTGCGCTTTCGACGCCCTGGATGAAATTGGAGACGTCTGCAATTCCCGCGACGTGTGGCTGCACGTCGATGCGGCCTACGCAGGATCCGCTTTCATCTGCCCCGAGTACCGCTACCTGATGAAAGGCGTTGAAAAGGCCGACTCCTTCAATTTCAATCCGCATAAATGGATGCTGGTCAACTTCGACTGCTCAGCTATGTGGTTGAAACAACCCCGATGGATTGTTGATGCGTTTAACGTTGATCCTCTGTACTTAAAACACGATCAGCAAGGCTCGGCACCTGATTACCGCCATTGGCAAATTCCTTTAGGACGTAGGTTCAGATCTCTCAAACTCTGGTTTGTTTTGAGACTTTATGGCGTTGCAAATCTTCAAAAACATATTAGAAAACAAATCGCACTTGCACATCTATTTGAAAAGCTAGTAACTTCGGATGAAAGATTTGAACTGTATGAAGAAGTTATAATGGGACTTGTGTGCTTTAGAATCAAGGGATCCAATGAGATCAATGAAGAGTTGTTGAGGCGCATCAATGGCCGCGGAAAAATTCACTTGGTTCCTTCTAAAATTGATGACGTATATTTCTTGAGATTGGCGATCTGTTCTCGTTATACTGAGGACAGCACACGTCGACTCCGGCAAGTCCACCACCACCGGCCACTTGATCTACAAATGCGGTGGTATCGACAAACGTACCATCGAGAAGTTCGAGAAGGAGGCCCAGGAAATGGGTAAGGGTTCCTTCAAATACGCCTGGGTGTTGGACAAACTGAAGGCCGAGCGTGAGCGTGGTATCACCATCGACATCGCCCTGTGGAARTTCGAGACTAGCAAATACTATGTCACCATCATCGACGCTCCCGGACACAGRGATTTCATCAAGAACATGATCACCGGAACGTCGCAGGCCGACTGCGCCGTGCTGATCGTCGCCGCCGGTACTGGTGAGTTCGAAGCCGGTATATCCAAGAACGGCCAGACCCGTGAGCAYGCTCTGCTCGCCTTCACACTCGGCGTCAAGCAATTGATCGTCGGAGTCAACAAAATGGACTCCACCGAGCCTCCTTACAGCGAGCCCCGTTTCGAGGAAATCAAGAAGGAAGTCTCCTCTTACATCAAGAAGATCGGTTACAACCCAGCTGCGGTCGCTTTCGTACCCATTTCTGGCTGGCACGGAGACAACATGTTGGAGCCCTCCACCAAAATGCCCTGGTTCAAGGGATGGCTTGTGGAGCGCAAGGAGGGTAAGGCTGAAGGCAAGTGCCTCATTGAGGCCCTCGACGCCATCCTGCCCCCTGCTCGTCCCACCGACAAACCCCTGCGTCTTCCCCTGCAGGACGTATACAAAATCGGCGGTATCGGAACGGTGCCCGTGGGCAGAGTTGAGACTGGTATCCTGAAGCCTGGTACCATCGTGGTATTCGCGCCCGCTAACATCACCACTGAAGTCAAGTCCGTGGAGATGCACCACGAAGCTCTCCAGGAAGCCGTGCCCGGTGACAACGTCGGTTTCAACGTCAAGAACGTGTCCGTCAAGGAGTTGCGCCGTGGTTACGTCGCCGGTGACTCCAAGAACAACCCCCCCAAGGGCGCTGCCGACTTCACAGCTCAGGTCATTGTACTCAACCACCCTGGACAAATCTCAAACGGTTACACACCCGTGTTGGATTGCCACACTGCCCACATTGCCTGCAAGTTCGCCGAAATCAAAGAGAAGGTTGACCGTCGTACTGGTAAATCCACTGAGGACAACCCTAAATCCATCAAGTCTGGTGACGCCGCCATCGTCAACCTGGTTCCCTCAAAGCCTCTGTGCGTGGAGTCCTTCCAGGAGTTCCCACCCCTCGGTCGTCTTGGCAGATCGTTCATTGACTTCGTTCATCCCAGGGACCGCAACACGTTCGCGTCGCAGATCACGAGCGGGCTCGCCGTGCCGAAAATAGTAAATTCCAGCATGGTGTGCCGCATCCGCCGCTACCGCGGGCTCACCACCGGCTTCGGCGTCAAGGACCGCGTGGTCACCTTCATGCCGTTCCTCCTCAAGTTCACCTTCAAGAACATCTCCGACGACGAGAAAGTCATCTACCTGGTCATCCAGGCGACCCCCTTCTTCTCTGCGTTCAGAATTCCCAACGAGGCAGTGGCTAAACCCATACCGTTCGTGATGCGCCACTCCGCCAACGGCACCCTCGAGTACATCGACCCGGAATCCGTGCCGTACCTGGGTTACCTGCCCCAGGACGTCACCGACAAGGACGCTCTGCAGCTGTACCATCCCGAAGACCTGGATTACCTGGAGCAGGTGTACGAGACTATTGTCAAGGAGGGGGGAGTGCCCCGTTCTAAGACTTATCGGATGATGGCTCAGAACGGTGATTACCTGAAATTAGAGACTGAGTGGTCCTCGTTCATAAATCCATGGTCCAAACGCTTGGAATTCGTCATCGGAAAACATCATATCATTGAGGGTCCAGCGAATCCCGATGTGTTCCAATCCCCCCTCAACGAGGATGAAAAAACCAAAGCGAAAAAGTTCAGAGAGAACATTGTCCGAATCATGAATGAAGTGCTAACTAAACCCGCCGAAATGGCGAAGCAGCAAATGACTAAGCGTTGTCAGGATCTAGCTACATTTATGGAGAGTTTGATGGAGGAACAGCCAAAATTAGATGAAGAACTTCGCCTTGACATCCAGGATCCAGACCATAGTTATTATGAACGTGATTCAGTGATGCTTGGGGGCATTTCTCCTCACCATGATTACAACGACAGCAAGTCTAGT---TTAGGGACACCGTTGAGCCTCGTGCACGGTGAAGACCTGCTGGATGAGGCTCCCGAGCTTCCGCTCTGTGGGCGACGCGTTGAAGGACCGCTTCGACGGCGCCTCACGCGTCATGGTTTCCAACACGGATCTGGAAGCGCCCACGCAACGAAACGACGCGGCGCCGCACAGGGTGCCGCGGAGAGACCGCTACCGGTTCCAGCTGCGACCGCACAACCCTGACCACAAATCTCCCGGCTCCAAAGATCTCGTGTACYTAGAGCCGTCGCCGGGTTTCTGCGAGAAGAACCCTCGGCTGGGCATCCCYGGCACGCATGGGCGCGCGTGCAACGACACCAGCATCGGCGTGGACGGCTGCGACCTCATGTGCTGCGGCCGAGGGTAYCGGACTGAGACCATGTTCGTGGTGGAACGGTGCAAC
Aellopos_tantalus_1070             -----------------------------------------------------------------------------------------------------------------------------------------------------------------------------------------------------------------------------------------------------------------------------------------------------------------------------------------------------------------------------------------------------------------------------------------------------------------------------------------------------------------------------------------------------------------------------------------------------------------------------------------------------------------------------------------------------------------------------------------------------------------------------------------------------------------------------------------------------------------------------------------------------------------------------------------------------------------------------------------------------------------------------------------------------------------------------------------------------------------------------------------------------------------------------------------------------------------------------------------------------------------------------------------------------------------------------------------------------------------------------------------------------------------------------------------------------------------------------------------------------------------------------------------------------------------------------------------------------------------------------------------------------------------------------------------------------------------------------------------------------------------------------------------------------------------------------------------------------------------------------------------------------------------------------------------------------------------------------------------------------------------------------------------------------------------------------------------------------------------------------------------------------------------------------------------------------------------------------------------------------------------------------------------------------------------------------------------------------------------------------------------------------------------------------------------------------------------------------------------------------------------------------------------------------------------------------------------------------------------------------------------------------------------------------------------------------------------------------------------------------------------------------------------------------------------------------------------------------------------------------------------------------------------------------------------------------------------------------------------------------------------------------------------------------------------------------------------------------------------------------------------------------------------------------------------------------------------------------------------------------------------------------------------GCAAGTCCGGCATGCACCGAGCTCGAAGTTGTGATGATGGATTGGCTTGGCCAAATGTTGGGTCTTCCGGACCCATTCCTGGCACGATCTGGTGGTGAGGGTGGTGGCGTCATCCAAGGCACTGCAAGTGAAGCCACCTTGGTAGCTTTATTGGGTGCGAAGTCACGCACTATGCAGAGACTTAAAGAACAACATCCAGAGTGGTCCGACACGGATATCCTTGGCAAACTTGTGGGCTACTGTAATAAACAAGCCCATTCATCTGTAGAACGGGCTGGACTCCTTGGTGGTGTAAAACTCAGAAGTCTGCAACCGGATAACAAAAGACGTCTTCGTGGTGACACCCTGCGTGACGCTATRGATGAAGACATACGCAATGGACTTATACCGTTTTATGTGGTTGCTACATTGGGTACAACTTCTTCTTGCGCTTTCGACGCCCTGGATGAAATTGGTGACATTTGCAATTCCCGCGACGTGTGGCTGCACGTCGATGCGGCTTACGCAGGATCCGCTTTCATCTGCCCCGAGTACCGCTACCTGATGAAAGGCGTTGAAAAGGCCGATTCCTTCAATTTCAATCCGCATAAATGGATGTTGGTCAACTTTGACTGCTCGGCTATGTGGTTGAAACAACCCCGATGGATCGTTGATGCGTTTAACGTCGATCCTCTGTACTTGAAACACGATCAGCAAGGATCGGCACCT------------------------------------------------------------------------------------------------------------------------------------------------------------------------------------------------------------------------------------------------------------------------------------------------------------------------------------------------------ACACGTCGACTCCGGCAAGTCCACCACCACCGGCCACTTGATCTACAAATGCGGTGGTATCGACAAACGTACCATCGAGAAGTTCGAGAAGGAGGCCCAGGAAATGGGCAAGGGTTCCTTCAAATACGCCTGGGTGTTGGACAAACTGAAGGCCGAGCGTGAGCGTGGTATCACCATCGACATCGCCYTGTGGAAGTTCGAGACCAGCAAATACTATGTCACCATCATCGACGCTCCCGGACACAGAGATTTCATCAAGAACATGATCACCGGAACGTCGCAGGCCGACTGCGCCGTGCTGATCGTCGCCGCCGGTACTGGTGAGTTCGAAGCCGGTATCTCCAAGAACGGCCAGACCCGTGAGCACGCTCTGCTCGCTTTCACACTTGGTGTCAAGCAATTGATCGTCGGAGTCAACAAAATGGACTCCACCGAGCCTCCTTACAGCGAGTCCCGTTTCGAGGAAATCAAGAAGGAAGTCTCCTCTTACATCAAGAAGATCGGTTACAACCCAGCTGCGGTCGCTTTCGTACCCATTTCTGGCTGGCACGGAGACAACATGTTGGAGCCCTCCACCAAAATGCCCTGGTTCAAGGGATGGCTTKTGGAGCGCAAGGAGGGTAAGGCTGAAGGCAAGTGCCTCATTGAGGCCCTCGACGCCATCCTGCCCCCTGCTCGTCCCACCGACAAACCCCTGCGTCTTCCCCTGCAGGACGTATACAAAATCGGCGGTATCGGAACGGTGCCCGTGGGCAGAGTTGAGACTGGTATCTTGAAGCCTGGTACCATCGTGGTATTCGCGCCTGCTAACATCACCACTGAAGTTAAGTCCGTGGAGATGCACCACGAAGCTCTCCAGGAGGCCGTGCCCGGTGACAACGTCGGTTTCAACGTCAAGAACGTGTCCGTCAAGGAGTTGCGCCGTGGTTACGTCGCCGGTGACTCCAAGAACAACCCCCCCAAGGGTGCTGCCGACTTCACAGCTCAGGTCATCGTACTCAACCACCCTGGTCAAATCTCAAACGGCTACACACCCGTGTTGGATTGCCACACTGCCCACATTGCCTGCAAGTTCGCCGAAATCAAAGAGAAGGTTGACCGTCGTACCGGTAAATCCACTGAGGACAACCCTAAATCCATCAAGTCTGGTGACGCCGCCATCGTCAACCTGGTTCCCTCAAAGCCTCTTTGCGTGGAGTCCTTCCAGGAGTTCCCACCCCTCGGTCGT----------------------------------------------------------------------------------------------------------------------------------------------------------------------------------------------------------------------------------------------------------------------------------------------------------------------------------------------------------------------------------------------------------------------------------------------------------------------------------------------------------------------------------------------------------------------------------------------------------------------------------------------------------------------------------------------------------------------------------------------------------------------------------------------------------------------------------------------------------------------------------------------------------------------------------------------------------------------------------------------------------------------------------------------------------------------------------------------------------------------------------------------------------------------------------------------------------------------------------------------------------------------------------------------------------------------------------------------------------------------------------------------------------
Afroclanis_calcareus_0005          AGGATACCCAGAGTCGTTAACGGATCCTTCATATCATGCGCAACTTTTAGTACTCACTTATCCATTGGTCGGTAATTACGGAGTGCCAGACGAAAAGGAACGAGATGAACACGGAATTCCGAGGTGGTTTGAATCTGAGCGCATATGGGCGTCTGCATTAATCGTGGGTGAAGTCAGCACACGTGCTTGCCACTGGCGAGCTAAACGTTCGCTTGGTGCTTGGCTCTCCGCACATGGTATCCCAGGAATATGTGATGTAGACACCAGAGCTTTAACATATCGTCTTCGAGACGGCGTCACTTTAGGAAGAATTGTGCAGGGTGTTCCGCCATTTGATCCGTTACCGCCTTTGGCAGATCCGAACTCTAGGAATTTAGTTGCCGAAGTATCTACAAAAGAAACAAAAATATTTAATCCTAATGGTGAGATAACAGTAGTAACAGTTGATTGTGGTTTGAAATATAATCAAATAAGATGTTTGATAAAGAGAAATGCTAAGGTGATTTTAGTACCCTGGAACCATAAATTAGACCCAACCCAATACGACGGACTCTTTATAAGTAACGGACCAGGCGACCCTGAAGTGTGCAAAACTGTTGTGGATAATTTGAAAACAGTTCTTCAAAATAAAGGTAGCCTAAAACCAATATTTGGCATTTGTCTCGGGCATCAGTTACTGTCGACAGCGGCCGGTTGTAAAACATACAAAACTAAGTATGGTAATCGGGGTCATAATTTGCCGTGCACCCATAGCGGTACTGGTAGGTGCTTTATGACATCACAAAATCATGGGTTTGCTGTAGACACAGACACACTACCCGAGGACTGGAAAATTCTATTCACGAATGAAAATGACAAAACCAATGAAGGCATTATACACAAGTCTGATCCATTTTTCAGTGTACAATTTCATCCTGAACATACTGCTGGTCCTACGGACCTAGAATGTCTATTTGATATATTTATAGAAGCAGTGAAATCATACAAACATAATGTACCTTGTATAATCGATGATATGATTACGCAAAAATTAAAGTTTGTACCCACGATACATGAAAGACCTAAAAAGGTATTGATTCTTGGCTCTGGTGGATTATCTATTGGTCAGGCAGGTGAATTTGATTATTCAGGATCACAAGGAGTAAAAGCAATGCAGGAAGAAAAAATTCAAACAGTACTTATTAATCCAAATATTGCAACTGTTCAAACATCTAAAGGATTAGCAGACAAAGTTTATTTTCTACCCATAACTCCTGAATATGTTGAGCAGGTCATTAAAGCAGAACGTCCAACGGGAATCTTACTTACATTTGGAGGTCAAACAGCACTTAACTGTGGGGTGGAGTTACAAAAATCTAAAATATTTGAAAAATATAACGTCAATGTTTTAGGTACTCCAATTCAATCTATAGTAGATACTGAAGACAGAAAAATATTTGCCGAAAAAATTAACGCCATAGGTGAAAAAGTAGCACCTAGTGCAGCAGTGACATCCGTTGATGAAGCTCTAGCAGCTGCAATACAAATAGGTTATCCTGTAATGGCACGATCAGCCTTTTCTTTAGGTGGTTTGGGTTCGGGTTTTGCAAACAATGAAGAGCAGCTTAGAACGTTGGCTCATCAAGCGTTGTCACATTCAGATCAACTCATAATAGATAAGTCACTTAAAGGGTGGAAGGAAGTTGAGTACGAAGTCGTGAGGGATGCGTATGACAATTGTATAACAGTTTGCAATATGGAGAATGTCGATCCGTTGGGTATTCATACAGGGGAATCAATTGTAGTCGCACCGAGCCAAACATTGTCTAATCGAGAATACTATATGCTTCGTAATACCGCTATAAAAGTCATAAGACACTTTGGTATAGTCGGCGAATGTAATATTCAATATGCTCTTAATCCTTCTTCAGAAGAATTTTATATAATAGAAGTAAATGCAAGGCTTTCAAGAAGTTCTGCTCTAGCTAGTAAGGCGACGGGATATCCGCTCGCGTATGTTGCTGCAAAATTGGCGCTGGGAATACCTTTGCCCGTTATTAAAAATTCCGTTACTGGCGTAACAACTGCGTGCTTTGAGCCAAGTCTGGATTATTGTGTTGTCAAAATACCTAGATGGGACTTAGCTAAATTCAACAGAGTAAGCACAAAAATTGGAAGTTCTATGAAGAGCGTCGGTGAGGTAATGTCTATTGGTAGAAGTTTTGAAGAGGCTTTCCAAAAAGCATTACGTATGGTAGATGAAAATGTTAACGGCTTTGACCCTAATATTAAAAAAGTTAACGAAAATGAGTTACGAGAACCAACTGATAAGCGGATGTTTGTATTAGCTGCTGCCCTCAGAGAGGGATATACCGTTGAAAAGCTATACGAACTCACTCAAATAGATCGATGGTTTTTGGAAAAATTTAAAAACATCATAGACTATTATAGAACACTCGATGCATACGATTCAGGGTCTGTTACTTTTGATATATTGAAAAGAGCTAAAAAGATTGGATTTTCTGATAAACAAATTGCAGCTGCTATAAAAAGTACCGAACTAGCCGTTAGAAAATTAAGGGAAGAATTCAAAATAATACCATTTGTTAAACAAATAGATACTGTTGCTGCAGAATGGCCGGCTTCAACAAATTATCTCTATTTAACTTATAATGGCTGCACCCACGATCTTGATTTTCCTGGAGAATATGTCATGGTTTTGGGATCGGGTGTGTACCGAATTGGAAGTTCTGTAGAATTTGATTGGTGTGCAGTGGGTTGTTTAAGAGAACTTCGGCAACAAGGAAAAAATACAATAATGATCAATTACAATCCAGAAACTGTTAGTACTGATTATGACATGAGTGACAGATTGTACTTTGAAGAAATTTCGTTTGAAGTCGTCATGGACATTTATAATATTGAACATCCTAGTGGAGTGATATTATCC---------------------------------------------------------------------------------------------------------------------------------------------------------------------------------------------------------------------------------------TGCAAGCCCGGCATGTACAGAACTTGAAGTCGTTATGTTAGATTGGCTCGGCCAAATGTTAGGCCTGCCCGAACAGTTCTTGGCACGTTCTGGCGGTGAAGCCGGTGGTGTTATTCAGGGAACTGCGAGTGAGGCTACGCTGGTAGCACTCCTCGGAGCCAAAGCCCGCATGATGAACAGAGTCAAGGAGCAACACCCTGAGTGGACTGAAACGGATATCCTTGGCAAACTTGTCGGCTATTGTAATCAACAAGCCCACTCATCAGTAGAGCGAGCTGGTCTCCTTGGAGGTGTGAAACTCAGGTCTTTGAAACCGGATTCTAAAAGAAGTCTCCGGGGAGATACTTTGCGTGAAGCCATAGATGAGGACATTCGCAATGGACTTATTCCGTTCTATGTGGTAGCCACATTGGGCACAACGTCTTCGTGTGCTTTTGACGCCCTGGACGAAATAGGTGATGTTTGTAATTCCCGGGATGTATGGCTTCACGTGGACGCCGCATACGCCGGATCCGCCTTCATCTGTCCTGAATACCGCTATCTTATGAAAGGTATAGAAAAAGCTGATTCTTTCAATTTCAATCCACACAAATGGATGCTTGTCAACTTTGACTGCTCAGCTATGTGGCTGAAACAGCCACGCTGGATCGTTGACGCATTCAATGTAGACCCTCTCTACTTAAAGCACGACCAGCAAGGGGCAGCTCCAGACTACCGCCATTGGCAAATTCCTTTGGGACGTCGATTCAGATCTCTTAAGCTTTGGTTTGTTTTGAGGCTTTACGGTGTTGAAAATCTTCAGAAGTATATTAGGAAGCAAATAGGGTACGCACATCTCTTCGAAAGACTTTTAACTTCAGATGAAAGATTTGAGTTGTATGAGGAGGTGACAATGGGTCTAGTATGTTTTAGACTCAAAGGATCTAATGAGATTAACGAAGAATTGTTGAGACGTATTAATGGCCGTGGAAAAATTCACTTAGTTCCATCTAAAATAGATGATGTGTACTTCCTAAGATTGGCGATTTGTTCACGATTTACTGAAGATAGT---------------------------------------------------------------------------------------------------------------------------------------GTTGGACAAACTGAAGGCCGAGCGTGAGCGTGGTATCACCATTGACATTGCCCTGTGGAAGTTCGAGACTGCCAAATACTACGTCACCATCATCGACGCTCCTGGACACAGAGATTTCATCAAGAACATGATCACGGGAACGTCGCAGGCTGACTGCGCCGTGCTGATCGTCGCCGCCGGTACCGGTGAGTTCGAGGCTGGTATCTCCAAGAACGGACAAACCCGTGAGCACGCCCTCCTCGCCTTCACACTCGGCGTCAAGCAACTGATCGTTGGCGTCAACAAAATGGACTCCACTGAGCCCCCATACAGCGAGGCCCGTTTCGAGGAAATCAAGAAGGAAGTTTCCTCGTACATCAAGAAGATCGGTTACAACCCTGCCGCCGTCGCTTTCGTACCCATTTCTGGCTGGCACGGAGACAACATGTTGGAGCCCTCTACCAAAATGCCTTGGTTCAAGGGATGGAATGTGGAGCGTAAGGAAGGTAAGGCTGACGGAAAGTGCCTCATCGAGGCCCTCGATGCCATCCTGCCCCCTGCTCGCCCCACCGACAAAGCCCTGCGTCTTCCCCTGCAGGACGTATACAAAATTGGTGGTATTGGAACAGTGCCCGTGGGCAGAGTTGAGACTGGTATCCTGAAACCTGGTACCATCGTCGTGTTCGCGCCCGCCAACATCACCACTGAAGTCAAGTCTGTGGAGATGCACCACGAGGCTCTCCAGGAGGCCGTACCCGGKGACAACGTCGGTTTTAACGTAAAGAACGTGTCCGTTAAGGAATTGCGTCGTGGTTACGTCGCTGGTGACTCTAAGAACAACCCCCCCAAGGGCGCCGCCGACTTCACAGCTCAGGTCATCGTACTCAACCACCCTGGACAAATCTCAAACGGATACACACCTGTACTCGATTGCCACACAGCCCACATTGCCTGCAAATTCGCCGAAATCAAAGAGAAGGTCGACCGTCGTACTGGTAAATCCACTGAGGACAACCCTAAATCGATCAAATCTGGTGATGCTGCCATTGTCAACCTGGTTCCCTCAAAGCCCATGTGCGTGGAGGCTTTCCAGGAATTCCCACCCCTCGGTCGTATTGGCAGATCATTCATCGACTTCGTTCATCCTAGGGACCGCAACACCTTCGCATCGCAAATCACGAGCGGCTTAGCTGTTCCGAAAATCGTAAATTCGACTATGGTGTGTCGTATACGGCGGTACAGAGGACTTACCACAGGCTTCGGCGTTAAGGACCGAGTGGTCACCTTCATGCCGTTCCTCTTGAAGTTCTCCTTCAAAAACATAAGTGATCAGGAGATAGTCAATTACTTGGTTATTCAGGCGACGCCGTTTTTCTCCGCGTTCAGAATTCCAAACCAAGTTGTTCCCAAGGCTGTACCGTTTGTGATGCGGCATGCCGCAAATGGAAATTTGGAGTACATTGACCCCGAATCGTTGCCGTACCTTGGCTATGTACCTCAAGACGTGACGGACAAGGATGCTTTACAATTGTACCACCCAGAGGATCTTGATTACCTCCAGCAGGTATATGAAACTATTGTCAAGGAGGGGGGAATGCCTCGTAGCAAGTCGTATCGAATGATGGCCCAAAATGGCGACTATCTAAAACTGGAGACCGAATGGTCATCCTTCATCAATCCGTGGTCGAAACGGCTCGAGTTCGTCATTGGCAAACATCATATTATTGAGGGTCCAGCGAACCCCGACGTGTTCCAGTCCCCGATAAGTGAAGAAGATAAGATGAAGGCGCAGAAGTTTCGTGAGAACATCGTCAGGATTATGAATGAAGTTATGACCAGGCCAGCAGAGATAGCCAAGCAGCAGATGACCAAGCGGTGCCAAGACCTGGCGTTGTTCATGGAGAGTCTTATGGAGGAACAGCCGAAGCTCGACGAGGAACTGCATGTCGACATACAGGATCCCGATCACAGCTACTATGAGCGTGACTCGGTGATGCTCGGTGGTATCTCTCCTCACCACGATTAC---GAC---------AGCACG---GGCAAACCCTTGAGCTTCATGCACAGTTAAAACTTGTTGGATGAGGCTTCCGAGCTTCCGATCTGTGGGCGACTCGTTGAAGGACCGCTTCGACGGCGCGTCACGCGTCATGGTGTCCAATACAGAGTTGGAAGCACCCACGCAAAGAAACGACGCGGCGCCGCACAGAGTACCGCGGAGAGACCGCTATAGGTTCCAGCTGCGACCGCACAACCCTGACCACAAGTCGCCCGGGTCGAAGGATCTTGTATACCTGGAGCCGTCGCCGGGCTTCTGCGAGAAGAAYCCCCGGCTGGGCATCCCGGGCACGCACGGGCGCGCCTGCAACGACACCAGCATCGGCGTCGACGGGTGCGACCTCATGTGCTGCGGCCGGGGATACCGGACCGAAACCATGTTCGTAGTGGAACGATGCAAC
Agrius_cingulata_1941              AGGATATCCAGAATCATTGACGGATCCTTCCTACCATGCGCAGCTTCTGGTCCTTACTTATCCTTTAATCGGCAATTATGGTGTACCCGACGAAACGGAACGTGATGAACATGGAATACCCAGRTGGTTTGAATCTGAACGTATATGGGCATCTGCGTTGATAGTAGGTGAAGTTAGTACTCGTGCTTGTCACTGGCGCGCTAAGCGTTCACTTGGAAATTGGCTATCTGCACATGGTATCCCAGGGCTRTGTGACATTGACACCCGATCCCTAACATATCGTCTACGTGAAGGCGTCACTCTAGGAAGAATCATTCAAGGTGTCCCACCGTTTGATCCTCTGCCACCTTTGGCTGATCCCAACTCACGTAATCTAGTTGCGGAAGTTTCTACAAAAGAAACCAAAATATTCAACCCCAATGGTGAGGTAACAATAGTAGCAGTTGATTGTGGTTTGAAATTTAACCAAATAAGATGTTTGATAAAGAGGAACGCCAAGGTAATTCTAGTACCTTGGAACCATCAAATAGATACAACACAATACGACGGACTTTTTATAAGCAACGGGCCAGGTGACCCCGAAGTTTGCAAATCTGTTGTGGATAATTTAAGAAYAGTTCTTCAAAGCAAAGGCAAAATTAAACCTATATTTGGCATTTGTCTTGGACATCAGTTATTATCGACTGCAGCTGGTTGTAAAACTTACAAAACGAAATATGGTAACCGYGGTCATAATTTGCCATGTACCCACAGTGGCACTGGTAGATGCTTTATGACATCACAAAATCATGGCTTTGCTGTGGATACAAACTCCCTACCTAATGATTGGAAAGTTTTATTCACGAATGAAAATGATAAAACCAATGAAGGTATTATTCACAAATCCGAACCATACTTCAGTGTACAATTTCATCCGGAGCACACAGCTGGTCCTACGGACCTAGAAGGTCTCTTCGATATATTTATAGATGCGGTAAAATCATTTAAACAAAACGTGCCTTGTGTAATCGATGATATGATTACCGAAAAATTAAAGTTTGTACCAACAATTCACGAAAGGCCCAAAAAGGTTTTAATTCTAGGATCTGGCGGCTTATCTATTGGCCAAGCTGGTGAATTTGATTATTCAGGTTCACAAGGAGTAAAAGCTATGCAAGAAGAAAAGATTCAAACTGTACTCATAAATCCTAAYATTGCAACCGTTCAAACATCCAAAGGATTAGCGGACAAAGTTTATTTTCTACCTATYACACCAGAATATGTAGAACAAGTTATCAAAGCTGAAAGACCGACTGGAATATTGCTAACTTTTGGAGGACAGACAGCCCTTAATTGTGGAGTAGAGTTACAAAAAGCAAAAATATTCGAAAAATACAACGTCAACGTATTGGGTACTCCAATCCAGTCCATAGTAGATACAGAAGATAGAAAAATATTTGCCGAGAAAATTAATGCTATCGGTGAAAAAGTAGCACCTAGTGCTGCAGTGACATCCGTTGAAGAAGCACTTGCAGCAGGGCTACAAATCGGTTATCCTGTAATGGCAAGATCCGCTTTTTCTTTGGGTGGTATGGGTTCTGGTTTTGCAAATAATGAAGAGGAACTTAGAGCATTGGCTCATCAAGCTTTATCGCATTCAGATCAACTCATAATAGATAAATCCCTTAAAGG------------------------------------------------------------------------------------------------------------------------------------------------------------------------------------------------------------------------------------------------------------------------------------------------------------------------------------------------------------------------------------------------------------------------TAGTCTGGATTATTGCGTTGTCAAAATACCTCGATGGGATTTGGCAAAATTCAACAGGGTAAGCACTAAAATTGGAAGTTCTATGAAAAGTGTTGGTGAAGTTATGTCTATCGGTAGAAGTTTTGAGGAAGCATTTCAAAAAGCACTACGTATGGTCGATGAAAATGTTAATGGGTTTGATCCAAATATTAAAAAAGTAAATGAAAATGACTTACGAGAACCAACTGATAAGCGTATGTTTGTACTAGCCGCTGCCTTGAAAGAGGAATATACTGTTGAAAAATTATATGAACTGACCAAAATAGATCGATGGTTTTTAGAAAAGTTCAAAAACATTATAGATTACTATAAAACTCTTAATGCCTATGATTCCGGTTCTGTTACGTTTGATATATTGAAGAGAGCAAAAAAGATTGGCTTTTCAGACAAACAAATTGCAGCTGCTATAAAAAGTACTGAATTAGCTGTAAGAAAATTAAGAGAGGAATTTAAAATAACTCCATTTGTGAAACAGATAGATACGGTTGCCGCAGAATGGCCGGCTTCTACTAATTATCTTTACTTAACCTATAATGGCAATGCCCATGATCTTGATTTTCCTGGCGATTATGTCATGGTCTTAGGCTCTGGAGTCTACAGAATTGGTAGTTCGGTAGAATTTGATTGGTGTGCTGTAGGTTGTTTAAGAGAACTTCGAAACCAAGGTAAGAATACAATAATGGTTAATTACAATCCAGAAACCGTCAGTACTGATTATGATATGAGTGATCGATTGTATTTTGAAGAAATTTCATTTGAAGTGGTAATGGATATATATAATATAGAACGTCC-------------------AGTACCGTCGGTGAAGCCCGGCTATTTGCGTCCCCTAGTCCCGGAACAGGCGCCACAGCAAGCTGARCCATGGACGGCAGTTATGGCGGACATCGAAAGGGTGGTTATGTCTGGCGTTACTCATTGGCAATCTCCTCGGTTCCACGCCTATTTCCCGACAGCAAATTCATACCCTGCTATTGTGGCAGACATGCTAAGYGGCGCTATTGCCTGCATTGGTTTTACTTGGATTGCTAGCCCGGCATGTACGGAACTTGAAGTTGTTATGTTGGATTGGCTCGGTCAAATGTTGGGCCTTCCTGAAGAGTTCTTAGCACGTTCAGGCGGAGAAGCTGGTGGTGTAATTCAGGGAACTGCAAGTGAAGCCACTCTTGTAGCCCTGCTTGGTGCCAAATCTCGCATGATGCACAGAGTTAAAGAACAACACCCAGAGTGGTCTGAGACAGATATTCTCGGCAAGCTTGTAGGATACTGCAACCAACAAGCTCATTCATCAGTAGAGAGAGCTGGTCTGCTTGGTGGTGTCAAACTGAGATCATTAAAACCGGATTCTAAGAGACGTCTTCGTGGGGACACTTTACGTGAGGCAATAGACGAGGACATCCGCAATGGACTTATTCCTTTTTATGCTGTTGCGACTCTAGGCACGACTTCCTCGTGTGCATTTGACGCATTGGACGAAATAGGTGATGTTTGCAATGCAAGCGGTATATGGTTGCATGTGGACGCGGCTTATGCCGGCTCAGCATTTATTTGTCCTGAATATCGTCACTATATGAAAGGGGTTGAAAAGGCTGATTCTTTCAACTTCAACCCTCACAAATGGATGCTTGTTAACTTCGACTGCTCYGCTATGTGGTTGAAACAACCACGCTGGATTGTTGATGCGTTCAACGTGGACCCTCTTTACCTGAAACACGATCAGCAGGGATCGGCACCAGACTATCGTCACTGGCAAATTCCTTTAGGACGTCGCTTCAGGGCACTTAAATTGTGGTTTGTCTTGCGGCTGTATGGCGTTGAAAATCTCCAAAAACATATTAGAAAACAAATTGGATTTGCGCATCTGTTTGAAAGGCTTTTAACTTCAGATGAAAGATTTGAGCTGTACGAAGAGGTCACCATGGGACTCGTATGTTTCAGACTTAAAGGATCTAATGAAATCAATGAAGAGTTATTGAGACGCATTAATGGCCGCGGAAAAATCCATTTGGTACCTTCCAAAATTGATGACGTATACTTTCTTAGATTAGCGATTTGTTCACGATTTACTGAAGAAAGTACACGTCGACTCCGGCAAGTCCACAACCACCGGTCACTTGATCTACAAATGCGGTGGTATCGACAAACGTACCATCGAGAAGTTCGAGAAGGAGGCCCAGGAAATGGGTAAGGGTTCCTTCAAATACGCCTGGGTATTGGACAAACTGAAGGCCGARCGTGAGCGTGGTATCACCATTGACATTGCCCTCTGGAAGTTCGAAACCAGCAAATACTATGTCACCATCATTGACGCTCCCGGACACAGAGATTTCATCAAGAACATGATCACCGGAACGTCGCAGGCCGACTGCGCCGTGCTGATCGTCGCCGCCGGTACTGGTGAGTTCGAAGCCGGTATCTCCAAGAACGGTCAGACCCGTGAGCACGCACTGCTTGCCTTCACACTCGGTGTCAAGCAACTGATTGTTGGCGTCAACAAAATGGACTCCACCGAGCCCCCGTACAGCGAGCCCCGTTTCGAGGAAATCAAGAAGGAAGTTTCTTCATACATCAAGAAGATCGGTTACAACCCGGCCGCCGTCGCTTTCGTACCCATTTCTGGCTGGCACGGAGACAACATGTTGGAGCCCTCCACCAAAATGCCCTGGTTCAAGGGATGGCTTGTGGAGCGCAAGGAGGGTAAGGCTGAAGGCAAGTGCCTCATTGAGGCCCTCGACGCCATCCTGCCCCCTGCCCGTCCCACCGACAAAGCCCTGCGTCTTCCCCTGCAGGAYGTATACAAAATMGGCGGTATTGGAACAGTGCCCGTGGGCAGAGTTGAGACTGGTATCCTGAAACCCGGTACCATTGTTGTATTCGCGCCCGCCAACATCACCACTGAAGTTAAGTCTGTGGAGATGCACCACGAGGCTCTCCAGGAAGCCGTGCCCGGTGACAACGTTGGTTTCAACGTAAAGAACGTGTCCGTCAAGGAATTGCGTCGTGGTTACGTCGCTGGTGACTCCAAGAACAACCCCCCCAAGGGCGCTGCCGACTTCACAGCTCAGGTCATTGTACTCAACCACCCTGGACAAATCTCAAACGGTTACACACCCGTGTTGGATTGCCACACAGCTCACATTGCCTGCAAATTCGCCGAAATCAAAGAGAAGGTTGACCGTCGTACTGGTAAATCCACTGAGGACAACCCTAAATCCATCAAATCTGGTGACGCCGCCATCGTCAACCTGGTTCCCTCAAAGCCCATGTGTGTGGAGTCCTTCCAGGAGTTCCCACCCCTCGGTCGTATTGGTAGATCGTTCATCGACTTCGTTCATCCACGGGACCGCAACACCTTCGCGTCGCAGATCACGAGCGGTCTCGCTGTGCCGAAAATTGTAAATTCCACCATGGTGTGCCGCATCCGGCGTTACCGAGGACTCACCACCGGCTTCGGCGTGAAAGACCGTGTGGTCACTTTCATGCCGTTCCTCCTGAAGTTTACCTTCAAAAATATATCGGACGAGGAAAACGTCATATATCTGGTTATACAGGCCACGCCGTTTTTCTCAGCGTTTAGGATCCCAAACGAAGTGGTAGCAAAAGCCGCACCCTTCGTCATGCGACATGCGGCAAATGGAAATTTGGAGTACATTGACCCCGAATCTGTGCCGTACCTCGGCTACTTGCCCCAGGACGTGACCGACAAAGACGCCTTGCAATTGTACCATCCAGARGACCTGGATTACCTCCAACAGGTTTACGAGACCATCGTGAAGGARGGAGGAGTACCAAGGACTAAAGCTTACCGTATGATGGCCCAAAATGGCGACTACYTGAAACTGGAGACAGAGTGGTCTTCGTTCATAAACCCTTGGTCGAAACGGCTCGAGTTCGTCATCGGCAAACATCACATCATCGAGGGTCCGGCTAATCCCGACGTGTTCCAGTCGCCGATGAGTGATGATGAAAAGGCGAAGGCGCAGAAGTTCAGGGAAAATATTGTTAGAATCATGAACGAGGTACTAACCAAACCCGCTGAGGTGGCCAAACAGCAGATGACAAAGCGCTGCCAGGACCTGGCCTCCTTCATGGAGAGCCTGATGGAAGAGCAACCGAAGGTCGACGAGGAGTTGCGWCTCGATATACAGGATCCCGATCATAGTTACTATGAGCGCGACTCTGTGATGCTGGGCGGCATCTCCCCGCACCACGACTACAACGACAGCAAGTCCAGCACA---GGCACGCCGCTCAGCCTCCTGCACGGTGAAGACCTGTTGGATGAGGCTTCCAAGCTTCCGCTCTGTGGGCGACGCRTTAAAGGATCGTTTCGACGGCGCATCACGCGTCATGGTGTCCAACACCGACTTGGAGGCGCCCACGCAAAGGAACGACGCGGCGCCACACAGGGCACCGCGGAGAGAACGCTACAAGTTAAAACTCCAACCGCACAACCCGGACCACAAGTCTCCCGGGTCCAAAGACCTCGTGTACCTGGAGCCGTCRCCGGGATTCTGCGAGAAGAACCCCAGGCTGGGCATCCCCGGCACGCACGGGCGCGCGTGCAACGACACCAGCATCGGCGTCGACGGGTGCGATCTCATGTGCTGCGGCCGAGGYTACAGGACTGAGACCATGTTCGTGGTGGAACGATGCAAC
Aleuron_chloroptera_0506           GGGATACCCAGAGTCGCTGACGGATCCTTCGTATCACGCGCAGCTTTTGGTGCTTACTTATCCATTGGTAGGTAATTATGGAGTRCCTGATGAATCCGAACGTGACGAACATGGAATCCCAAGGTGGTTTGAATCGGAGCGCATATGGGCGTCTGCATTGATAGTGGGCGAAGTAAGCACTCGTGCTTGTCACTGGCGCGCCAAGCGGTCCCTCGGCGCGTGGYTGTCTGCACACGGGGTCCCCGGCCTGTGCGACGTCGACACCCGCGCCCTCACATATCGTCTTCGAGAAGGCGTCACTTTAGGAAGAATCGTCCAGGGCGTTCCTCCGTTTGACCCCTTACCACCTCTGGCAGACCCAAACTCTAGGAACTTAGTTGCGGAAGTATCGACAAAAGAAACGAAAATATTCAATCCAAATGGAGAGATAACAATATTAGCCGTAGATTGTGGTTTGAAGTATAATCAAATAAGGTGTTTGATAAAAAGAAATGCCAAGGTAATTTTAGTACCTTGGGACCACAAACTAGATCCGAATCAATACGACGGGCTATTCATAAGCAATGGACCAGGCGACCCAGTAGTTTGCAAAAATGTTGTAAATCAACTAACTTCAGTACTTCAAAATAAGAATAATGTAAAACCTGTGTTTGGCATTTGTCTTGGACATCAGCTGTTGTCCACGGCGGCAGGTTGCAAAACGTACAAAACGACATATGGTAATCGCGGACATAATTTACCATGTACGCACAGCGGCACTGGGAGATGCTTCATGACATCACAAAATCATGGTTTTGCTGTAGATACAAAYACTCTGCCTGTAGACTGGAAAATACTATTTACTAATGAAAACGATAAAACAAATGAAGGCATAATTCACAAAACCGCTCCATTTTTCAGTGTGCAATTTCATCCTGAGCACACTGCTGGTCCTACAGACCTAGAATGCCTGTTCGATATATTTATAGATGCGGTAAAGTTTTATAAAAATAAAGTGGGGTGCGTAATCGATGATATGATTACAGAAAGATTGAAGTATGTTCCAACAATTCAAGAAAGACCTAAAAAAGTGTTGCTGCTTGGGTCTGGTGGCTTATCTATAGGTCAAGCTGGCGAATTCGATTACTCTGGATCACAAGGGGTAAAGGCTATGCAAGAAGAAAAAATTCAAACGGTCCTCATTAATCCAAATATCGCAACAGTTCAAACATCCAAGGGGTTAGCTGACAAAGTTTACTTTCTGCCTATAACGCCCGAGTATGTGGAGCAAGTTATTAAAGCTGAAAGACCAACTGGAATATTGCTTACTTTCGGAGGTCAGACAGCTCTTAACTGCGGCGTAGAATTACAAAAATCTAAAATATTTGAAAAATATAACGTCAATGTTTTGGGTACTCCAATTCAGTCCATTGTTGACACAGAGGATAGAAAAATATTTGCTGAAAAAATTAATGCAATCGGTGAAAAAGTAGCACCTAGTGCGGCAGTCACGTCTGTTGATGAAGCTCTGGCGGCCGCCGTGCACATTGGATATCCTGTTATGGCGCGATCCGCGTTTTCTCTTGGAGGTTTGGGTTCCGGTTTTGCAAATAACGAAGATGARCTTAAATCACTAGCCCATCAAGCTCTATCACATTCAGATCAACTCATAATTGATAAATCTTTAAAAGGATGGAAGGAAGTTGAATATGAAGTAGTGAGGGATGCATACGATAATTGCATTACCGTTTGCAATATGGAAAACGTTGACCCCTTAGGTATTCATACAGGAGAATCCATCGTTGTTGCTCCTAGCCAAACATTATCCAATCGTGAATATTACATGTTACGTAATACCGCTATTAAAGTWATTAGACATTTCGGTATAGTTGGCGAATGYAATATACAATACGCTCTTAATCCTAATTCTGAAGAATTTTACATTATAGAAGTRAATGCCCGACTTTCTAGAAGTTCTGCAYTAGCTAGCAAGGCKACTGGATATCCCTTAGCTTATGTTGCAGCAAAATTAGCWCTTGGAATACCTTTACCTATTATTAAAAACTCTGTAACGGGCGTGACTACTGCGTGTTTCGAACCRAGTCTYGACTACTGTGTTGTAAAAATACCTAGATGGGATTTGGCAAAATTCAATAGAGTAAGCACAAAGATTGGRAGTTCTATGAAAAGTGTCGGCGAAGTGATGTCTATAGGCAGAAATTTTGAAGAAGCCTTCCAAAAAGCTTTGCGAATGGTAGATGAAAATGTTAATGGTTTTGATCCAAAYATTAAAAAAGTAAATGAAAATGACTTACGGGAACCAACTGATAAACGTATGTTCGTATTAGCTGCTGCTCTTAGAGAGGGATAYAGCGTCGAAAAGTTATACGATCTGACTAAAATTGATARGTGGTTTTTGGAAAAGTTTAAAAACATCATAGACTACTATAAAACACTCGATGCTTATGATTCTGGATCGGTAACATTTGAYATACTAAAACGWGCCAAAAAGATAGGCTTTTCTGATAAACARATAGCAGCTGCCATAAARAGTACCGAATTAGCTGTACGGAAACTCAGAGAAGAATATAAAATAACTCCATTTGTAAAACAAATAGACACAGTCGCCGCTGAATGGCCGGCTTCAACTAACTATCTATAYTTAACTTACAACGGCAGCACCCATGATCTTGATTTTCCTGGAGAATATGTGATGGTGCTGGGYTCAGGTGTGTACAGAATAGGCAGTTCTGTAGAATTTGATTGGTGTGCAGTTGGTTGTTTAAGAGAAGTTCGAAATCAAGGGAAGAAAACTATAATGGTAAATTATAATCCAGAAACCGTCAGTACTGATTATGAYATGAGCGATAGGTTATATTTTGAAGAAATTTCTTTTGAAGTGGTTATGGATATTTACAATATAGAGCATCCTAGTGGCGTCATATTATCTGGTGCCATCAGTGAAGCCAGGCTACCTCCGTCCTCTGGTGCCGGAACAGGCGCCTCATGAGGCAGAGCCCTGGACGGCGGTGATGGCGGACATCGAGCGCGTCGTGATGTCCGGCGTTACCCATTGGCAGTCACCTCGCTTCCACGCGTACTTCCCCACGGCTAACTCTTACCCCGCCATAGTAGCCGACATGTTGAGTGGTGCCATCGCCTGCATCGGTTTTACCTGGATTGCAAGTCCGGCATGCACCGAATTAGAGGTCGTAATGCTGGATTGGTTGGGCCAAATGTTGGGTCTTCCTGAAGAGTTCCTGGCAAGGTCGGGCGGTGAAGGTGGCGGCGTCATTCAGGGCACCGCAAGTGAAGCCACTTTGGTAGCCCTGTTGGGAGCTAAATCGCGAACAATGCATAAGCTTAAAGAAGAACATCCCGAGTGGTCCGAAACAGATATCCTAGGCAAACTTGTGGGCTACTGCAATAAACAAGCCCATTCGTCTGTAGAACGAGCTGGCCTTCTTGGTGGCGTGAAGTTGAGGAGTTTGCAACCGGATTCCAAAAGACGTCTTCGTGGTGATATTCTGCGAGAAGCCATGGATGAAGACATTCGCAATGGGCTTATACCTTTTTATGTGGTTGCTACTTTGGGTACAACTTCTTCRTGTACTTTTGATGCACTGGACGAAATCGGAGATGTGTGTAATTCTCGCGACGTGTGGTTACACGTGGACGCAGCCTATGCGGGCTCTGTTTTCATCTGCCCGGAGTATCGCTATCTGATGAAGGGGGTTGAAAAAGCTGACTCATTCAATTTTAACCCACATAAATGGATGCTTGTTAACTTTGACTGCTCTGCTATGTGGTTGAAACAACCTAGATGGATTGTTGATGCGTTTAATGTGGATCCTCTTTACTTGAAGCACGATCAGCAGGGATCGGCACCTGACTACCGACACTGGCAAATACCTTTGGGACGTCGGTTCAGGTCTCTTAAGCTTTGGTTTGTTTTAAGACTTTATGGCGTTGAAAATCTTCAAAAACATATTAGGAAACAAATCGCGCTGGCACATCTATTCGAAAAGCTTTTAACTTCCGACGAAAGGTTTGAGCTGTTTGAGGAAGTAACAATGGGACTTGTATGCTTTAGACTGAAGGGCTCCAATGATACCAATGAAGAGTTACTGAGACGCATCAATGGTCGCGGTAAAATCCATTTGGTTCCCTCTAAAATAGATGATGTGTACTTCCTAAGATTAGCGATCTGTTCGCGTTTTACYGATGATAGTACACGTCGACTCCGGCAAGTCCACCACCACCGGTCACTTGATCTACAAATGCGGTGGTATCGACAAACGTACCATCGAGAAGTTCGAGAAGGAGGCCCAGGAAATGGGCAAGGGTTCCTTCAAATACGCCTGGGTGTTGGACAAACTGAAGGCCGAGCGTGAGCGTGGTATCACCATCGATATCGCTCTGTGGAAGTTCGAGACCGCCAAATACTATGTCACCATCATCGACGCTCCCGGACACAGAGATTTCATTAAGAACATGATCACCGGAACGTCGCAGGCCGACTGCGCCGTGCTGATCGTCGCTGCCGGTACTGGTGAGTTCGAGGCTGGTATCTCCAAGAACGGCCAGACCCGTGAGCACGCCCTGCTCGCCTTCACACTCGGCGTCAAGCAACTGATCGTCGGTGTCAACAAAATGGACTCCACCGAGCCCCCGTACAGCGAGCCCCGTTTCGAGGAAATCAAGAAGGAAGTCTCCTCGTACATCAAGAAGATCGGTTACAACCCGGCTGCGGTCGCTTTCGTACCCATTTCTGGTTGGCACGGAGACAACATGTTGGAGGCATCTACCAAAATGCCCTGGTTCAAGGGATGGCTTGTGGAGCGCAAGGAGGGTAAGGCTGAAGGCAAGTGCCTCATCGAGGCCCTGGACGCCATCCTGCCCCCTGCTCGTCCCACCGACAAACCCCTCCGTCTTCCCCTGCAGGACGTATACAAAATCGGCGGTATCGGAACGGTGCCCGTGGGCAGAGTTGAGACTGGTATCCTGAAACCCGGTACCATCGTCGTGTTCGCGCCCGCCAACATCACCACTGAAGTCAAGTCCGTGGAGATGCACCACGAGGCTCTCCAGGAGGCCGTGCCCGGCGACAACGTCGGTTTCAACGTCAAGAACGTGTCCGTCAAGGAGTTGCGTCGTGGCTACGTCGCTGGAGACTCCAAGAACAACCCACCCAAGGGCGCCGCCGACTTCACAGCTCAGGTCATCGTGCTCAACCACCCCGGACAAATCTCAAACGGTTACACACCCGTGCTGGATTGCCACACTGCCCACATTGCCTGCAAATTCGCCGAAATCAAAGAGAAGGTTGACCGTCGTACTGGTAAATCCACTGAGGACAACCCTAAATCCATCAAGTCCGGAGACGCTGCCATCGTCAACCTGGTTCCCTCAAAGCCTCTGTGCGTGGAGTCCTTCCAGGAGTTCCCTCCCCTCGGTCGTATCGGCAGGTCCTTCATCGACTTCGTTCATCCCAGGGATCGCAACACGTTCGCATCGCAGATCACAAGTGGGCTCGCTGTTCCGAAGATAGTAAATTCCACGATGGTGTGCAGGATCCGTCGCTACCGCGGCCTGAGCACCGGTTTTGGAGTCAAAGACCGCGTGGTCACCTTCATGCCCTTCCTCCTGAAGTTCACCTTCAAAAACATCTCTGATGAGGAGAAAGTCATCTACTTGGTCATACAAGCCACCCCGTTCTTCTCGGCGTTCAGGATACCAAACGAGGTAGTAGCCAAAGCCGTACCATTCGTGATGCGGCACTCCGCCAACGGGAACTTGGAGTACATCGACCCAGAGTCAGTGCCGTACCTGGGCTACTTGCCTCAGGACGTGACTGACAAGGATGCTCTCCAGCTGTACCACCCAGACGACCTGGATTACATCCAGCAGGTGTACGAGACCATTGTGAAGGAGGGCGGCGTGCCGCGGACTAAGGTTTATCGAATGATGGCCCAGAACGGTGACTACTTGAAAGTGGAGACGGAATGGTCTTCCTTCATAAACCCTTGGTCCAAGCGCCTGGAGTTCGTCATCGGGAAACACCACATCATCGAGGGTCCAGCCAACCCCGACGTATTCCAGTCTCCGCAAACGGAGGACGACAAGGCCAAAGCGCAGAAGTTTAGAGACGGCATTGTCAGGATTATGAACGAGGTGTTAACCAAGCCGGCAGAGGTGGCCAAGCAACAGATGACGAAGCGTTGCCAAGACCTGGCGTCCTTCATGGAGAGTCTGATGGAGGAGCAGCCCAAGGTCGATGAGGAGCTGCGTCTCGATATACAGGATCCAGACCATAGTTACTATGAGCGCGACTCAGTGATGCTCGGCGGCATTTCGCCGCACCACGATTATAACGACAGCAAGTCTAGC---ATAGGAACACCGCTCAGCCTCGTGCACGGTGAAGACGTGTTGGATGCGGCTGCCGAGCTTCCGCTCCGTGGGCGACGCGCTGAAGGACCGCTTCGACGGCGCCTCGCGYGTCATGGTCTCCAACACCGACCTGGARGCGCCCACGCAGCGGAACGACGCGGCGCCGCACCGAGTCCCACGAMGAGACCGGTAYAGATTCCARCTGCGACCGCACAACCCCGACCACAAGTCACCAGGCTCCAAAGACCTGGTCTACTTAGAGCCGTCGCCCGGCTTCTGCGAGAAGAACCCYCGGCTGGGCATCCCCGGCACGCACGGGCGCGCCTGCAACGACTCCAGCATCGGCGTCGACGGCTGCGAYCTCATGTGCTGCGGCCGCGGCTACCGGACTGAGACCATGTTCGTGGTGGAACGGTGCAAC
Ambulyx_ochracea_2568              CGGATATCCTGAGTCTTTAACAGATCCTTCGTACCACGCGCAGCTTTTAGTACTTACTTACCCATTGGTGGGTAACTACGGTGTGCCAGATGAAACGGAACGTGATGAAAACGGAATACCAAGATGGTTCGAATCTGAACGCATTTGGGCATCCGCATTGATAGTGGGAGAAGTAAGCACACGCGCCTGCCATTGGCGAGCTAAAAGTTCACTTGGTGCTTGGTTATCTGCTCATGGCATACCAGGAGTGTGTGACGTAGACACCAGGGCTCTAACGTATCGCCTTCGAGAAGGCGTTACTTTAGGAAGAATTGTGCAAGGTGTATCACCGTTTGGGCCTTTACCACCTTTGGCAGACCCCAACACAAGAAATTTAGTTGCTGAAGTATCCACAAAAGAAACCAAAATATTTAATCCTAATGGTGAGATAACGGTAGTCGCGATTGATTGCGGGTTAAAGTATAATCAAATCAGGTGTTTGATAAAGAGGAACGCCAAGGTGATTCTGGTGCCATGGAACCATAAATTAGACCCCAGCCAATACGACGGCCTGTTCATAAGTAACGGGCCCGGTGACCCCGAAGTATGCAAAAATGTCGTAGATAACTTGAGAGCAGTTCTTGAAAACAGAAGCAATTTGAAACCAATATTTGGTATCTGTTTAGGCCATCAGCTGTTGTCTACAGCAGCGGGTTGCAAAACATATAAAACGAAGTATGGCAATCGTGGTCATAATTTACCATGCACCCATAGTGGTACAGGTAGATGCTTTATGACTTCACAAAACCATGGCTTTGCCGTGGATACAGACACGTTGCCTGATGATTGGAAAGTTTTGTTCACGAATGAAAATGATAAAACCAATGAAGGCATTATACACAGAACTGACCCATTTTTCAGTGTACAATTTCATCCTGAACATTCCGCTGGCCCCACAGACTTAGAATGTTTGTTTGATATTTTTATAGAAGCAGTAAAATCTTATAAAACCAAAGTGCCCTATGTTATCCATAACATGATTACTGAAAAATTGAAGTTTGTGCCAACAATTCATGACAGGCCGAAAAAGGTTTTGATTTTGGGATCTGGAGGTTTGTCTATAGGTCAGGCAGGTGAATTTGATTATTCAGGATCACAAGGAGTAAAAGCGATGCAAGAAGAAAAAATTCAAACTGTTCTCATTAATCCAAACATTGCAACTGTTCAAACTTCTAAAGGCCTTGCCGATAAAGTTTATTTTTTACCAATTACCCCAGAGTATGTTGAGCAAGTCATAAAAGCRGAAAGACCAACAGGTATCTTACTTACATTTGGAGGTCAAACAGCACTCAACTGTGGAGTAGAGTTACAAAAATCAAAAATTTTCGAAAAATATAACGTCAATGTATTAGGTACTCCAATTCAATCTATAGTGGATACCGAAGATAGAAAAATATTTGCCGAGAAAATTAATGCTATAGGTGAAAAAGTGGCACCTAGTGCAGCAGTGACATCTGTTGAAGAAGCTCTGGCAGCAGCAATACAAATAGGATACCCTGTAATGGCCCGGTCAGCATTTTCATTGGGTGGTTTGGGTTCAGGATTTGCAAACAATGAGGAGGAACTTAGAGCCTTGGCTCATCAAGCATTATCACATTCTGATCAACTCATTATCGATAAATCTCTTAAAGGATGGAAAGAAGTTGAGTACGAAGTCGTCAGAGATGCATATGATAATTGTATAACTGTATGCAATATGGAAAATGTCGATCCATTAGGTATTCATACAGGTGAATCTATTGTGGTCGCGCCTAGTCAGACATTGTCTAATAGAGAATATTACATGCTGCGTAATACTGCTATAAAAGTTATAAGACATTTCGGAATAGTTGGTGAATGCAATATTCAATACGCACTTAATCCATACTCAGAAGAATTTTTCATCATAGAGGTAAATGCGCGGCTTTCGAGAAGTTCTGCACTTGCTAGTAAAGCTACAGGATATCCACTTGCATATGTTGCTGCAAAATTGGCACTTGGAATACCTTTGCCAAGTATTAAAAACTCTGTTACTGGCGTAACCACTGCATGCTTTGAACCGAGTCTGGATTATTGTGTAGTCAAGATACCCAGGTGGGACTTAGCAAAATTTAACAGAGTAAGCACTAAAATTGGCAGTTCAATGAAAAGTGTTGGTGAAGTAATGTCCATTGGTAGAAAGTTTGAGGAAGCATTTCAAAAAGCTTTACGTATGGTTGACGAAAATGTTAACGGATTTGACCCTAACATTAAAAAAGTGAACGAAAATGAGTTACGGGAACCAACCGATAAGCGTATGTTTGTATTAGCTGCTGCTCTCAGAGAGGGATATACTGTTAAAAAATTATATGAGCTCACCCAAATCGATCGCTGGTTTTTGGAAAAATTCAAAAACATCATAGACTATTATAAAACCCTTGATGCCTACGATTCCGGATCTGTTACTTTTGATGTATTGAAAAGAGCAAAAAAGATTGGATTTTCTGATAAACAAATTGCAGCTGCTATCAAGAGTACTGAACTAGCTGTGAGGAAATTAAGGGAGGAGTATAAAATAACTCCATTTGTAAAACAAATAGATACAGTTGCTGCTGAGTGGCCGGCTACTACCAATTATCTCTATTTAACTTACAATGGCAGCACACACGATCTTGATTTTCCTGGAGAATATGTTATGGTGTTGGGTTCAGGTGTATACCGCATTGGAAGTTCTGTAGAATTCGATTGGTGTGCGGTTGGATGTTTGAGAGAACTTCGAAACCAAGGGAAAAATACTATAATGGTCAATTACAATCCAGAAACTGTCAGTACTGACTATGATATGAGTGATCGATTGTACTTTGAAGAGATTTCGTTTGAAGTGGTTATGGATATATATAATATTGAACGGCCTAGCGGAGCCATATTATGCGGTGCCATCAGTGAAACCCGGCTACCTCCGTCCCTTAGTGCCAAAGCAAGCGCCGCAACAGGCTGAGCCCTGGACAGCAGTGATGGCAGATATCGAACGAGTAGTAATGTCTGGGGTCACTCATTGGCAATCTCCTCGGTTCCACGCCTATTTTCCAACAGCCAACTCATACCCCGCCATCGTGGCCGATATGCTGAGCGGTGCTATTGCTTGTATCGGTTTTACATGGATTGCAAGTCCGGCATGTACGGAGCTCGAAGTCGTGATGTTGGACTGGCTCGGCCAGATGTTAGGCCTGCCCGATCAGTTTTTGGCACGTTCAGGGGGCGAGGGCGGCGGGGTTATTCAAGGTACAGCGAGTGAAGCCACGCTTGTAGCACTCCTTGGTGCCAAATCCCGCATGATGCAAAGAGTCAAAGAACAACATCCTGAGTGGTCTGAAACAGATATTCTTGGCAAGCTAGTGGGCTATTGTAATCAACAAGCCCACTCATCAGTAGAACGCGCGGGACTTCTTGGTGGTGTTAAACTCAGGACTTTGAAACCAGATTCCAAGAGACGCTTACGTGGGGATACTTTACGTGAAGCCATTGATGAAGACATTCGCAATGGACTTATTCCTTTCTATGTGGTGGCTACTTTGGGTACAACATCTTCGTGTGCTTTTGATGCTCTGGACGAAATCGGTGAAGTTTGTAATGAACGGGATGTATGGCTGCATGTGGACGCGGCCTATGCAGGTTCTGCCTTCATTTGTCCCGAATACCGCTACCTGATGAAAGGCATAGAAAAGGCAGATTCTTTCAATTTCAACCCACACAAATGGATGCTTGTCAACTTTGACTGCTCAGCTATGTGGCTGAAACAACCGCGGTGGATCGTTGACGCGTTCAATGTCGACCCTCTTTACTTGAAGCACGATCAACAGGGAGCGGCTCCAGACTACCGACACTGGCAAATTCCTTTAGGGCGTCGATTCAGATCTCTAAAACTGTGGTTTGTTTTGCGTCTTTATGGCGTCGAAAATCTCCAAAATTACATTAGGAAACAAATCGGATTCGCCCATCTCTTCGAAAAGCTTATGACTTCAGACGAACGATTTGAACTATTTGAAGAGGTTACCATGGGCCTTGTATGTTTTAGGCTCAAAGGATCTAATGATATCAATGAAGAACTGTTGAGACGTATCAATGGGCGTGGAAAAATACATTTGGTTCCATCGAAAATTGATGATGTATATTTCTTAAGATTAGCTATTTGTTCTCGATTTACTGATGACAATACACGTCGACTCCGGCAAGTCCACCACCACCGGCCACTTGATCTACAAATGCGGTGGTATCGACAAACGTACCATCGAGAAGTTCGAGAAGGAGGCCCAGGAAATGGGTAAGGGTTCCTTCAAATACGCCTGGGTATTGGACAAATTGAAGGCCGAGCGTGAGCGTGGTATCACCATCGACATTGCTCTGTGGAAGTTCGAGACCAGCAAATACTATGTCACCATCATCGACGCTCCCGGACATAGAGATTTCATCAAGAACATGATCACCGGAACGTCGCAGGCCGACTGCGCCGTGCTGATCGTCGCCGCCGGTACTGGTGAGTTCGAAGCTGGTATCTCCAAGAACGGCCAGACCCGTGAGCACGCCCTTCTCGCTTTCACACTCGGTGTCAAGCAACTGATCGTTGGTGTCAACAAAATGGACTCTACCGAGCCCCCGTACAGCGAATCCCGTTTCGAGGAAATCAAGAAGGAAGTCTCCTCGTACATCAAGAAGATCGGTTACAACCCGGCTGCGGTCGCTTTCGTTCCCATTTCTGGCTGGCACGGAGACAACATGTTGGAGCCTTCCACCAAAATGCCCTGGTTCAAGGGATGGCTTGTGGAGCGCAAGGAGGGTAAGGCTGAAGGCAAGTGCCTCATCGAGGCCCTCGACGCCATCTTGCCCCCTGCTCGTCCCACCGACAAAGCCCTGCGTCTTCCCCTGCAGGACGTATACAAAATCGGCGGTATCGGAACAGTGCCCGTGGGCAGAGTTGAGACTGGTATCCTGAAACCCGGTACCGTTGTCGTGTTCGCACCCGCCAACATCACCACTGAAGTCAAGTCCGTGGAGATGCACCACGAGGCTCTCCAGGAGGCCGTGCCCGGTGACAACGTTGGTTTCAACGTAAAGAACGTGTCCGTCAAGGAATTGCGTCGTGGCTACGTCGCCGGTGACTCGAAGAACAACCCCCCCAGGGGCGCCGCCGACTTCACAGCTCAGGTCATCGTGCTCAACCACCCCGGACAAATCTCAAACGGTTACACGCCTGTACTGGATTGCCACACTGCTCACATTGCCTGCAAATTCGCCGAAATCAAAGAGAAGGTCGACCGTCGTACTGGTAAATCCACTGAGGACAACCCTAAATCCATCAAGTCTGGTGACGCCGCCATTGTCAACCTGGTTCCCTCAAAACCCATGTGCGTGGAGTCCTTCCAGGAATTCCCGCCCCTTGGTCGTATCGGCAGATCATTCATCGACTTCGTACACCCTAGAGACCGCAACACTTTCGCGTCGCAAATTACAAGCGGGTTAGCAGTTCCGAAAATTGTAAATTCGACAATGGTTTGCCGCATTCGACGTTACAGAGGGCTTACCACTGGCTTTGGGGTCAAAGACCGGATCGTCACCTTCATGCCCTTCCTGCTGAAGTTCACCTTCAAGAACATCTCTGATGATGAAAAAGTCATATACTTGGTGATCCAGGCGAGTCCTTTCTTCTCGGCGTTTAGAACGCCAAACGAGGTCGTGACAAAAGCTGTGCCATTCGTGATGCGGCACGCTGCGAATGGCAATCTAGAGTACCTAGACCCAGAATCGGTGCCGTATCTAGGCTACCTACCGCAGGACGTGACCAACAAGAACGCTCTGCATCTCTACCACCCTGAGGACCTGGACTACCTGCAGCAGGTGTACGAGACCATCGTTAGAGAGGGGGGCATGCCGCGTACTAGGTGTTATCGCATGATGGCTCAGAATGGCGACTACCTGAAGCTGGAGACTGAGTGGTCTTCATTCATAAACCCGTGGTCCAAGAGACTTGAGTTCGTTATCGGAAAACATCACATTATAGAGGGTCCAACGAATCCCGATGTGTTTCAATCTCCGATGGGCGAGGACGACAAGATTAAAGCGCTAACGTTCCGGGAAAACATCATCCGGATTATGAATGAAGTGCTAACAAAACCTGCGGAGGTGGCCAAGCAGCAGATGACGAAGCGTTGCCAAGACCTGGCGTCCTTCATGGAGAGTCTTATGGAGCAGCAGCCCAAGATCGACGAGGAGATGCGTCTCGAAATACAGGATCCTGACCACAGCTACTATGAACGTGACTCGGTAATGCTTGGAGGTATATCACCCCACCATGACTAC---GACAGCAAATCTAGTACA---GGCACGCCTTTGAGCCTCGTGCACGGTGAAGACTTGTTGGATGAGGCTTCCGAGCTTCCGCTCTGTGGGCGACTCGCTGAAGGATCGCTTCGACGGCGCGTCACGCGTCATGGTCTCCAACACTGAGTTGGAGGCGCCCACGCAAAGAAACGACGCGGCGCCGCATAGGGTGCCGCGAAGAGACCGCTACAGATTCCAGCTGCGACCGCACAACCCGGACCACAAGTCGCCTGGGTCCAAGGACCTGGTGTACCTGGAGTCGTCGCCGGGCTTCTGCGAGAAGAACCCTCGGCTGGGCATCCCGGGCACGCACGGGCGCGCCTGCAACGACACCAGCATCGGCGTCGACGGCTGCGACCTCATGTGCTGCGGCCGCGGCTACCGGACCGAGACCATGTTCGTGGTGGAGCGATGCAAC
Amorpha_juglandis_1595             GGGATATCCAGAGTCGTTGACTGATCCTTCCTACCACGCGCAGCTTTTGGTACTGACTTACCCATTGATCGGAAATTACGGTGTGCCTGACGAAACGGAACGTGACAATCATGGACTTCCAAAATGGTTTGAATCTGAGCGGATATGGGCATCTGCGTTGATAGTGGGTGAAGTTAGCACACGTGCCTGCCATTGGCGCGCTAAACGTTCACTTGGTGCTTGGTTATCTGCAAACGGTATTCCAGGATTATGTGACGTAGACACTAGAGCTCTGACATATCGTCTTCGAGAAGGCGTTACTTTAGGAAGAATTGTACAGGGTGTACCGCCATTTGGCCCTTTACCACCTTTGGCAGATCCTAACTCTAGGAATTTAGTTGCCGAAGTATCCACTAAAGGAACCAAAATATTTAATCCTAATGGTGAGATAACGATAATGGCAGTTGATTGTGGTTTGAAGTATAATCAAATTAGGTGTTTGATAAAGAGAAACGCCAAGGTGATTCTCGTACCCTGGAACCATAAATTAGACCCAAGCCAATACGATGGACTTTTCATAAGTAACGGACCAGGTGATCCCGAAGTATGCAAAAATGTTGTAGATAATTTAATAACAGTTCTTCAAAATAAAAGCAACCTAAAACCCATATTTGGCATCTGTCTTGGACATCAGTTATTATCGACTGCAGCGGGTTGTAAAACTTATAAAACGAAGTATGGTAATCGTGGCCATAATTTACCATGCACCCATAGCGGTACTGGTAGATGCTTTATGACATCACAAAATCATGGTTTTGCTGTAGATACAGACACGCTACCTGAAGATTGGAAAATTCTTTTCACAAACGAAAATGATAAAACCAATGAAGGCATTATTCACAAATCTAGTCCATTTTTYAGTGTACAATTTCATCCTGAACACACAGCTGGTCCTACGGATCTAGAATGTCTTTTTGATATATTTATAGAAKCGGTRAAATCTTACAAAAAYAACGTGCATTGTGTAATMGATAATATGATTACCGAAAAATTAAAATTTGTGCCAACATTGCATGAAAGACCCAAAAAGGTTTTGATTCTWGGATCTGGCGGCTTGTCTATCGGTCAGGCAGGTGAATTTGATTATTCAGGCTCACAAGGAGTAAAAGCGATGCAAGAAGAAAAAATTCAAACAGTACTCATTAATCCAAACATTGCAACTGTTCARACATCYAAAGGTTTGGCAGATAAAGTTTATTTTCTACCTATTACACCAGAATATGTTGARCAGGTCATTAAAGCAGAGAGACCAACAGGAATTTTGCTTACATTTGGTGGTCAGACAGCACTTAACTGTGGAGTTGAGTTACAGAAATCTAAAATATTTGAAAAATATAATGTCAATGTGTTGGGTACTCCAATTCAATCTATAGTGGATACTGAAGACAGAAAACTATTTGCGGAAAAAATCAATGCCATAGGTGAAAAAGTGGCGCCTAGTGCWGCAGTGACATCCGTTGATGCAGCTCTAGCAGCAGCAGTTGAAATCGGATAYCCTGTAATGGCACGATCAGCATTTTCTTTGGGTGGTTTGGGTTCAGGTTTTGCAAACAATGAGGAAGAGCTTAGATCMTTAGCTCATCAAGCGTTATCACATTCAGATCAACTCATAATAGATAARTCACTGAAAGGATGGAAAGAAGTTGARTACGAAGTCGTGAGAGATGCATATGACAATTGCATAACTGTTTGCAATATGGAGAAYGTCGATCCTTTAGGTATTCATACAGGTGAATCCATTGTCGTCGCGCCGAGCCAAACATTATCCAATCGAGAGTACTATATGCTACGTAATACCGCTATAAAAGTCATAAGACATTTTGGTATAGTTGGCGAATGCAATATTCAATATGCTCTTAATCCATATTCAGAAGAATTTTATATCATMGAAGTWAATGCACGGCTTTCGAGAAGTTCTGCGCTRGCTAGCAAAGCGACCGGATATCCACTCGCGTATGTTGCTGCAAAATTGGCGCTTGGAATACCTTTACCCATTATTAAAAACTCCGTAACTGGCGTAACTACTGCGTGCTTTGAACCAAGTCTGGATTATTGTGTYGTCAAAATACCTAGATGGGATTTAGCAAAATTCAATAGAGTAAGCACTAAAATTGGAAGTTCTATGAAAAGTGTGGGTGAAGTTATGTCTATTGGTAGAAGTTTTGAAGAAGCGTTTCAAAAAGCATTACGTATGGTAGACGAAAATGTTAAYGGCTTTGATCCCAATATTAAAAAAGTAAATGAAAATGACTTACGAGAACCAACTGATAAACGTATGTTTGTATTAGCAGCTGCCCTCAGAGAGGGGTATACWGTTGAAAAATTATACGAACTGACCCAAATAGATCGATGGTTTTTGGAAAAATTCAAAAACATCATAGACTATTATAAAACACTCGATACATATGATTTCGGATCTGTAACYTTTGATATATTGAAAAGAGCTAAAAAGATTGGATTTTCTGATAAACAAATTGCAGCTGCTATAAAAAGTACTGAACTGGCTGTTAGGAAATTGAGAGARGAGTTCAAAATAATTCCATTTGTTAAACAAATAGATACWGTTGCYGCAGAATGGCCGGCTTCGACTAATTAYCTCTATTTAACTTACAATGGCAGCACCCACGATCTCGATTTTCCAGGAGAATATGTMATGGTRTTGGGTTCAGGTGTATACCGAATTGGTAGTTCCGTAGAATTTGATTGGTGTGCGGTAGGTTGTTTAAGGGAACTTCGAAATCAGGGGAAAAATACTATAATGATAAATTACAACCCAGAAACCGTCAGTACTGATTACGACATGAGCGAYAGATTGTACTTCGAAGAAATTTCATTTGAAGTAGTTATGGATATTTATAATATTGAACGTCCTAGTGGAGTCATATTATCCGGTGCCTTCGGTGAAGCCCGGCTACCTCCGGCCCTTAGTACCGGAGCAGGCGCCGCAACAGGCCGAGCCGTGGACAGCAGTGATGGCAGACATCGAGCGCGTGGTCATGTCCGGCGTCACTCACTGGCAGTCACCTCGGTTCCACGCCTACTTCCCAACGGCAAACTCATACCCCGCTATTGTGGCCGACATGCTGAGCGGCGCTATTGCCTGCATCGGTTTTACTTGGATTGCCAGCCCGGCATGTACGGAGCTCGAAGTCGTAATGTTAGATTGGCTAGGCCAAATGTTAGGCCTACCCGAACAGTTCTTGGCACGTTCCGGTGGAGAGGCTGGTGGTGTTATTCAGGGCACTGCAAGTGAAGCCACGCTTGTAGCACTGCTTGGTGCCAAATCACGCATGATGCACAGAGTTAAGGAACAGCACCCTGAGTGGAGTGAAACAGACATCCTAGGCAAACTTGTGGGCTACTGTAATCAACAAGCCCACTCGTCGGTAGAGCGAGCTGGTCTTCTTGGCGGTGTTAAACTCAGGACTCTGAAACCAGATTCCAAAAGACGTCTTCGTGGGGATACCTTACGTGAAGCCATAGATGAGGACATTAGCAATGGACTTATTCCTTTCTATGTGGTTGCTACATTGGGAACAACGTCTTCGTGTGCTTTTGATGCACTGGACGAAATAGGAGATGTTTGTAATTCACGGGATGTATGGTTGCACGTGGACGCAGCTTATGCCGGCTCTGCTTTCATTTGTCCTGAATACCGCCACTTCATGAAAGGTGTAGAAAAGGCCGATTCTTTCAATTTTAACCCACACAAATGGCTACTTGTCAACTTTGACTGCTCAGCTATGTGGCTGAAACAACCAAGATGGATCGTTGACGCATTTAATGTCGACCCTCTCTATTTGAAGCACGACCAGCAAGGAGCAGCACCAGACTACCGTCACTGGCAAATTCCTTTGGGACGTCGATTCAGATCTCTTAAGCTATGGTTTGTTCTGAGGCTTTATGGCGTTGAAAATCTTCAGAAGCATATTAGGAAACAGATAGGATTTGCTCATCTCTTCGAAAGGCTTATGATTTCTGATGAAAGGTTTGAGCTGTTTGAAGAAGTGACCATGGGGCTCGTATGTTTTAGACTCAAAGGATCTAATGATATCAACGAAGAATTATTGAGGCGCATTAACGGCCGAGGTAAAATTCACTTGGTTCCATCTAAAATCGATGATGTGTACTTCCTAAGATTAGCGATCTGTTCACGATTTACTGAAGATAGTACACGTCGACTCCGGCAAGTCCACCACAACCGGTCACTTGATCTACAAATGCGGTGGTATCGACAAACGTACCATCGAGAAGTTCGAGAAGGAGGCCCAGGAAATGGGTAAGGGTTCCTTCAAATACGCCTGGGTGTTGGACAAACTGAAGGCCGAGCGTGAGCGTGGTATCACTATCGACATTGCCCTGTGGAAGTTCGAGACCGCCAAATACTACGTCACCATCATCGATGCTCCCGGACACAGAGATTTCATCAAGAACATGATCACCGGAACGTCGCAGGCCGACTGCGCCGTGCTGATCGTCGCCGCTGGTACTGGTGAGTTCGAAGCTGGTATCTCCAAGAACGGCCAGACCCGTGAGCACGCCCTGCTCGCCTTCACACTCGGCGTCAAGCAATTGATCGTTGGTGTCAACAAAATGGACTCCACTGAGCCTCCATACAGTGAGTCTCGTTTCGAGGAAATCAAGAAGGAAGTCTCTTCATACATCAAGAAGATCGGTTACAACCCAGCTGCTGTCGCTTTCGTACCCATTTCTGGCTGGCATGGAGACAACATGTTGGAAGCCTCTACCAAAATGCCTTGGTTCAAGGGATGGCTTGTGGAGCGCAAGGAGGGTAAGGCTGAAGGCAAGTGCCTCATTGAGGCCCTCGATGCCATCCTCCCCCCTGCTCGTCCCACCGACAAAGCCCTCCGTCTTCCCCTGCAGGACGTATACAAAATTGGTGGTATTGGAACAGTACCCGTCGGCAGAGTTGAGACTGGTATCCTAAAACCTGGTACCATCGTCGTTTTTGCGCCCGCCAACATCACCACTGAAGTTAAGTCTGTGGAGATGCACCACGAGGCCCTCCAGGAGGCTGTGCCTGGTGACAATGTTGGTTTCAACGTAAAGAACGTGTCTGTCAAGGAATTGCGTCGTGGCTACGTCGCCGGTGATTCCAAGAACAACCCCCCCAAGGGCGCTGCTGACTTCACAGCTCAGGTCATCGTGCTCAACCACCCCGGACAAATCTCAAACGGTTACACGCCTGTATTGGATTGCCACACAGCTCACATTGCCTGCAAATTCGCCGAAATTAAAGAGAAGGTTGACCGTCGTACTGGTAAATCCACTGAAGACAACCCTAAATCCATTAAGTCAGGTGATGCTGCCATCGTCAACCTGGTACCCTCAAAGCCCATGTGCGTAGAATCCTTCCAAGAGTTCCCGCCCCTTGGTCGTGTTGGCAGATCCTTCATCGACTTCGTTCATCCCAAGGACCGCAACACCTTCGCATCGCAAATAAT---TGGTTTAGCTGTGCCGAAGATTGTAAATTCTACGATGGCCTGTCGCATACGACGTTACAGAGGGCTTTCCACTGGCTACTTTGTGAAAGACAGAGTTGTCACCTTCATGCCTTTCCTCTTGAAGTTCACTTTCAAAAACATATCCGACRAAGAGAACGATATATATCTGGTCATTAAGGCGTCTCCATTAATCTCTGCATTTAAAATTCCAAAYGAAGTTGTAGCCAAGGCTGTGCCGTTYGTGATACGGCACACACCAAACGGTAATTTGGAGTACATTGACCCCGAGTCCGTGCACTACCTCGGCTACYTACCYCAAGATGTGACSGAAAAGGATGTYCTACAGTTGTACCACCCAGAAGATCTTGAATACCTCCAGGAGGTGTACGAGACTATTGTCAAAGAGGGTACAGTGCCTCGTGGCAAGTCTTACCGGATGATGGCCCAAAATGGTCATTACTTGAAGCTGGAGACCGAGTGGTCCTCGTTCATAAATCCCTGGTCGAAACGGCTCGAGTTTGTGATCGGGAAGCATTATATTATGGAGGGTCCGGCGAACCCCGACGTGTTCCAGTCTCCAACAAATGACGCCGACAAGGCCAAGGCGCAGAAGTTACGGGCGAACATAATTAAGATTTTGAATGAGGTACTAACAAAGCCCGCTGAGATTGCGAAACAGCAAAGGAGCAAGCGGTGCCAGGATTTGGCAAATTTTATGGAGAGCCTCATGGAATATCAGCCGAAGGTCGACGAGGAACTGCGTGTCGAGATACAAGACACCGACCAT---TATTATGAGCGTGACTCGGTGATGCTCGGTGGYATATCGCCMCATCATGACTAC---GACAGCAAGTCTAGT---ATAGGCACCCCTTTGAGCCTCGTGCACGGTGAAGACCTGTTGGATGAGGCTGCCGAGYTTTCGCTCGGTGGGCGATGCGTTGAAGGACCGCTTCGACGGCGCRTCACGCGTCATGGTTTCCAACACCGACTTGGAGGCGCCCACRCAAAGAAACGACGCGGCGCCGCACAGGGTGCCGCGAAGAGACCGCTACAGATTCCAGCTGCGACCACACAACCCGGATCACAAATCTCCCGGGTCCAAGGACCTCGTGTACCTGGAGCCGTCGCCAGGCTTCTGCGAGAAGAATCCTCGGTTGGGCATCCCGGGCACGCACGGGCGCGCATGCAACGACACCAGCATCGGCGTCGACGGATGTGACCTSATGTGCTGCGGCCGGGGCTACCGGACCGAGACCATGTTCGTRGTGGAACGATGCAAC
Ampelophaga_dolichoides_0121       GGGATACCCGGAGTCGTTGACAGATCCTTCCTACCACGCGCAGCTTTTGGTGCTTACCTATCCCTTGGTCGGTAATTACGGAGTGCCAGATGAACAGGAACGTGATGATCATGGGATTCCGAGGTGGTTTGAGTCCGAGCGTATATGGGCGTCTGCGTTGATAGTCGGCGAAGTAAGCACTCGCGCCTGCCACTGGCGCGCCAAGAGGTCACTTGGCGCGTGGTTGTCTGCACATGGGATTCCCGGGTTGTGTGATGTAGATACGCGGGCCCTTACATATCGACTTCGAGAAGGCGTTACTTTAGGAAGAATTATACAGGGAGTGCCGCCATTTAACCCGCTACCGCCTTTGGCTGATCCAAACTGTAGAAACTTAGTTGATGAAGTATCCACAAAAGAAACCAAAATATTTAACTCTAATGGTGAGATAACGATATTGGCGGTTGATTGTGGTTTGAAATTCAACCAAATAAGGTGTTTGATAAAGAGAAACGCTAAAGTAATATTGGTACCGTGGGACCACAAGTTAGATCCAAGCCAGTATGACGGCTTGTTCATAAGCAATGGTCCGGGCGACCCAGACATATGCAAACATGCTGTTGATAATTTAAAAACTGTACTTCAAAATAAAAATATCGTAAAACCTATATTTGGTATTTGTCTTGGACATCAGCTGTTGTCAACTGCGGCAGGTTGCAAAACTTACAAAACGAAATATGGTAATCGCGGTCATAATTTACCATGTACACACAGCGGTACTGGTAGATGCTACATGACGTCACAAAATCATGGTTTTGCTGTAGATACAGACACATTACCAGCAGATTGGAAAATTCTTTTCACTAACGAAAATGACAAAACAAACGAAGGCATTATTCACAAAACTGCTCCGTTTTTCAGCGTGCAATTCCATCCTGAGCACACTGCTGGTCCTACAGACCTTGAATGTCTGTTTGACATATTTATTGATGCGGTAAAATGTTATAAAAATAAAGTATCATGCGTTATAGATGATATGATTACAGAAAAATTGAAGTATGTTCCAACAATTCATGAAAGACCAAAAAAAGTATTAATTCTTGGATCTGGCGGTTTATGTATAGGCCAGGCAGGTGAATTCGATTATTCGGGCTCACAAGGAGTTAAAGCCATGCAAGAAGAAAAAATTCAAACTGTACTCATTAATCCAAATATCGCAACTGTCCAAACATCCAAGGGGTTAGCCGACAAAGTTTATTTTCTACCCATTACCCCTGAATATGTTGAACAAGTTATTAAGGCCGAACGACCAACGGGAATATTACTGACTTTCGGAGGTCAGACAGCACTCAACTGCGGAGTAGAGTTACAAAAAGCCAAAATATTTGAAAAATACAATGTCAATGTATTGGGGACTCCAATTCAGTCCATTGTTGATACTGAAGATAGAAAAATATTTGCAGAAAAAATTAATGCAATCGGCGAGAAAGTAGCACCAAGTGCAGCAGTCACTTCTGTTGATGAAGCATTAGCTGCTGCAGTACAGATCGGATATCCTGTAATGGCACGATCTGCATTTTCTTTAGGTGGGTTGGGTTCCGGTTTTGCAAATAATGAAGACGAACTTAGAGCATTATCCCATCAAGCTCTATCACATTCAGATCAACTCATAATTGACAAATCATTAAAAGGATGGAAAGAAGTTGAGTACGAGGTTGTGAGGGATGCATATGATAATTGTATCACTGTTTGCAATATGGAAAATGTTGATCCCTTAGGAATTCATACAGGTGAATCTATCGTAGTTGCACCAAGTCAAACACTATCCAACAGAGAATATTATATGTTGCGTAATACTGCTATTAAAGTGATCAGACACTTTGGTATAGTAGGTGAATGCAATATCCAATATGCCCTGAACCCAAATTCTGAGGAGTTTTACATTATAGAAGTAAATGCACGGCTGTCTAGAAGTTCTGCATTAGCTAGCAAGGCTACTGGATATCCTTTAGCATATGTAGCTGCAAAATTAGCACTTGGAATACCTTTACCCATTATTAAAAACTCTGTAACTGGCGTAACTACTGCATGTTTCGAACCGAGTCTTGATTATTGTGTTGTTAAAATACCCAGATGGGATTTGGCAAAATTCAATAGAGTAAGCACTAAAATTGGAAGTTCTATGAAAAGCGTTGGCGAAGTAATGTCCATCGGTAGGACTTTTGAAGAAGCGTTTCAAAAAGCTTTGCGAATGGTAGATGAAAATGTGAACGGTCTTGATCCAAATATTAAAAAAGTTAACGAAAATGATTTACGAGAACCGACTGACAAACGTATGTTTGTGCTAGCTGCTGCTCTTAGAGAAGGATATAGCGTAGACAAATTATACGAATTAACAAAAATTGATAAATGGTTTTTAGAAAAGTTCAAAAATATCATAGACTATTACAAAACACTTGATGCCTATGATTCTGGATCCGTCACTTTTGACGTGCTTAAACAAGCCAAAAAGATTGGTTTCTCTGATAAACAGATTGCAGCTGCTATAAAGAGTACCGAATTAGCTGTAAGAAAACTCAGAGAAGAATATAAAATAACTCCATTCGTAAAGCAAATAGATACAGTAGCTGCAGAATGGCCAGCTTCAACTAACTATTTGTACTTAACATACAACGGCAGCACCCATGATCTTGACTTCCCTGGAGAATTTGTTATGGTATTGGGTTCAGGGGTGTACAGAATAGGAAGTTCTGTCGAATTTGATTGGTGTGCAGTTGGGTGCTTAAGAGAACTTCGAAATCAAGGGAAAAAAACAATAATGGTAAATTATAATCCAGAAACCGTTAGTACTGACTACGATATGAGTGATAGATTATATTTCGAGGAAATTTCTTTTGAAGTGGTGATGGATATCTATAACATTGAACATCCTAGCGGGGTTATATTATCC---------------------------------------------------------------------------------------------------------------------------------------------------------------------------------------------------------------------------------------AGCAAGTCCGGCATGTACCGAGTTAGAAGTCGTAATGATGGATTGGCTTGGTCAAATGTTGGGTCTCCCTGAGGAGTTTTTGGCCCGTTCTGGCGGAGAGGGAGGTGGTGTCATTCAGGGCACTGCGAGTGAAGCCACTTTGGTAGCGCTGCTGGGCGCCAAGTCACGCATGATGCAGAGGCTCAAAGAAGAGCACCCTGAGTGGTCCGATACCGACATCCTTGGCAAACTCGTGGGTTACTGTAACAAACAAGCTCATTCGTCTGTAGAGCGAGCTGGTCTTCTTGGTGGTGTAAAGCTTAGGAGTTTGAAACCGGATGATAAAAGACGTCTTCGTGGAGATATTCTGCGCGAGGCTATGGACGAAGACATACGCAAAGGACTCATACCTTTCTACGTTGTCGCTACTTTGGGTACAACTTCATCGTGTACTTTTGATGCTTTGGACGAAATTGGGGACGTTTGTAATTCACGTGACATATGGTTACATGTCGACGCAGCCTATGCAGGATCAGCCTTCATCTGCCCAGAGTATCGACACTTAATGAAGGGTATTGAAAAAGCTGACTCCTTCAATTTTAACCCACATAAATGGATGCTTGTCAACTTCGATTGCTCAGCCATGTGGTTGAAACAACCGCGGTGGATTGTTGATGCATTTAACGTGGATCCCCTTTACTTGAAGCACGATCAGCAGGGATCGGCACCGGACTACCGCCACTGGCAAATACCTTTAGGCCGCAGATTCAGATCTCTTAAACTGTGGTTCGTTTTGAGGCTCTATGGCGTTGAAAATCTCCAAAAACATATTAGGAAACAAATCGCACTTGCACATCTATTCGAAAATCTTCTAACTTCCGACGAAAGATTTGAACTTTTTGAAGAAGTAACAATGGGACTCGTATGCTTTAGACTGAAAGGATCCAATGAGATCAATGAAGAGTTACTGAGGCGTATTAATGGCCGCGGAAAAATTCACTTGGTTCCTTCCAAAATTGACGATGTATATTTCTTAAGGTTAGCCATTTGTTCGCGCTTCACTGAGGATAGT---------------------------------------------------------------------------------------------------------------------------------------GTTGGACAAACTGAAGGCCGAGCGTGAACGTGGTATCACCATTGACATCGCCTTGTGGAAGTTCGAAACCGCCAAATACTATGTCACCATCATCGACGCTCCCGGACACAGAGATTTCATCAAGAACATGATCACCGGAACGTCGCAGGCTGACTGCGCTGTACTGATCGTCGCCGCCGGTACCGGTGAGTTCGAAGCTGGTATCTCTAAGAACGGCCAGACCCGTGAGCATGCGCTGCTCGCCTTCACACTCGGCGTCAAGCAACTGATCGTCGGCGTCAACAAAATGGACTCTACGGAGCCCCCGTACAGCGAATCGCGTTTCGAGGAAATCAAGAAGGAAGTCTCCTCGTACATCAAGAAAATCGGTTACAACCCCGCTGCAGTCGCTTTCGTACCCATTTCTGGCTGGCACGGAGACAACATGTTGGAGCCCTCCACCAAAATGCCCTGGTTCAAGGGATGGCTTGTGGAGCGCAAGGAGGGTAAGGCTGAAGGCAAGTGCCTCATCGAGGCCCTCGACGCCATCCTGCCCCCTGCTCGTCCCACCGACAAACCTCTGCGTCTTCCCCTGCAGGACGTATACAAAATCGGCGGTATTGGAACAGTGCCCGTGGGCAGAGTTGAGACTGGTATCCTGAAGCCCGGTACCATCGTCGTGTTCGCGCCTGCTAACATCACCACTGAAGTCAAGTCCGTGGAGATGCACCACGAGGCTCTCCAGGAGGCCGTACCTGGTGACAACGTTGGTTTCAACGTAAAGAACGTGTCTGTCAAGGAGTTGCGCCGTGGTTACGTTGCTGGTGACTCCAAGAACAACCCCCCCAAGGGCGCCGCTGACTTCACAGCCCAGGTCATCGTACTCAACCACCCTGGACAAATCTCAAACGGTTACACACCTGTACTCGATTGCCACACGGCCCACATTGCCTGCAAATTCGCCGAAATCAAAGAGAAGGTTGACCGTCGTACTGGTAAATCCACTGAGGACAACCCTAAATCCATCAAATCTGGTGACGCTGCCATTGTCAACCTGGTTCCCTCAAAACCTCTGTGCGTGGAGTCCTTCCAGGAGTTCCCGCCCCTCGGTCGT---------------------------------------------------------------------------------------------------------------------------------------------------------------------------------------------------------------------------------------------------------------------------------------------------------------------------------------------------------------------------------------------------------------------------------------------------------------------------------------------------------------------------------------------------------------------------------------------------------------------------------------------------------------------------------------------------------------------------------------------------------------------------------------------------------------------------------------------------------------------------------------------------------------------------------------------------------------------------------------CTCGTGCACCGTGAAGACCTGTTGGATGAGGCTCCCGAGCTTCCGCTCTGTGGGCGACGCGTTGAAGGACCGCTTCGACGGCGCGTCACGCGTCATGGTGTCCAACACCGACTTGGAGGCGCCGACGCAAAGGAACGACGCGGCGCCGCACAGGGTGCCGCGGAGAGACCGCTACAGATTCCAACTGCGACCGCACAACCCAGACCACAAGTCCCCCGGCTCCAAAGACCTCGTGTACTTAGAGCCGTCRCCGGGCTTCTGTGAGAAGAACCCTCGACTGGGCATCCCGGGCACGCACGGGCGCGCCTGCAACGACACCAGCATCGGCGTGGACGGGTGCGACCTCATGTGCTGCGGCCGAGGGTACCGGACCGAGACCATGTTCGTGGTAGAACGATGCAAT
Ampelophaga_rubiginosa_2573        GGGATACCCAGAGTCGTTGACAGATCCTTCCTATCACGCGCAGCTTTTGGTGCTTACCTATCCTTTGGTCGGTAATTACGGAGTGCCAGATGAAAASGAACGTGATGAACACGRAATTCCGAGGTGGTTTGAATCCGAACGCATATGGGCATCTGCATTGATTGTGGGCGAAGTAAGCACTCGCGCCTGCCACTGGCGCGCTAAGCGGTCACTTGGGGCATGGTTGTCTGCACATGGGATCCCCGGGTTATGCGACGTAGATACACGAGCACTTACATACCGTCTTCGAGAAGGCGTTACTTTAGGAAGAATTATTCAGGGAGTGCCGCCATTTGACCCTYTACCACCTTTGGCTGATCCAAACTGTAGAAACTTAGTTGATGAAGTATCCACAAAAGAAACAAAAATATTTAACCCTAATGGTGAGATAACGATATTGGCASTTGATTGTGGTTTGAAATTSAACCAGATAAGGTGTTTGATAAAGAGAAACGCTAAAGTAATTCTAGTGCCRTGGAACCACAAATTAGATCCAAGCCAATACGATGGTCTTTTTATAAGCAATGGACCGGGAGACCCAGACATATGCAAACATGCAGTTGATAATTTAAAAACTGTACTTCAAAATAAAAATCATGTAAAACCTATATTCGGCATTTGTCTTGGACATCAGCTATTGTCAACTGCAGCAGGTTGCAAAACGTACAAAACGAAATATGGTAATCGCGGTCATAATTTACCGTGTACACACAGCGGTACTGGTAGATGTTTCATGACGTCACAAAATCATGGTTTTGCTGTAGATACTGACACTTTACCTGCAGAATGGAAGATTCTTTTCACTAACGAAAACGATAAAACAAATGAAGGCATTATTCACAAAACTGCTCCATTTTTCAGCGTGCAATTCCATCCTGAGCACACTGCTGGTCCAACAGACCTAGAATGTCTGTTCGACATATTTATAGATGCGGTAAAATCTTATAAAAATAATGTATCATGCGTCATCGACGATATGATTACAGAGAAATTGAAGTATGTTCCAACAATTCATGAAAGACCCAAAAAAGTATTGATTCTTGGATCTGGCGGTTTATCTATAGGTCAGGCAGGGGAATTCGATTACTCTGGATCACAAGGAGTTAAAGCCATGCAAGAAGAAAAAATCCAAACTGTACTCATTAATCCAAATATAGCAACTGTTCAAACATCAAAGGGATTGGCCGACAAAGTTTATTTTCTACCCATTACCCCTGAATATGTGGAACAAGTTATTAAAGCCGAACGACCAACGGGAATATTGCTTACTTTTGGAGGTCAGACAGCRCTCAACTGTGGAGTAGAATTACAAAAATCTAAAATATTTGAAAAATACAACGTCAATGTATTGGGCACTCCAATTCAGTCAATTGTTGATACTGAAGATAGAAAAATATTTGCCGAAAAAATAAATGCTATCGGTGAGAAAGTGGCACCAAGTGCTGCAGTCACTTCTGTTGATGAAGCTTTAGCAGCTGCCATTCAGATAGGATATCCTGTAATGGCGCGATCTGCATTTTCTTTAGGTGGTTTGGGCTCCGGTTTTGCAAATAATGAAGAGGAGCTTAGAGCATTAGCCCATCAAGCTCTATCACATTCAGATCAACTCATAATAGACAAATCGTTAAAAGGATGGAAAGAAGTTGAATACGAAGTCGTGAGGGATGCATATGATAATTGTATCACTGTTTGCAATATGGAAAATGTTGATCCCTTAGGAATTCACACAGGTGAATCCATAGTAGTTGCTCCAAGTCAAACACTATCCAACAGAGAATACTACATGTTGCGTAATACCGCAATTAAAGTGATCAGACATTTCGGTATAGTAGGTGAATGCAATATACAATATGCCCTGAATCCGTATTCCGAGGAGTTCTACATTATAGAAGTAAATGCGCGACTGTCTAGAAGTTCTGCATTAGCTAGCAAGGCTACCGGATATCCATTAGCATATGTAGCAGCAAAATTAGCACTCGGGATACCTCTACCTATTATTAAAAACTCTGTAACTGGCGTAACTACTGCATGTTTCGAACCGAGTCTTGATTATTGTGTTGTAAAAATACCTAGATGGGATTTGGCGAAATTCAATAGAGTAAGCACTAAAATTGGAAGTTCAATGAAAAGTGTCGGTGAAGTGATGTCCATCGGTAGGAGTTTCGAAGAAGCATTCCAAAAAGCTTTACGAATGGTAGAYGAAAATGTGAACGGTTTTGATCCGAATATTAAAAAAGTTAAYGAAAATGATTTACGAGAACCAACTGACAAACGTATGTTTGTGCTAGCTGCTGCTCTTAGAGAAGGATATAGTGTAGACAAATTATACGAATTAACTAAAATTGATAGATGGTTTCTGGAAAAATTCAAAAATATCATAGACTACTACAAAACACTTGATGCCTATGATTCTGGATCCGTCACTTTTGATGTGCTTAAACGGGCCAAAAAWATCGGTTTTTCTGACAAACAGATCGCAGCTGCTATAAAGAGTACCGAATTAGCCGTAAGAAAACTAAGAGAAGAATATAAAATAATTCCATTCGTAAAACAAATAGATACAGTGGCTGCAGAATGGCCGGCATCAACTAACTATCTGTACTTGACTTACAACGGCAGCACCCATGATCTTGACTTTCCTGGAGAATTTGTAATGGTATTGGGTTCGGGAGTGTACAGAATAGGAAGTTCTGTCGAATTTGATTGGTGCGCCGTAGGATGCTTAAGAGAACTTAGAAATCAAGGGAAGAAAACAATAATGGTAAATTACAATCCAGAAACCGTCAGCACTGACTACGACATGAGTGATAGGTTGTATTTCGAAGAAATTTCTTTTGAAGTGGTGATGGATATTTATAATATTGAACATCCTAGCGGAGTTATATTATCTGGTACCGTCGGTRAAACCTGGGTACCTCCGTCCTCTGGTCCCGGAACAAGCACCGCAAGAGGCAGAACCCTGGACAGCGGTGATGGCGGACATCGAGCGTGTTGTCATGTCTGGCGTTACTCATTGGCAATCACCTCGCTTCCATGCATACTTCCCAACTGCAAACTCGTACCCTGCCATTGTAGCGGACATGCTGAGCGGTGCCATTGCCTGCATCGGTTTTACCTGGATTGCAAGTCCGGCATGTACCGAGTTAGAAGTCGTGATGCTGGACTGGCTCGGCCAAATGTTGGGTCTCCCTGAACAGTTTTTGGCCCGGTCAGGCGGCGAAGCAGGAGGTGTCATTCAGGGCACTGCGAGTGAAGCCACTTTGGTAGCACTACTGGGCGCGAAGTCACGCATGATGCAGAGGCTCAAAGAAGAGCACCCTGAATGGTCCGATACAGACATCCTTGGCAAACTTGTGGGCTATTGTAATAAACAAGCCCACTCGTCTGTAGAGCGAGCTGGTCTTCTTGGTGGCGTAAAACTCAGGAGTTTGCAACCTGATGCCAAAAGACGTCTCCGTGGTGATATTCTGCGCGAGGCTATGGACGAAGACATAAGCAAAGGACTTATACCTTTCTACGTTGTGGCTACTTTGGGTACAACTTCTTCGTGTACTTTTGACGCACTGGACGAAATTGGTGACGTTTGTAATTCACGTGACATATGGTTACACGTCGATGCGGCCTATGCAGGCTCCGCCTTCATCTGCCCTGAGTATCGCCACCTGATGAAGGGTATTGAAAAAGCTGACTCTTTCAATTTCAACCCACATAAATGGATGCTTGTCAACTTCGATTGCTCAGCTATGTGGTTGAAACAACCGCGATGGATTGTCGATGCCTTTAATGTGGATCCCCTCTACTTGAAGCACGATCAGCAGGGATCTGCACCT---------------------------------------------------------------------------------------------------------------------------------------------------------------------------------------------------------------------------------------------------------------------------------------------------------------------------------------------------------------------------------------------------------------------------------------------------------------------------------------------GTTGGACAAACTGAAGGCCGAGCGTGAACGTGGTATCACCATCGACATCGCCCTGTGGAAGTTCGAGACCGCCAAATACTATGTCACCATCATCGACGCCCCCGGACACAGAGATTTCATCAAGAACATGATCACCGGAACGTCGCAGGCCGACTGCGCCGTGCTGATCGTCGCTGCCGGTACTGGTGAGTTTGAAGCTGGTATCTCCAAGAACGGACAGACCCGTGAGCACGCGCTGCTCGCCTTCACACTCGGCGTCAAGCAACTGATCGTCGGAGTCAACAAAATGGATTCCACCGAGCCTCCGTACAGCGAGTCGCGTTTCGAGGAAATCAAGAAGGAAGTCTCCTCGTACATCAAGAAGATCGGTTACAACCCTGCTGCGGTCGCTTTCGTGCCCATTTCTGGCTGGCACGGAGACAACATGTTGGAGCCTTCCACCAAAATGCCCTGGTTCAAGGGATGGCTTGTGGAGCGCAAGGAGGGTAAGGCTGAAGGCAAGTGCCTCATCGAGGCCCTCGACGCCATCCTGCCCCCTGCTCGTCCCACCGACAAAGCCCTGCGTCTTCCCCTGCAGGACGTATACAAAATCGGCGGTATTGGAACAGTGCCCGTGGGCAGAGTTGAGACTGGTATCCTGAAGCCTGGTACCATCGTCGTGTTCGCACCCGCCAACATCACCACTGAAGTCAAGTCCGTGGAGATGCACCACGAGGCTCTCCAGGAGGCCGTACCTGGTGACAACGTCGGTTTCAACGTAAAGAACGTGTCCGTCAAGGAGTTGCGCCGTGGTTACGTCGCTGGAGACTCCAAGAACAACCCCCCCAAGGGCGCCGCTGACTTCACAGCCCAGGTCATCGTACTCAACCACCCCGGACAAATTTCAAACGGTTACACACCAGTTCTCGATTGCCACACGGCCCACATTGCCTGCAAATTCGCCGAAATCAAAGAGAAGGTTGACCGTCGTACCGGTAAATCCACTGAGGACAACCCTAAATCCATCAAATCTGGTGACGCCGCCATCGTCAACCTGGTTCCCTCAAAACCTCTGTGCGTGGAGTCCTTCCAGGAGTTCCCGCCCCTCGGTCGTATTGGCAGATCGTTCATCGACTTTGTACATCCCAGGGACCGCAACACCTTCGCGTCTCAGATCACCAGTGGACTGGCTGTGCCGAAAATAGTAAATTCGACAATGGTYTGCCGCATACGCCGCTATAGGGGGCTCACCACTAGCTTCGGAGTGAAAGATCGTGTCGTCACTTTCATGCCATTCCTTCTGAAGTTCACCTTCAAGAATATATCTGATGAGGAGAAAGTCACCTACCTAGTCATCCAGGCTACTCCTTTTTTTTCAGCGTTCAGAATTCCGAACGAGGTAGTCGCAAAGTCTGTACCATTTGTGATGCAGCACTCGGCAAACGGTAACCTTGAGTACATAGACCCTGAGTCAGTGCCGTACCTCGGCTACCTGCCCCAGGACATGGCTGAAAAGGACGCTCTGCAACTGTACCACCCTGAGGATCTCTCCTACCTCCAGCAGGTTTACGAAAGTATTGTAAAAGAAGGAGCCGTGCCACGTACCAAGTCCTATCGAATGATGGCACAGAATGGCGAATACTTAAAAGTAGAGACGGAGTGGTCTTCGTTTATAAACCCATGGTCGAAACGCCTGGAGTTCGTCATCGGAAAACATCATATAATTGAGGGTCCGTCCAATCCGGACGTATTTCAATCTCCGTTAAGCGAAGAAGATAAATCAAAAGCGCACCAGTTTAGGGAGGGCATTGTGAGAATAATGAACGAAGTGTTAACCAAGCCTGCCGAAATGGCCAAACAGCAAATGTCCAAGCGCTGTCAGGAACTGGCCTCTTTCATGGAAATTCTTTTGGAGGAGCAGCCCAAGGTGGGTGAAGAACTACGCCTTGATATACAGGATCCAGACCACAGCTACTACGAGCGCGACTCGGTGATGCTCGGGGGTATTTCACCGCACCACGATTACAACGGCAGCAAGTCTAGT---ATAGGGACACCGTTGAGCCTCGTGCACGGTAAAGACCTGTTGGATGAGGCTCCCGAGCTTCCGCTCTGTGGGCGACGCGTTGAAGGACCGCTTCGACGGCGCGTCACGCGTCATGGTGTCCAACACCGACTTGGAGGCGCCTACGCAAAGGAACGACGCGGCGCCGCACAGGGTGCCGCGGAGAGACCGATACAGATTCCAACTGCGGCCGCACAACCCGGACCATAAGTCACCTGGCTCCAAAGACCTCGTGTACTTGGAGCCGTCACCGGGCTTCTGCGAGAAGAATCCTCGATTGGGCATTCCTGGCACCCATGGCCGCGCGTGCAACGACACCAGTATCGGCGTCGACGGATGCGACCTCATGTGCTGCGGCCGGGGCTACCGGACAGAGACTATGTTCGTTGTGGAACGATGCAAC
Amphion_floridensis_1002.1003      ------------------------------------------------------------------------------------------------------------------------------------------------------------------------------------------------------------------------------------------------------------------------------------------------------------------------------------------------------------------------------------------------------------------------------------------------------------------------------------------------------------------------------------------------------------------------------------------------------------------------------------------------------------------------------------------------------------------------------------------------------------------------------------------------------------------------------------------------------------------------------------------------------------------------------------------------------------------------------------------------------------------------------------------------------------------------------------------------------------------------------------------------------------------------------------------------------------------------------------------------------------------------------------------------------------------------------------------------------------------------------------------AGTTGAGTTGCAAAAATCAAAAATATTTGAAAAATACAACGTYAATGTATTAGGCACTCCAATTCAGTCTATTGTTGACACTGAAGATAGGAAAATATTTGCCGAAAAAATTAATGCGATCGGTGAGAAAGTAGCACCTAGTGCAGCTGTCACATCTGTTGATGAAGCTTTGGCAGCCGCAGTACAAATTGGATATCCTGTTATGGCGCGATCAGCATTTTCTTTGGGTGGTTTGGGTTCCGGTTTCGCAAACAATGAAGAAGAGCTTAGAACATTAGCCCATCAAGCCCTGTCACATTCAGATCAACTCATAATAGATAAATCGTTAAAAGGGTGGAAAGAGGTTGAATATGAAGTGGTAAGGGATGCATATGATAATTGCATTACCGTTTGCAATATGGAGAATGTTGATCCCTTGGGTATTCATACAGGAGAATCTATCGTCGTTGCTCCTAGCCAAACACTATCTAACCGAGAATACTATATGTTGCGTAACACTGCTATTAAAGTGATWMGACATTTTGGTATAGTAGGCGAATGCAATATACAATATGCTCTTAATCCATATTCAGAAGAGTTTTACATTATAGAGGTAAATGCACGGCTTTCTAGGAGTTCTGCRTTAGCTAGCAAGGCGACAGGCTACCCCCTAGCATATGTTGCAGCAAAATTGGCACTTGGAATACCTCTACCAGTTATTAAAAATTCTGTTACTGGCGTGACTACTGCATGTTTCGAACCAAGTCTYGATTATTGTGTTGTGAAAATACCTAGATGGGATTTGGCGAAATTCAATAGAGTGAGCACTAAGATTGGAAGTTCTATGAAAAGTGTCGGTGAGGTGATGTCTATTGGTAGAAGTTTTGAGGAAGCCTTCCAAAAAGCCTTAAGAATGGTAGATGAAAATGTTAACGGTTTTGATCCTAATATWAAAAAAGTAAACGAAAATGATTTACGAGAACCAACTGATAAACGTATGTTTGTATTAGCTGCCGCTCTCAGAGAGGGGTATAGCGTAGAAAAGTTATACGAGCTGACTAAAATTGATCGGTGGTTTTTGGAAAAATTTAAGAACATCATAGACTACTATAAAACACTTGATGCATATGATTCTGGATCGGTAACTTTTGATATACTGAAACGTGCCAAAAAAATTGGATTTTCTGATAAACAGATAGCAGCGGCCATAAAGAGTACCGAACTGGCTGTTAGAAAACTAAGAGAAGAATATAAAATAACTCCATTCGTTAAACAAATAGATACCGTGGCAGCAGAATGGCCGGCTTCAACTAACTATCTATATCTAACTTATAACGGCAGCACCCATGATCTTGATTTTCCTGGAGAATTTGTAATGGTATTAGGTTCGGGTGTGTACAGAATAGGAAGTTCTGTTGAATTCGATTGGTGTGCAGTGGGTTGTTTAAGGGAACTACGAAATCAAGGAAAGCAAACTATAATGGTAAATTACAATCCAGAAACCGTTAGTACTGACTATGACATGAGTGAYAGATTATATTTTGAGGAAATATCTTTTGAAGTAGTCATGGATATTTATAATATTGAGCATCCTAGCGGAGTCATATTATCC------------------------------------------------------------------------------------------------------------------------------------------------------------------------------------------------------------------------------------------------------------------------------------------------------------------------------------------------------------------------------------------------------------------------------------------------------------------------------------------------------------------------------------------------------------------------------------------------------------------------------------------------------------------------------------------------------------------------------------------------------------------GGGATCCGCTTTTATCTGCCCTGAGTATCGCTACCTGATGAAGGGAATTGAAAAGGCTGACTCTTTCAATTTCAACCCACATAAATGGATGCTTGTCAATTTTGACTGCTCGGCTATGTGGTTAAAACAGCCCCGATGGATTGTTGATGCTTTCAATGTTGATCCACTATACTTGAAACATGATCAGCAGGGATCGGCACCTGACTACCGCCACTGGCAAATACCTTTAGGACGTCGTTTCAGATCTCTTAAACTTTGGTTTGTGTTAAGGCTTTATGGAGTTGAAAATCTCCAAAAACATATTAGGAAACAAATCGCGCTTGCACATCTTTTCGAAAAGCTGTTAACATCGGATGACCGGTTTGAGTTATTTGAAGAAGTAACGATGGGACTGGTATGCTTTAGACTCAAGGGATCTAATGATATCAATGAAGACTTATTAAGACGCATCAATGGGCGCGGAAAAATCCATTTGGTTCCATCTAAAATTGATGATGTATATTTCTTGAGATTAGCGATCTGTTCGCGTTACACTGAGGAGAGT---------------------------------------------------------------------------------------------------------------------------------------ATTGGACAAATTGAAGGCTGAGCGTGAGCGTGGTATCACCATCGACATTGCCCTGTGGAAGTTCGAGACCAGCAAATACTATGTCACCATCATTGACGCTCCCGGACACAGAGATTTCATTAAGAACATGATYACCGGAACGTCGCAGGCTGACTGCGCCGTGCTGATCGTCGCCGCTGGTACTGGTGAGTTCGAAGCTGGTATCTCGAAGAACGGTCAGACCCGTGAGCAYGCCCTGCTCGCCTTCACACTCGGCGTCAAGCAACTGATCGTTGGTGTTAACAAAATGGACTCTACCGAGCCCCCATACAGCGAGTCCCGTTTCGAGGAAATCAAGAAGGAAGTCTCCTCGTACATCAAAAAGATCGGTTACAACCCGGCTGCAGTCGCTTTCGTACCCATTTCTGGCTGGCACGGAGACAACATGTTGGAGCCCTCCACCAAAATGCCCTGGTTCAARGGATGGCTTGTGGAGCGCAAGGAGGGTAAGGCTGAAGGCAAATGCCTCATTGAGGCCCTCGACGCCATCCTGCCCCCTGCTCGTCCCACCGACAAACCCCTGCGTCTTCCCCTGCAGGACGTATACAAAATCGGCGGTATTGGAACAGTGCCCGTGGGCAGAGTTGAGACTGGTATCCTGAAACCCGGTACCATCGTCGTGTTCGCGCCCGCCAACATCACCACTGAAGTCAAGTCTGTGGAGATGCACCACGAGGCTCTCCAGGAGGCCGTGCCCGGTGACAACGTTGGTTTCAACGTAAAGAACGTGTCCGTCAAGGAGTTGCGCCGTGGTTACGTCGCTGGAGACTCCAAGAACAACCCCCCYAAGGGCGCCGCAGACTTCACAGCTCAGGTCATCGTACTCAACCACCCTGGACAAATCTCAAACGGATACACACCCGTATTGGATTGCCACACGGCCCACATTGCCTGCAAATTCGCCGAAATCAAAGAGAAGGTTGACCGTCGTACTGGTAAATCSACTGAAGACAACCCTAAATCCATCAAGTCTGGTGACGCCGCCATCGTCAACCTGGTTCCCTCAAAGCCTCTGTGCGTTGAGTCCTTCCAGGAATTCCCACCCCTCGGTCGT---------------------------------------------------------------------------------------------------------------------------------------------------------------------------------------------------------------------------------------------------------------------------------------------------------------------------------------------------------------------------------------------------------------------------------------------------------------------------------------------------------------------------------------------------------------------------------------------------------------------------------------------------------------------------------------------------------------------------------------------------------------------------------------------------------------------------------------------------------------------------------------------------------------------------------------------------------------------------------------CTCGTGCACGGTGAAGACCTGTTGGATGAGGCTYCCGAGCTTTCGCTCTGTGGGCGACGCGCTGAAGGACCGCTTCGACGGCGCRTCACGCGTCATGGTTTCCAACACCGACTTGGAGGCRCCCACGCAAAGAAACGACGCGGCGCCGCACAGGGTGCCGCGGAGAGACCGCTACAGATTYCAGCTGCGACCGCACAACCCGGACCACAAGTCTCCCGGTTCCAAAGACCTSGTGTATTTAGAGCCGTCGCCGGGCTTCTGCGAGAAGAACCCACGGCTGGGCATCCCCGGCACGCACGGCCGCGCTTGCAACGACACAAGCATCGGCGTGGACGGCTGCGACCTCATGTGCTGCGGCCGGGGCTACCGGACCGAGACCATGTTCGTCGTGGAGAGATGCAAC
Amplypterus_mansoni_0174           ----------------------------------------------------------------------------------------------------------------------------------------------------------------------------------------------------------------------------------------------------------------------------------------------------------------------------------------------------------------------------------------------------------------------------------------------------------------------------------------------------------------------------------------------------------------------------------------------------------------------------------------------------------------------------------------------------------------------------------------------------------------------------------------------------------------------------------------------------------------------------------------------------------------------------------------------------------------------------------------------------------------------------------------------------------------------------------------------------------------------------------------------------------------------------------------------------------------------------------------------------------------------------------------------------------------------------------------------------------------------------------------------------------------------------------------------------------------------------------------------------------------------------------------------------------------------------------------------------------------------------------------------------------------------------------------------------------------------------------------------------------------------------------------------------------------------------------------------------------------------------------------------------------------------------------------------------------------------------------------------------------------------------------------------------------------------------------------------------------------------------------------------------------------------------------------------------------------------------------------------------------------------------------------------------------------------------------------------------------------------------------------------------------------------------------------------------------------------------------------------------------------------------------------------------------------------------------------------------------------------------------------------------------------------------------------------------------------------------------------------------------------------------------------------------------------------------------------------------------------------------------------------------------------------------------------------------------------------------------------------------------------------------------------------------------------------------------------------------------------------------------------------------------------------------------------------------------------------------------------------------------------------------------------TGCAAGTCCGGCATGTACGGAGCTCGAAGTCGTGATGTTGGACTGGCTTGGCCAGATGTTAGGACTACCAGATCAGTTTTTGGCACGTTCAGGGGGCGAGGGCGGTGGCGTTATTCAGGGTACTGCGAGTGAAGCCACGCTTGTAGCACTCCTTGGTGCCAAATCCCGCATGATGCAAAGAGTCAAAGAACAACATCCTGAGTGGTCAGAAACAGATATCCTTGGCAAACTTGTGGGCTACTGTAACCAACAAGCCCATTCGTCTGTAGAGCGAGCAGGCCTTCTTGGTGGTGTGACACTCAGGACGTTGAAACCAGATTCCAAAAGGCGTCTTCGTGGGGATACTTTGCGTGAAGCCATAGATGAGGACATTCGCAATGGACTTATTCCTTTCTATGTGGTGGCTACTTTGGGCACAACGTCTTCGTGTGCTTTTGATGCACTGGACGAAATCGGGGATGTTTGTAATGAGCGAGAAGTATGGCTGCATGTGGACGCGGCCTATGCCGGTTCTGCTTTTATCTGCCCTGAATACCGCCACCTGATGAAAGGTATAGAAAAGGCCGATTCTTTCAATTTTAACCCACACAAATGGATGCTTGTAAACTTTGACTGCTCAGCAATGTGGCTGAAACAACCACGGTGGATCGTTGATGCGTTCAATGTCGACCCTCTTTACTTGAAGCACGACCAACAGGGAGCCGCACCAGACTACCGTCACTGGCAAATTCCATTGGGGCGTCGGTTCAGATCTCTGAAGCTGTGGTTTGTTTTGAGGCTTTATGGCGTTGAGAATCTCCAAAACTATATTAGAAAACAAATTGGATTTGCTCATCTCTTCGAAAGGCTTATGACTTCCGACGAAAGATTTGAGCTGTTTGAAGAGGTGACAATGGGGCTTGTATGTTTTAGACTCAAAGGATCTAATGATATCAACGAAGAATTGTTGAGACGTATTAACGGACGTGGAAAAATACACTTGGTTCCATCTAAAATTGATGATGTGTATTTCTTAAGATTGGCGATTTGTTCACGATTTACTGATGAAAATACACGTCGACTCCGGCAAGTCCACCACCACCGGCCACTTGATCTACAAATGCGGTGGTATCGACAAACGTACCATCGAGAAGTTCGAGAAGGAGGCCCAGGAAATGGGCAAGGGTTCCTTCAAATATGCCTGGGTATTGGACAAACTGAAGGCCGAGCGTGAACGTGGTATCACCATCGATATCGCCCTGTGGAAGTTCGAGACCAGCAAATACTATGTCACCATCATCGACGCTCCCGGACACAGAGATTTCATCAAGAACATGATCACCGGAACGTCGCAGGCCGACTGCGCCGTGCTGATCGTCGCCGCCGGTACTGGTGAGTTCGAAGCTGGTATCTCCAAGAACGGCCAGACTCGTGAGCACGCCCTGCTCGCTTTCACACTCGGCGTCAAGCAACTGATCGTCGGTGTCAACAAAATGGACTCCACCGAGCCTCCATACAGCGAGTCCCGTTTCGAGGAAATCAAGAAGGAAGTCTCCTCGTACATTAAGAAGATCGGTTACAACCCGGCTGCGGTCGCTTTCGTACCCATTTCTGGCTGGCACGGAGACAACATGTTGGAGCCTTCCACCAAAATGCCCTGGTTCAAGGGATGGCTTGTGGAGCGCAAGGAGGGTAAGGCTGAAGGCAAGTGCCTCATCGAGGCCCTCGACGCCATCCTGCCCCCTGCTCGTCCCACCGACAAACCCCTGCGTCTTCCCCTGCAGGACGTATACAAAATCGGCGGTATTGGAACAGTACCCGTGGGCAGAGTTGAGACTGGTATCCTGAAACCCGGTACCATTGTCGTATTCGCGCCCGCTAACATCACCACTGAAGTTAAGTCCGTGGAGATGCACCACGAGGCTCTCCAGGAGGCCGTGCCCGGAGACAACGTTGGTTTCAACGTAAAGAACGTGTCGGTCAAGGAATTGCGTCGTGGCTACGTCGCTGGTGACTCCAAGAACAACCCCCCTAAGGGCGCCGCCGACTTCACAGCTCAGGTCATTGTGCTCAACCATCCTGGACAAATCTCAAATGGTTACACACCTGTACTCGATTGTCACACAGCTCACATTGCCTGCAAATTCGCTGAAATCAAAGAGAAGGTCGACCGTCGTACTGGTAAATCCACTGAGGACAACCCTAAATCCATCAAGTCTGGTGACGCCGCCATCGTCAACCTAGTACCCTCAAAACCCATGTGCGTAGAGTCCTTCCAGGAGTTCCCGCCCCTCGGTCGT---------------------------------------------------------------------------------------------------------------------------------------------------------------------------------------------------------------------------------------------------------------------------------------------------------------------------------------------------------------------------------------------------------------------------------------------------------------------------------------------------------------------------------------------------------------------------------------------------------------------------------------------------------------------------------------------------------------------------------------------------------------------------------------------------------------------------------------------------------------------------------------------------------------------------------------------------------------------------------------TTCGTGCACGGTAAAGACATGTTGGATGAGGCTCCCCAGCTTCCGCTCCGTGGGCGACGCGTTGAAAGATCGCTTCGACGGCGCGTCACGAGTCATGGTGGCCAACACTGAATTGGAGGCGCCCACACAAAGAAACGACGCGGCGCCGCACAGGGTGCCGCGAAGAGACCGTTACAGATTCCAGCTGCGACCGCACAACCCCGACCACAAGTCCCCTGGGTCGAAAGACCTGGTATACCTGGAGCCCTCACCGGGCTTCTGCGAGAAAAACCCTCGGCTGGGCATCCCGGGCACGCACGGGCGTGCGTGCAACGATACCAGCATCGGTGTCGACGGCTGCGACCTCATGTGTTGCGGCCGGGGCTACAGGACCGAGACCATGTTCGTGGTGGAGCGATGCAAC
Amplypterus_panopus_0276           GGGATATCCAGAGTCGTTAACAGATCCGTCATACCACGCTCAGCTTTTGGTATTAACTTACCCATTGGTCGGTAATTACGGTGTACCAGATGAAACGGAACGTGATGAACATGGGCTTCCAAGATGGTTCGAATCTGAGCGCATTTGGGCATCTGCACTGATAGTAGGAGAAGTTAGCACACGCGCTTGTCACTGGCGCGCTAAGCGTTCGCTTGGTGCTTGGTTGTCTGCACACGGTATTCCAGGACTATGTGACGTGGATACCCGAGCTCTAACTTATCGTCTTCGAGAAGGCGTAACTTTAGGAAGAATTGTGCAGGGTGTGCCACCATTTGGTCCTTTACCACCTTTGGCAGATCCTAACTCTAGAAATTTAGTTGCCGAAGTGTCTACAAAAGAAACCAAGATATTTAATCCTAATGGTGAGATAACTGTAGTCGCAATTGATTGTGGTTTAAAGTTTAATCAGATCAGGTGTTTGATAAAAAGGAACGCCAAGGTGATACTGGTGCCTTGGAACCATAAATTAGATTCAAGCCAATACGACGGCCTCTTCATAAGTAACGGACCCGGTGACCCCGAAGTATGTAAGAATGTCGTTGATAACTTAAAATCGGTCCTTGAAAACAGAAGCAATTTAAAGCCTATATTCGGCATCTGTCTCGGACATCAGCTGCTCTCGACTGCAGCCGGTTGCAAGACATATAAAACCAAGTATGGCAATCGTGGTCACAATTTGCCGTGCACTCACAGTGGTACTGGCAGGTGCTTTATGACATCACAAAATCATGGCTTTGCCGTAGATACAGATACTCTCCCTGAAGATTGGGAAGTTTTATTCACGAATGAAAACGATAAAACTAATGAAGGCATTATACATAGATCGGATCCATTTTTCAGTGTACAATTCCATCCTGAACACACTGCAGGTCCGACTGACTTAGAATGTCTATTTGATATATTTGTAGAAGCGGTTAAATCTTACAAAAATAAAGTTCCTTATATTATTCGTGATATGATTACTGAAAAATTGAAATATGTACCTACGATTCAAGAGAGACCCAAAAAGGTATTGATTCTGGGATCTGGAGGTTTGTCTATTGGCCAGGCAGGTGAATTTGATTATTCGGGGTCACAAGGAGTTAAAGCGATGCAAGAAGAAAAAATTCAAACTGTACTCATTAATCCAAATATTGCAACTGTTCAAACTTCGAAAGGACTGGCGGATAAAGTATATTTTCTGCCCATTACCCCCGAATATGTTGAGCAAGTAATAAAAGCTGAGAGACCAACGGGTATCCTGCTGACATTCGGTGGGCAGACAGCACTTAACTGTGGGGTAGAATTACAAAAATCTAAAATATTTGAAAAATATAACGTCAATGTATTAGGTACTCCAATTCAATCTATAGTGGACACGGAAGACAGAAAAATATTTGCCGAAAAAATTAATGCTATAGGTGAAAAAGTAGCACCTAGTGCAGCAGTGACTTCCGTTGATGAAGCTCTAGCAGCAGCAATACAAATAGGATACCCAGTAATGGCACGATCAGCATTTTCATTGGGTGGTTTGGGTTCAGGTTTTGCAAACAATGAGGAGGAACTTAAAGCTTTAGCTCATCAAGCATTATCACATTCCGATCAACTCATAATAGACAAGTCGCTTAAAGGATGGAAAGAGGTTGAGTACGAGGTCGTTAGGGATGCATATGACAATTGTATAACTGTCTGTAATATGGAAAATGTCGATCCTTTAGGTATTCACACAGGTGAATCCATTGTCGTCGCGCCTAGCCAGACATTATCTAATCGAGAATATTATATGTTGCGCAATACCGCTATAAAAGTCATAAGACATTTTGGTATAGTTGGCGAATGCAATATTCAATATGCTCTTAATCCATATTCAGAAGAATTTTTTATAATAGAAGTGAACGCCCGGCTTTCAAGAAGTTCTGCGTTGGCTAGTAAAGCCACAGGATATCCACTCGCATACGTTGCTGCAAAATTAGCGCTGGGAATACCTTTGCCAGTTATTAAAAATTCCGTTACTGGCGTAACTACTGCATGCTTTGAGCCAAGTTTAGATTATTGCGTAGTCAAAATACCTCGATGGGACTTGGCTAAATTCAATAGAGTAAGCACTAAAATTGGAAGTTCAATGAAAAGTGTGGGAGAAGTGATGTCCATCGGTAGAAGTTTTGAGGAAGCGTTCCAAAAGGCATTACGTATGGTAGACGAAAACGTAAATGGCTTTGATCCCAACATTAAAAAAGTAAATGACAATGAATTACAAGAACCAACAGATAAGCGAATGTTTGTATTAGCTGCTGCCCTTAGACAGGGTTATACTGTTGAAAAATTATACGAGCTCACTCAAATCGACCGGTGGTTTTTGGAAAAATTCAAAAATATCATAGACTATTATAAAACACTTGATGCTTACGATTCTGGATCCGTTACTTTTGATATATTAAAAAGAGCTAAAAAAATTGGATTTTCCGATAAACAAATTGCAGCTGCTATTAAGAGTACTGAACTAGCTGTTAGGAAATTAAGAGAAGAGTATAAAATAACTCCATTTGTTAAACAAATAGACACAGTTGCGGCAGAATGGCCGGCCACCACCAATTACCTCTATTTAACATATAATGGCAGCACCCACGATCTAGATTTCCCTGGAGAATATGTAATGGTATTAGGGTCAGGTGTATATAGAATTGGAAGTTCTGTAGAATTTGATTGGTGTGCCGTGGGATGCTTGAGAGAACTTCGAAACCAAGGGAAAAGTACTATAATGGTCAATTATAATCCAGAAACTGTGAGCACTGACTATGATATGAGTGATAGATTATACTTTGAGGAAATTTCATTTGAAGTAGTTATGGATATATATAATATTGAGCGGCCTAGCGGAGCCATATTATCCGGTGCCTTCGGTGAAGCCTGGATACCTCCGTCCCTTAGTGCCGGAGCAGGCGCCGCAGGAGGCCGAGCCCTGGACTGCGGTGATGGCAGACATCGAACGAGTGGTTATGTCTGGCGTTACYCATTGGCAATCTCCTCGGTTCCACGCCTACTTCCCAACAGCCAACTCGTACCCCGCTATCGTGGCCGATATGCTGAGTGGTGCTATTGCCTGCATCGGTTTTACTTGGATTGCAAGTCCGGCATGTACGGAGCTCGAAGTCGTGATGTTGGACTGGCTTGGCCAGATGTTAGGACTGCCAGATCAGTTTTTAGCTCGTTCAGGGGGCGAGGGCGGTGGCGTTATTCAGGGTACTGCGAGTGAAGCCACGCTTGTGGCACTGCTTGGTGCCAAATCCCGCATGATGCAAAGAGTCAAAGAACAACATCCTGATTGGTCAGAAACAGATATCCTTGGCAAACTTGTGGGCTACTGTAACCAACAAGCCCATTCGTCGGTAGAGCGAGCAGGCCTTCTTGGTGGTGTGAAACTCAGGACGTTGAAACCAGATTCCAAAAGGCGTCTTCGTGGGGATGCTTTGCGTGAAGCCATAGATGAGGACATTCGTAATGGACTTATTCCTTTCTATGTGGTGGCTACTTTGGGCACAACGTCTTCGTGTGCTTTCGATGCACTGGACGAAATCGGGGATGTTTGTAATGAACGAGAAGTATGGCTGCATGTCGACGCGGCCTATGCCGGTTCTGCTTTTATCTGCCCTGAATACCGCCATCTGATGAAAGGTATAGAAAAGGCTGATTCTTTCAATTTTAACCCACACAAATGGATGCTGGTAAACTTTGATTGCTCAGCAATGTGGCTGAAACAACCACGGTGGATCGTTGACGCGTTCAATGTCGACCCTCTTTACTTGAAGCACGACCAACAGGGAGCGGCACCAGACTACCGACACTGGCAAATTCCGTTGGGACGCCGGTTCAGATCTCTTAAGCTGTGGTTTGTTTTGAGGCTTTATGGTGTTGAGAATCTCCAAAACTATATTAGAAAACAAATTGGATTTGCTCATCTCTTCGAAAGGCTTATGACTTCTGACGAAAGATTTGAGCTGTTTGAAGAGGTGACAATGGGTCTTGTATGTTTTAGACTCAAGGGATGTAATGATATCAACGAAGAATTGTTGAGACGTATTAACGGACGTGGAAAAATACATTTGGTTCCATCTAAAATTGATGATGTGTATTTCTTAAGATTGGCGATTTGTTCACGATTTACTGATGAAAAT---------------------------------------------------------------------------------------------------------------------------------------ATTGGACAAACTGAAGGCCGAGCGTGAACGTGGTATCACCATTGATATCGCCCTGTGGAAGTTCGAGACCAGCAAATACTATGTCACCATCATCGACGCTCCCGGACACAGAGATTTCATCAAGAACATGATCACCGGAACGTCGCAGGCCGACTGCGCYGTGCTGATCGTCGCCGCCGGTACTGGTGAGTTCGAAGCTGGTATCTCCAAGAACGGCCAGACTCGTGAGCACGCMCTGCTCGCTTTCACACTCGGCGTCAAGCAACTGATCGTTGGTGTCAACAAAATGGACTCCACCGAGCCTCCATACAGCGAGTCCCGTTTCGAGGAAATCAAGAAGGAAGTCTCCTCGTACATCAAGAAGATCGGTTACAACCCGGCTGCGGTCGCTTTCGTACCCATTTCTGGCTGGCACGGAGACAACATGTTGGAGCCCTCCACCAAAATGCCCTGGTTCAAGGGATGGCTTGTGGAGCGCAAGGAGGGTAAGGCTGAAGGCAAGTGCCTCATCGAGGCCCTCGACGCCATCCTGCCCCCTGCTCGTCCCACCGACAAACCCCTGCGTCTTCCCCTGCAGGACGTATACAAAATCGGCGGTATTGGAACAGTACCCGTGGGCAGAGTTGAGACTGGTATCCTGAAACCCGGTACCATTGTCGTGTTCGCGCCCGCCAACATCACCACTGAAGTTAAGTCCGTGGAGATGCACCACGAGGCTCTCCAGGAGGCCGTGCCCGGAGACAACGTTGGTTTCAACGTAAAGAACGTGTCGGTCAAGGAATTGCGTCGTGGCTACGTCGCTGGTGACTCCAAGAACAACCCCCCTAAGGGCGCCGCCGACTTCACAGCTCAGGTCATTGTGCTCAACCACCCTGGACAAATCTCAAACGGTTACACACCCGTACTCGATTGCCACACAGCTCACATTGCCTGCAAATTCGCYGAAATCAAAGAGAAGGTCGACCGTCGTACTGGTAAATCCACTGAGGACAACCCTAAATCCATCAAGTCTGGTGACGCCGCCATCGTCAACCTAGTGCCCTCAAAACCCATGTGCGTAGAGTCCTTCCAGGAGTTCCCGCCCCTCGGTCGTATCGGCAGGTCATTCATCGACTTCGTACATCCTCGGGATCGCAACACCTTCGCATCGCAGATCACAAGCGGCTTGGCTGTTCCGAAAATTGTAAATTCCACCATGGTCTGCCGCATCCGGCGTTACAGAGGGCTTACCACAGGGTTTGGCGTGAAGGACCGGGTGGTCACCTTCATGCCGTTCCTTCTAAAGTTCACCTTCAAGAACATATGTGACGACGAGAAAGTCATGTACTTGGTGATTCAAGCGACGCCGTTTTACTCGGCTTTTCGAATTCCAAACGAGGTCGTTTCCAAGGCTGTGCCGTTTGTCATGCGGCACGCCGCAAACGGCAACCTGGAGTACCTGGACCCTGAATCGGTGCCGTACCTCGGCTACTTACCCCAAGACGTGACCGACAAGGACGCTCTGCTCCTCTACCACCCTGAGGATCTGGACTATCTGCAGCATGTCTATGAGACTATCGTGAAGGAAGGAGCGATGCCGCGCACCAGGTCTTATCGGATGATGGCTCAAAATGGAGACTACCTGAAGCTGGAGACGGAGTGGTCCTCCTTCATAAATCCTTGGTCGAAGAGGCTGGAGTTCGTCATCGGAAAACATCATATCATCGAGGGTCCAACCAACCCCGACGTGTTCCAGTCTCCGATGACCGAAGACGACAAGATAAAGGCGCAGAAGTTTCGAGAGAACATCATCAGGATCATGAATGAAGTGCTGACAAAACCTGCTGAAGTGGCGAAGCAGCAGATGACCAAGCGGTGCCAAGACCTGGCCTCTTTCATGGAGAGTCTCATGGAAGAACAGCCCAAGGTTGACGAGGAGCTGCGCGTTGAGATTCAGGATCCTGACCACAGCTACTACGAACGTGACTCGGTGATGCTCGGCGGAATATCCCCCCACCACGACTACAACGACAGCAAATCTAGTACA---GGCACGCCATTGAGCTTCGTGCACGGTAAAGACATGTTGGATGAGGCTCCCCAGCTTCCGCTCTGTGGGCGACGCGTTGAAAGATCGCTTCGACGGCGCGTCACGCGTCATGGTGTCCAACACGGAATTGGAGGCGCCCACACAAAGAAACGACGCGGCGCCGCACAGGGTGCCGCGAAGAGACCGTTACAGATTCCAGCTGCGACCACACAACCCCGACCACAAGTCCCCTGGGTCGAAAGACCTGGTWTACCTGGAGCCCTCACCGGGCTTCTGCGAGAAGAACCCTCGGCTGGGCATCCCGGGCACGCACGGGCGTGCGTGCAACGACACCAGCATTGGTGTGGACGGCTGCGACCTCATGTGCTGCGGCCGGGGTTACCGGACCGAGACCATGTTCGTGGTGGAGCGATGCAAC
Andriasa_contraria_3153            GGGATATCCCGAGTCATTGACGGACCCTTCTTATCATGCACAGCTGTTGGTACTCACTTACCCATTGATCGGTAATTACGGGGTGCCRGATGAAAAAGAACGCGATGAACATGGAATTCCAAGGTGGTTTGAATCCGAGCGGATATGGGCATCTGCATTGATAGTGGGTGAAGTGAGCACACGTGCGTGCCACTGGCGTGCCAAGCGTTCACTSGGTGCTTGGCTATCCRCACACGGCATTCCAGGAATATGTGAYGTAGATACTAGGGCCCTTACATATCGYCTCCGAGAAGGCGTCACTTTAGGAAGAATAGTYCAGGGTGTAYCTCCATTYGSSCYTCTTCCACCTTTGGCTGATCCTAACGCAAGRAACTTAGTCGCYGAAGTATCAACAAAAGAAACAAAAATATATAATCCGAATGGTGAGATAACGATAGTTGCAGTCGAYTGTGGACTGAAATACAATCAAATAAGGTGTTTGATAAATAGAAATGCCAAGGTGATATTGGTGCCATGGAACCACAAATTGGACCCAAGCCAATACGATGGGCTTTTCATAAGTAACGGTCCAGGTGACCCTGATGTGTGCCGAAATGTTGTAGACAACTTGAGATCCATTCTGCAAAATAAAAACAACGTAAAACCTATATTTGGCATATGTCTCGGMCATCAGTTGTTATCGACTGCRGCGGGTTGCAAAACGTACAAAACCAAGTACGGTAACCGTGGCCATAACTTACCATGYACACACAGYGGMACTGGTCGATGCTTTATGACATCACAAAATCATGGCTTCGCAGTAGATACAGATACACTACCCGTTGATTGGAAAGTTCTATTYACAAATGAAAACGATAAAACAAATGAGGGCATTATTCACGGATCTGAWCCATTTTTCAGTGTACAATTTCATCCCGAGCATACYGCTGGTCCTACGGACTTGGAGTGTCTCTTTGATGTGTTCATAGAYGCGGTGAAATCTTACAAGAAAAGTGTTCCTTGTGTGATCGATGACATGATCACCAAAAAATTAAAGTAYGTACCAACAATTCAGGAAAGGCCYAAAAAGGTACTTATTCTTGGGTCTGGRGGTCTATCTATCGGCCAGGCAGGTGAATTTGACTATTCAGGGTCACAAGGYGTAAAAGCTATGCAAGAAGAAAAAATTCAAACAGTGCTTATAAATCCGAACATCGCAACTGTTCAAACATCAAAAGGATTAGCGGACAAAGTWTATTTTCTGCCCATTACTCCAGAATATGTCGAACAAGTTATTAAAGCAGAACGACCAACGGGAATTTTGCTTACATTTGGAGGTCAGACCGCACTTAACTGCGGGGTGGAGCTAGAGAAAAGTAAAATATTTGCAAAATATAACGTCAACGTTTTGGGTACTCCAATCCAATCTATAGTAGAYACRGAAGACAGAAAAATATTTGCTGAAAAAATAAACGCTATAGGTGAAAAAGTGGCACCAAGTGCAGCAGTCACATCWGTTGATGAAGCTCTGGAAGCAGCCAAAAAAATAGGATWTCCTGTSATGGCACGATCGGCATTTTCTTTGGGTGGTTTGGGATCCGGTTTYGCYAAYAACGAGGAYGAACTTAGGWCAYTGGCTCATCAAGCGTTATCRCATTCGGATCAACTTATAATAGATAAATCRCTTAAAGGWTGGAARGAAGTTGAATATGAAGTTGTGAGAGATGCATATGACAAYTGYATAACTGTTTGYAATATGGAGAATGTWGATCCYCTAGGTATTCATACTGGTGAATCTATTGTCGTGGCTCCCAGCCAAACMTTATCTAATCGAGAATATTACATGCTACGYAATACCGCTATAAAAGTAATCAGACATTTTGGTATTGTTGGYGAATGCAATATTCAATATGCTCTTAACCCMTTTTCTGAAGAATTCTWCATTATMGAAGTTAATGCAAGACTTTCGAGAAGTTCTGCTCTGGCYAGCAAAGCGACMGGATACCCACTTGCATATGTCGCTGCAAAATTGGCCCTTGGAATACCACTRCCTGTTATTAAAAACTCTGTTACTGGAGTGACSACKGCATGCTTTGAGCCGAGTYTAGATTATTGTGTTGTTAAAATACCCAGATGGGATTTAGCAAAATTCAAYCGAGTAAGCACTAAAATTGGAAGTTCTATGAARAGTGTTGGTGAAGTTATGTCCATTGGTAGGAGTTTTGAAGAAGCCTTCCAAAAAGCACTACGTATGGTGGATGAAAATGTCAACGGCTTTGATCCTAACATTAAAAAAGTTAACGAAAATGAGTTACGGGAGCCTACAGATAAGCGCATGTTTGTTTTAGCTGCTGCTCTGAGACAAGGATATAGTGTTGAAAARTTATACGAACTCACTCAGATAGACCGATGGTTTCTAGAGAAATTCAAAAACATCATAGACTACTATAGCACACTTGATGCGTACGATTCGGGTTCTGTTACTTTTGATATATTGAAGAAAGCTAAAAAAATTGGATTTTCTGATAAACAAATYGCAGCCGCTATAAAAAGTACAGAATTGGCGGTKAGAAAGTTAAGAGARGAGCACAATATAACTCCATTTGTTAAACAAATTGATACAGTTGCTGCAGAATGGCCAGCRTCTACTAACTATCTCTATTTGACTTAYAATGGCAGCACCCACGATCTCGATTTTCCTGGCGATTATGTCATGGTRTTGGGGTCAGGTGTATATCGGATCGGAAGTTCTGTGGAATTTGATTGGTGTGCAGTAGGTTGTTTRAGGGAGCTTAGGAATCAAGGGAAAAATACAATAATGGTTAACTATAATCCAGAAACTGTGAGTACTGAYTATGACATGAGCGACAGATTGTACTTCGAAGAAATTTCATTTGAGGTTGTCATGGATATTTATAATATTGAACGGCCTAGCGGAGTTATACTATCC--------------------------------------------------------------------------------------------------------------------------------------------------------------------------------------------------------------------------------------------------------------------------------------------------------------------------------------------------------------------------------------------------------------------------------------------------------------------------------------------------------------------------------------------------------------------------------------------------------------------------------------------------------------------------------------------------------------------------------------------------------------------------------------------------------------------------------------------------------------------------------------------------------------------------------------------------------------------------------------------------------------------------------------------------------------------------------------------------------------------------------------------------------------------------------------------------------------------------------------------------------------------------------------------------------------------------------------------------------------------------------------------------------------------------------------------------------------------------------------------------------------------------------------------------------------------------------------------------------------------------------------------------------------------------------------------------------------------------------------------------------------------------------------------------------------------------------------------------------------------------------------------------------------------------------------------------------------------------------------------------------------------------------------------------------------------------------------------------------------------------------------------------------------------------------------------------------------------------------------------------------------------------------------------------------------------------------------------------------------------------------------------------------------------------------------------------------------------------------------------------------------------------------------------------------------------------------------------------------------ATTGGCAGGTCTTTCATTGACTTCGTTCATCCGAGGGACAGAAACACCTTCGCATCGCAAATCACAAATGGTTTGGCTGTGCCGAAAATTGTAAATTGCACGATGGTTTGCCGCATACGTCGTTACAGAGGACTTGCCACAGGATTCGGKGTCAAAGATAGAGTGGTCACCTTCATGCCTTTCCTCTTGAAGTTCACCTTCAAAAAYATATGCGACGAAGAAAAGGTCATATATTTGGTCATTCAGGCGACGCCATTYTTTTCYGCGTTCAGAATATCAAAYGAAGTTGTAGCGAAGGCTGTACCGTTTGTGATGCGGCAYGCCGCTAACGGTAATTTGGAATACATYGACCCCGAGTCGGTGCCGTACCTCGGCTACCTCCCTCARGATATGACTGATAAGGATGCTCTGCAATTGTACCATCCTGAAGACCTGGACTATCTGCAGCAAGTCTACGAAAGTATTGTCAAAGAGGGGGCGGTGGCTCGGAGCAAACCTTATCGAATGATGGCYCARAATGGCGACTACYTGAGATTAGAGACRGAGTGGTCYTCCTTCATTAACCCGTGGTCGAAACGGCTKGAGTTTGTCATCGGCAAACATCATATCATTGAGGGTCCAGCGAACCCYGACGTGTTCCAAACCCCGATTAGTGATAAGGAAAAGACAAAGGCGCAGAAGTGCAGGGAAAACATCGTCAGAATCATGAACGAAGTACTAACMAAGCCAGCYGAGGTGGCGAAACAGCAACTTACCAAGCGTTTCCAAGACCTGGCGACGTTCATGGAGAGCCTGATGGAGGAACAGCCGAAGGTCGACGAGGAGTTGCGCCTCGACCTGCAGGACCCAGACCAYACCTACTATGAGCGTGATTCCGTGATGCTSGGCGGTATATCCCCCCACCACGAC---AACGACAGCAAGTCCAGT---ATAGGCACGCCGCTCAGCCTCGTGCACTGTGAAGACATGTTGGATGAGGCTCCCGAGCTTCCGCTCCGTAGGCGATGCGTTGAAGGATCGCTTTGACGGGGCGTCACGYGTCATGGTATCCAACAGCGACTTAGAAACTCCCACACAAAGAAACGACGCGGCGCCGCACMGGGTGCCGCGAAGAGACCGATACAGATTCCAGTTGAGACCGCACAACCCGGACCACAAATCACCCGGGTCGAAGGACCTAGTCTACTTAGACCCGTCGCCGGGATTCTGCGAGAAGAACCCTCGGYTRGGCATCCCGGGAACGCACGGTCGCGCGTGCAATGACACCAGCATCGGCGTCGACGGGTGCGACCTCATGTGCTGCGGCCGGGGGTACCGCACCGAGACCATGTTCGTGGTGGARCGRTGCAAC
Angonyx_testacea_0243              GGGATACCCTGAGTCGTTGACAGACCCTTCGTACCACGCGCAGCTTTTGGTGCTTACATATCCATTGGTCGGAAATTATGGAGTGCCMGAYGAGAAGGAACGTGATGAACACGGAATACCAAGATGGTTTGAATCTGAGCGCATATGGGCTTCTGCGTTGATAGTGGGCGAAGTGAGCACACGTGCATGTCACTGGCGGGCCAAGCGATCTCTCGGCGCGTGGCTCTCTGCACATAACATCCCTGGCTTGTGTGATGTCGATACTCGCGCTCTTACATATCGTCTTAGAGAAGGCGTTACTTTAGGCAGAATTGTTCAGGGGGTCCCGCCATTCSATCTTCTACCACCCTTGGCTGATCCAAATTCTAGAAACTTAGTTGCTGAAGTGTCCACAAAGGAAACGAAAATATTTAATCCAAACGGTGAAGTTACTATATTAGCAGTTGATTGTGGTTTAAAATTCAATCAGATAAGATGTTTAATAAAAAGAAACGCCAAGGTAGTTTTAGTGCCTTGGAACCACAAAATAGATCCWAGCCAATACGATGGCCTCTTCATAAGCAATGGACCCGGTGACCCAGACATTTGCAAAGTCGTTGTCGATAATTTAAGATCWGTACTTCAAAATAAAAAYAATGTTAAACCTGTATTCGGTATTTGTCTCGGACATCAGCTMTTGTCAACTGCAGCRGGTTGCAAAACCTATAAAACAACATATGGTAATCGTGGTCAYAATTTACCGTGTACACACAGCGGCACTGGTAGATGCTTCATGACATCACAAAACCATGGATTTGCTGTTGACACAGAGACTCTCCCAGCTGATTGGAAAATTCTGTTCACTAATGAGAACGACAAAACAAATGAAGGCATTATTCACAAAASTGATCCATTCTTCAGTGTGCAATTCCACCCAGAACACACCGCTGGTCCKACAGAYCTAGAATGTCTATTCGATATATTTATAGATACTGTSAAATCTTACAAAAACAAMRTTTCGTGTGTTATTGACGAAATGATTACAGAAAGGYTAAAGTATGTWCCAACAGTTCATGAAAGACCCAAAAAGGTACTAATTCTCGGATCTGGCGGCTTATCTATTGGTCAGGCCGGTGAATTTGATTACTCTGGATCACAAGGAGTAAAGGCCATGCAAGARGAAAAAATTCAAACAGTACTCATTAACCCCAACATCGCCACAGTGCAAACATCAAAAGGATTAGCSGACAAAGTATATTTTCTTCCAATTACCCCCGAATATGTGGAACAGGTWATTAAGGCCGAACGGCCCACAGGMATATTGCTAACTTTCGGAGGTCAGACAGCTCTTAATTGCGGAGTAGAATTACAGAAGTCRAAAATATTTGAAAAATACAACGTCARTGTATTGGGTACTCCAATACAGTCTATTGTTGAYACTGAAGATAGAAAAATATTTGCTGAAAAAATAAATGCGATCGGTGAGAAAGTGGCGCCWAGTGCTGCAGTTACTTCAGTTGATGAAGCTTTGGCAGCCGCWATACAGATCGGATATCCCGTGATGGCTCGATCGGCATTTTCKTTGGGTGGTTTGGGTTCTGGTTTTGCTAACAAYGAAGARGAACTTAAAGCACTAGCCCATCAAGCGCTRTCACATTCRGATCAACTTATTATTGATAAATCATTAAAAGGATGGAAAGAAGTTGAGTATGAAGTCGTGAGGGACGCATATGATAATTGCATCACTGTGTGTAATATGGAAAATGTTGATCCTTTAGGAATTCATACGGGYGAATCGATCGTCGTTGCGCCTAGTCARACCCTTTCCAACAGAGAATACTATATGTTGCGTAATTGCGCTATAAAAGTAATAAGGCATTTCGGTATAGTAGGTGAATGCAATATACAATACGCTCTKAATCCTCATTCTGAAGAGTTTTACATAATAGAAGTGAACGCACGGCTTTCTAGAAGTTCTGCATTAGCCAGCAAGGCTACTGGATATCCTTTAGCATAYGTTGCAGCTAAACTAGCCCTGGGAATACCTCTACCTATTATTAAAAAYTCCGTAACTGGTGTAACTACTGCATGTTTTGAACCAAGTCTCGATTATTGTGTTGTTAAAATACCTAGATGGGATTTGGCTAAATTCAAYAGAGTAAGCACTAAAATTGGAAGTTCTATGAARAGCGTCGGCGAAGTGATGTCTATCGGTAGAAGTTTTGAGGAAGCATTTCAAAAAGCTTTGCGAATGGTGGATGAAAATGTTAACGGTTTTGATCCTAACATTAAAAAAGTCAATGAAAATGATTTAAGAGAGCCAACTGACAAACGCATGTTTGTACTAGCTGCTGCACTTAGAGAAGGATACACCGTAGATAAATTATACGAACTAACTAAAATTGATCGGTGGTTTTTGGAAAAATTCAAAAAYATCATAGATTATTATAAGACACTCGATGCTTATGATTCYGGATCTGTTACTTGTGAYGTATTGAAACGAGCTAAAAAAATTGGCTTTTCTGATAAACAGATCGCAGCTGCTATAAAGAGTACCGAGCTTGCTGTAAGAAAATTAAGAGAGGAATATAAAATAACCCCATTCGTGAAACAAATAGATACRGTTGCTGCTGAATGGCCAGCTTCAACTAACTATCTATACTTAACATACAACGGTACTACCCATGATCTTGATTTCCCTGGAGAATTTGTAATGGTACTCGGATCTGGAGTTTACAGAATAGGAAGTTCTGTGGAATTTGATTGGTGTGCTGTAGGTTGTTTAAGAGAACTTCGAAATCAAGGAAAACAGACTATAATGGTGAACTACAATCCGGAAACCGTCAGTACMGACTACGACATGAGTGATAGATTGTACTTCGAGGARATTTCTTTTGAAGTGGTTATGGATATTTATAACATAGAACATCCRAGCGGAGTTATATTATCC---------------------------------------------------------------------------------------------------------------------------------------------------------------------------------------------------------------------------------------TGCAAGTCCGGCATGTACCGAGTTGGAAGTTGTCATGCTGGACTGGCTCGGCCAGATGTTGGGTCTCCCAGAGCCGTTYCTGGCCCGTTCTGGCGGCGAAGGTGGTGGTGTTATTCAGGGCACCGCGAGTGAAGCCACTTTAGTGGCTCTGTTGGGCGCCAAGTCACGCATGATGCAGAGACTTAAGGAAGAACATCCCGAATGGTCTGACACAGACATCCTAGGCAAACTTGTGGGCTACTGTAACAAACAAGCTCACTCGTCCGTGGAGCGAGCTGGTCTGCTTGGTGGTGTGAAGCTTAGGAGTTTGCAACCGGATGCCAAAAGRCGTCTTCGAGGTGATATTCTGCGCGAGGCCATGGACGAAGATATTAGCAAAGGACTTATACCTTTTTATGTTGTAGCTACTTTGGGCACAACTTCTTCGTGTACCTTTGATGCATTAGACGAACTTGGTGACGTTTGTAATTCMCGTGGCGTA--------------------------AGGCTCCGCATTTATCTGCCCTGAGTATCGTCATCTGATGAAAGGTGTTGAAAAGGCTGACTCCTTCAATTTTAACCCGCACAAATGGATGCTCGTCAATTTTGACTGTTCAGCYATGTGGTTGAAACAACCTCGATGGATCGTAGATGCKTTTAATGTTGATCCCTTATATTTGAAGCATGATCAACARGGATCTGCACCCGACTACCGCCATTGGCAAATTCCTTTGGGACGTCGTTTCAGATCTCTTAAGCTCTGGTTTGTTTTGAGGCTGTATGGTGTTGAAAATCTTCAGAAACATATCAGAAAACAAATCGCGCTCGCTCATCTTTTCGAGAAGCTCTTAACCTCTGATGACAGATTTGAATTATATGAAGAAGTAACAATGGGACTAGTKTGCTTTAGACTYAAAGGTTCTAACGAYATAAACGAAGAGCTACTGAGGCGCATTAATGGCCGCGGAAAAATACATTTAGTTCCTTCAAAGATTGACGATGTTTATTTCTTGAGATTRGCGATCTGTTCGCGTTTTACAGAAGACAGT---------------------------------------------------------------------------------------------------------------------------------------ATTGGACAAACTGAAGGCCGAGCGTGAACGTGGTATCACCATCGACATTGCCCTGTGGAAGTTCGAGACCGCTAAATACTATGTCACCATCATCGACGCCCCCGGACACAGAGATTTCATCAAGAACATGATCACCGGAACGTCGCAGGCCGACTGCGCCGTGCTGATCGTCGCCGCCGGTACCGGTGAGTTCGAAGCTGGTATCTCAAAGAACGGCCAGACCCGTGAGCACGCTCTGCTCGCCTTCACACTCGGCGTCAAGCAACTGATCGTTGGTGTCAACAAAATGGACTCTACCGAGCCCCCATACAGCGAGTCCCGTTTCGAGGAAATCAAGAAGGAAGTCTCCTCCTACATCAAGAAGATCGGTTACAACCCAGCTGCGGTCGCTTTCGTACCCATTTCTGGCTGGCACGGAGACAACATGTTGGAGCCCTCTACCAAAATGCCCTGGTTCAAGGGATGGCTCGTGGAGCGCAAGGAGGGTAAGGCTGAAGGCAAGTGCCTCATTGAGGCCCTCGACGCCATCCTGCCCCCTGCTCGTCCCACCGACAAGCCCCTGCGTCTTCCCCTGCAGGACGTATACAAAATCGGCGGTATTGGAACAGTGCCCGTGGGCAGAGTTGAGACTGGTGTCCTGAAACCCGGTACCATCGTCGTGTTCGCGCCCGCCAACATCACCACTGAAGTCAAGTCCGTGGAGATGCACCACGAAGCTCTCCAGGAGGCCGTGCCCGGCGACAACGTCGGTTTCAACGTCAAGAACGTGTCCGTCAAGGAGTTGCGTCGTGGTTACGTCGCCGGAGACTCCAAGAACAACCCCCCCAAGGGCGCCGCCGACTTCACAGCTCAGGTCATCGTACTCAACCACCCCGGTCAAATCTCAAACGGTTACACACCCGTGCTCGATTGCCACACGGCCCATATTGCCTGCAAATTCGCCGAAATCAAAGAGAAGGTCGACCGTCGTACTGGTAAATCCACTGAGGACAACCCTAAATCCATCAAATCCGGTGATGCCGCCATCGTCAACCTGGTTCCCTCCAAGCCTCTGTGCGTGGAGTCTTTCCAAGAGTTCCCACCCCTCGGTCGTATCGGCAGGTCCTTCATCGACTTCGTTCATCCCAGGGACCGCAACACCTTCGCCTCGCAGATCACCAGTGGCCTAGCTGTCCCGAAGATTGTTAATTCCACTATGGTGTGTCGCATTCGGCGTTATCGTGGACTTACCTGCGGGTTTGGAGTGAAAGATCGTGTGGTCACCTTTATGCCCTTCCTTCTCAAGTTTTCCTTCAAGAATATTTGTGATGAAGAGAAGGTCATCTACCTAGTCATCCAGGCGACACCGTTTTTCTCAGCGTTCAGAATTCCCAACGAGGTAGTAGCCAAATCGGTGCCTTTCGTGATGAGGCATTCAGCCAATGGCAACCTCGAGTATATAGACCCAGAGTCGGTGCCGTACTTGGGCTACTTGCCCCAGGATGTGACTGATAAGGATGCACTGCAGCTCTACCATCCTGAAGACCTGGATTATCTGCAGCAGGTCTATGAGACCATCGTGAAGGAAGGAGGTGTTCCGAGGACTAAGCCTTGCAGGATGATGGCTCAGAACGGTGATTACCTAAAAGTGGAGACTGAATGGTCCTCTTTCATAAACCCGTGGTCAAAACGTCTGGAGTTCGTCATCGGGAAACATCATATAATTGAGGGACCGGCTAACCCGGACGTATTCCAGTCCCCTATGACCGAAGATGACAAGATCAAAGCTCAACAGTTTAGGGAGAGCATCATCAGAATTATGAACGAGGTGCTGACGAAGCCTGCAGAGGTGGCCAAGCAGCAGATGACCAAACGTTGTCAAGACCTGGCCTCCTTCATGGAGAGCTTGATGGAAGACCAGCCGAAGGCTGACGAGGAACTCCGTCTAGATATACAGGATCCGGACCATAGTTATTATGAGCGTGACTCAGTAATGCTGGGCGGTATATCACCCCACCATGACTACAATGACAGCAAATCGAGT---ATTGGCACGCCGTTGAGCCTCGTGCACGGTGAAGACCTGCTGGATGAGGCTCCCGAGYTTCCGCTCCGTGGGCGAYTCGCTCAAGGATCGSTTTGACGGCGCGTCGCGCGTCATGGTGTCCAACACCGACCTGGAGGCGCCCACGCAGCGGAACGACGCGGCGCCGCACCGAGTGCCGCGCAGGGACCGCTAYAGGTTCCAGCTGCGCCCGCACAAYCCCGACCACAAGTCRCCCGGCTCCAAGGACCTCGTGTACCTCGAGCCGTCGCCGGGCTTCTGCGAGAAGAATCCCCGCCTGGGCATCCCSGGCACGCACGGCCGCGCCTGCAACGACACCAGCATCGGCGTGGACGGCTGCGACCTSATGTGTTGCGGCCGCGGCTACCGCACCGAGACCATGTTCGTAGTGGAGCGGTGCAAC
Arctonotus_lucidus_0065            GGGTTATCCCGAGTCGTTGACGGATCCGTCCTACCACGCGCAGCTTTTGGTGCTTACCTACCCGTTGGTCGGTAATTATGGAGTCCCGGATGAAAAAGAACGTGATGAACATGGAATTCCAAGGTGGTTTGAATCTGACCGCATATGGGCGTCTGCATTGATAGTGGGTGAAGTAAGTACACGTGCCTGTCACTGGCGCGCTAAACGATCGCTCGGTGCCTGGTTATCTGCGCATGGAATCCCTGGCCTGTGTGACATAGACACTCGCGCTCTCACATATCGTCTTCGAGATGGTGTTACTTTAGGAAGAATTGTGCAGGGGATACCACCATTTGATCCATTTCCACCCTTAGCAGATCCAAACTCTAGAAACTTAGTCGCCGAAGTATCAACAAAAGAAACGAAAACATTTAACAAAAGTGGTGAGATAACGATATTGGCAGTGGACTGCGGTTTGAAGTATAATCAAATTAGGTGTTTGATAAAAAGAAACGCCAAAGTTATTCTAGTACCTTGGGACCACAAATTAGATCCAAGTCAATATGACGGGCTTTTCATAAGCAATGGGCCAGGTGACCCTGTAGTATGTAAAAAAGTTGTTGATAATTTGACATCAGTACTTCAAAACAAAAATAACGTAAAACCAGTATTCGGCATCTGTCTTGGACATCAGCTCTTATCAACAGCGGCAGGTTGCAAAACGTACAAAACAACATATGGAAATCGTGGTCATAATTTACCATGTACACACAACGGCACTGGTAGATGCTTCATGACATCACAAAATCATGGCTTTGCTGTAGATACCGATACACTACCTGCCGACTGGAAAATTTTATTCACTAACGAAAACGATAAAACCAATGAAGGCATAATTCATAAAACTGACCCGTTTTTCAGTGTGCAATTCCATCCTGAACATACTGCTGGCCCCACAGACTTAGAATGCCTATTTGATATATTTATAGATGCAGTAAAATCTTATAAAAACAAAGTAGCGTGCGTAATCGACGAAATGATTACAGAAAAATTAAGGTATGTTCCTACAATTCATGAAAGACCCAAAAAGGTATTGATCCTTGGATCTGGCGGCTTATCCATCGGTCAGGCTGGTGAGTTTGATTACTCTGGATCACAAGGGGTAAAAGCCATGCAAGAAKAAAAGATTCAAACTGTACTCATCAATCCAAACATCGCGACCGTTCAAACATCGAAAGGTTTAGCCGATAAAGTTTATTTCCTACCCATTACCCAAGAATATGTAGAACAAGTTATTAAAGCTGAACGACCAACGGGAATATTGCTTACATTCGGTGGTCAGACAGCACTCAATTGCGGAGTGGAGTTACAAAAATCAAAAATATTTGAGAAATACAATGTCAGTGTATTAGGTACTCCGATTCAATCTATTGTTGACACTGAAGATAGAAAAATATTTGCCGAAAAAATAAATGCGATCGGTGAGAAAGTAGCACCTAGTGCAGCAGTTACATCAGTAGATGAAGCTCTAGCAGCTGCGGTACAAATTGGATATCCCGTTATGGCACGATCAGCCTTTTCTTTGGGTGGTATGGGCTCCGGTTTTGCAAACAATGAAGAAGAACTTAGAACACTAGCCCATCAAGCTCTGTCACATTCAGATCAACTCATAATTGATAAATCTTTAAAAGGGTGGAAAGAAGTTGAATACGAAGTGGTAAGGGATGCATATGATAACTGCATTACTGTTTGCAACATGGAAAATGTTGATCCTTTAGGTATTCATACAGGAGAATCCATTGTCGTTGCTCCTAGCCAAACACTATCCAACCGAGAATACTATATGCTGCGTAACACCGCTATTAAAGTAATAAGGCATTTTGGAATAGTAGGAGAATGTAATATACAGTATGCTCTCAATCCAAATTCAGAAGAGTTTTACATTATAGAAGTGAATGCAAGGCTTTCTAGAAGTTCTGCTTTGGCTAGCAAGGCGACAGGATATCCATTAGCATATGTTGCAGCAAAATTAGCACTTGGAATACCTCTACCTGTTATAAAAAATTCTGTAACTGGCGTGACTACTGCATGTTTCGAACCAAGTCTCGATTACTGTGTTGTAAAAATACCTAGATGGGATTTGGCAAAATTCAATAGAGTGAGCACTAAAATTGGAAGTTCAATGAAAAGTGTTGGAGAAGTTATGTCTATCGGCAGAAGTTTCGAAGAAGCATTCCAAAAAGCTTTGCGAATGGTAGATGAAAATGTTAACGGTTTCGATCCCAATATTAAAAAAGTGAATGAAAATGACTTACGAGAACCAACTGATAAACGGATGTTTGTATTGGCTGCTGCTCTCAAAGAAGGTTATACCATAGAAAATTTATACGAATTGACCAAAATCGATCGGTGGTTTTTGGAAAAATTTAAAAACATCATAGACTACTATAAAACACTCGATGCGTATGATTCTGGTTCAGTCACGTTTGATATACTGAAACGCGCCAAAAAAATTGGATTTTCTGATAAACAGATTGCAGCTGCCATAAAGAGTACTGAACTAGCTGTAAGAAAACTAAGAGAAGAATATAAAATAACTCCTTTCGTAAAACAAATAGATACAGTCGCCGCAGAATGGCCGGCTTCAACCAACTACCTATATTTAACTTACAACGGCAGCACCCATGACCTTGATTTTCCTGGAGAATTTGTAATGGTATTGGGTTCGGGCGTGTACAGAATCGGAAGTTCTGTTGAATTTGATTGGTGTGCAGTAGGTTGTTTAAGGGAACTGCGAAATCAAGGAAAACAAACTATAATGGTAAATTACAATCCCGAAACCGTTAGTACTGACTATGACATGAGTGATAGATTATACTTTGAAGAAATTTCTTTTGAAGTGGTTATGGATATTTATAATATTGAGCATCCTAGCGGAGTCATACTATCTGGTGCCGTCAGTGAAGCCTGGCTACCTTCGTCCCCTGGTGCCCGAACAAGCGCCGCAAGAAGCAGAACCTTGGACGGCGGTTATGGCAGATATCGAACGTGTTGTCATGTCTGGTGTTACTCATTGGCAATCACCTCGCTTCCATGCGTACTTCCCGACAGCAAACTCTTACCCCGCTATTGTAGCCGATATGCTGAGCGGTGCTATTGCTTGCATCGGATTTACATGGATTGCAAGCCCGGCATGCACTGAGCTGGAAGTCGTGATGTTGGATTGGCTTGGCCAAATGTTGGGTCTCCCAGAAGAGTTCTTGGCACGTTCTGGGGGCGAAGGTGGCGGTGTCATTCAGGGCACTGCAAGTGAAGCGACTTTGGTAGCATTATTAGGTGCTAAATCGCGTATGATGCAGAGGCTTAAAGAACAACACCCTGAGTGGTCTGAAACCGATATCCTCGGCAAACTTGTGGGCTACTGTAATAAACAAGCTCATTCGTCTGTAGAACGAGCTGGTCTTCTTGGTGGTGTAAAGCTGAGAAGTTTGCAACCGGATTCCAAAAGACGTCTTCGTGGTGATACTTTACGTGAGGCTATGGATGAAGACATTCAAAAGGGACTCATACCATTTTATGTTGTTGCTACTTTGGGGACGACTTCATCGTGCACTTTTGACGCACTCGACGAAATTGGAGATGTTTGTAACTCACGCGACGTATGGTTACACGTCGACGCGGCCTATGCAGGCTCTGCTTTCATCTGCCCTGAGTATCGCTACCTGATGAAAGGAATTGAAAAGGCTGACTCGTTTAATTTCAACCCACACAAATGGATGCTTGTCAACTTTGACTGCTCTGCTATGTGGTTAAAACAACCCCGATGGATTGTTGATGCATTTAACGTTGATCCTCTCTACCTGAAGCACGATCAGCAGGGATCAGCACCTGACTACCGACACTGGCAAATACCGTTAGGTCGTCGTTTCAGATCTCTTAARCTTTGGTTTGTTTTAAGGCTCTATGGCGTTGAAAATCTTCAAAAACATATTAGGAAACAAATTGCGCTGGCACATCTTTTCGAAAAGCTCTTAACTTCGGATGAAAGATTTGAGTTGTTTGAAGAAGTTACAATGGGTCTCGTGTGCTTTAGACTCAAAGGATCTAACGATATTAATGAAGAGTTATTAAGACGCATCAATGGCCGAGGAAAAATCCATTTGGTTCCGTCTAAAATTGATGACGTATATTTCCTGAGATTAGCGATCTGCTCTCGTTATACTGAGGACAGTACACGTCGACTCCGGCAAGTCCACCACCACCGGTCACTTGATCTACAAATGCGGTGGTATCGACAAGCGTACCATCGAGAAGTTCGAGAAGGAGGCCCAGGAAATGGGTAAGGGTTCCTTCAAATACGCCTGGGTGTTGGACAAACTGAAGGCCGAGCGTGAGCGTGGTATCACCATCGACATTGCCCTGTGGAAGTTCGAAACCAGCAAATACTATGTCACCATCATCGACGCTCCTGGACACAGAGATTTCATTAAGAACATGATTACCGGAACGTCGCAGGCTGACTGCGCCGTGCTGATCGTCGCCGCTGGTACTGGTGAGTTTGAAGCCGGTATCTCCAAGAACGGTCAGACTCGTGAGCACGCTTTGCTYGCCTTCACGCTCGGCGTCAAGCAACTGATCGTCGGTGTCAACAAAATGGACTCCACTGAGCCCCCATACAGCGAGTCTCGTTTCGAGGAAATCAAGAAGGAAGTCTCCTCGTACATCAAGAAGATCGGTTACAACCCGGCTGCGGTCGCTTTCGTACCCATTTCTGGCTGGCACGGAGACAACATGTTGGAGCCCTCCACCAAAATGCCCTGGTTCAAGGGATGGCTTGTGGAGCGCAAGGAGGGTAAGGCCGAAGGCAAGTGCCTCATTGAGGCCCTTGATGCMATCCTGCCCCCTGCTCGTCCCACCGACAAAGCCCTGCGTCTTCCCCTGCAGGACGTTTACAAAATCGGCGGTATTGGAACAGTGCCCGTGGGCAGAGTTGAGACTGGTATCCTGAAACCCGGTACCATCGTCGTGTTCGCGCCCGCCAACATYACCACTGAAGTCAAGTCTGTGGAGATGCACCACGAGGCTCTCCAGGAAGCCGTGCCCGGTGACAACGTTGGTTTCAACGTAAAGAACGTGTCCGTCAAGGAGTTGCGCCGTGGTTACGTTGCTGGTGACTCAAAGAACAACCCCCCCAAGGGTGCCGCGGACTTCACAGCTCAAGTCATTGTACTCAACCACCCTGGACAAATCTCAAACGGTTACACACCTGTATTGGATTGCCACACGGCCCACATTGCCTGCAAATTCGCCGAAATCAAAGAGAAGGTTGACCGTCGTACTGGTAAATCAACTGAGGACAACCCTAAATCCATCAAGTCTGGTGACGCCGCCATCGTCAACCTGGTTCCCTCAAAGCCTCTGTGTGTGGAGTCCTTCCAAGAATTCCCACCCCTCGGTCGTATTGGCAGATCTTTCATCGACTTTGTACATCCCAGGGATCGMAACACCTTCGCATCTCAAATCACCAGTGGATTGGCTGTGCCGAAAATAGTAAATTCCACCATGGTGTGTCGCATACGCCGGTACAGGGGTCTCACCACGGGATTCGGAGTGAAAGACCGCGTGGTCACCTTTATGCCATTCCTTCTAAAGTTCACATTCAAGAATATATCCGACGAGGAGAAAGTCATCTACCTGGTCATTCAGGCGACCCCGTTCTTCTCAGCATTCAGAATTCCCAATGAGGTTGTGGTGAAGGCTGTGCCGTTCGTGATGCGGCATTCAGCCAATGGCAATTTGGAGTACATTGATCCTGAATCAGTGCCGTACCTCGGCTACCTGCCTCAGGACGTGACTGATAAGGACGCCCTGCAGCTRTACCATCCCGAAGATCTCGACTACCTTCAGCAAGTTTACGAAACCATTGTAAGGGAGGGAGGTGTGCCTCGTACCAAGGCCTACCGGTTGTTGGCTCAGAACGGTGATTATTTRAAAGTGGAAACCGAGTGGTCTTCGTTCATAAACCCATGGTCAAAACGKCTGGAGTTTGTCATCGGTAAACATCATATAATTGAGGGTCCAGCAAATCCTGACGTATTTCARTCTCCACTAAGCGAAGAAGAGAAAAACAAAGCGCAAAAGTTTAGAGAGAGCATCTTYAGAATAATGAACGAAGTACTTACGAAGCCTGCTGAGGTGGCTAAGCAACAGATGACCAAGCGCTGCCAGGATTTGGCTTCCTTTATGGAGAGCCTGATGGAGGAACAGCCWAAGGTTGATGAGGAACTCCGTCTGGACATACAGGAACCAGACCACAGTTACTATGAACGTGACTCKGTAATGCTCGGGGGAATCTCGCCTCACCATGACTACAACGACAGCAAATCTAGTAGTATTGGGACACTGTTGAGCGTCCTGCACGGTGAAGACCTGTTGGATGAGGCTCCCGAGCTTCCGCTCTGTGGGCGACGCGTTGAAGGACCGCTTCGACGGCGCGTCCCGCGTCATGGTGTCCAATACTGACTTGGAGGCGCCAACGCAAAGAAACGACGCAGCGCCACACAGGGTGCCRCGGAGAGACCGGTACAGATTCCAGCTGCGACCACACAACCCGGACCATAAGTCCCCCGGGTCCAAAGACCTCGTGTACTTAGAGCCGTCGCCGGGCTTCTGCGAGAAGAACCCACGGTTAGGCATCCCCGGCACGCACGGACGCGCGTGCAACGACACCAGCATCGGCGTCGACGGCTGCGACCTCATGTGCTGCGGCCGGGGCTACCGGACTGAGACCATGTTCGTAGTGGAAAGATGCAAC
Basiothia_medea_0005               -------CCTGAGTCGTTGACAGATCCSTCGTACCACGCGCAGCTTTTGGTGCTTACKTATCCCCTGGTCGGCAATTACGGAGTKCCRGAYGAGAAGGAACGKGATGARCACGGAATTYCAAGATGGTTTGAATCTGAGCGCATATGGGCATCTGCATTGATAGTGGGTGAAGTAAGCACTCGAGCCTGCCATTGGCGCGCTAAGCGGTCCCTCGGCGCCTGGCTGTCTGCACACGGCATCCCTGGSCTGTGTGACGTAGACACCCGAGCACTCACATACCGTCTCCGAGAAGGCGTTACTTTGGGGAGGATTATCCAGGGGGTACCGCCTTTTGGTCCACTACCACCCTTGGCTGATCCAAACTCTAGAAACTTAGTCGCCGAAGTAACCACAAAAGAAAYAAAAATATTTAACCCTAACGGTGAGGTTACAATATTRGCTGTCGATTGTGGTTTGAAATTCAATCAGATAAGGTGTTTGATTAAGAGAAACGCKAAGGTAATTCTAGTACCGTGGAACCACAAATTAGATSCAAGCCAATACGATGGCCTATTCATAAGYAATGGGCCTGGTGACCCAGACATATGCAAAGAAGCTGTTGATAATTTAAAAACYGTACTWCAAAATAAAAATAATGTCAAGCCMATATTCGGCATTTGTCTTGGACATCAGCTTTTATCAACTGCGGCAGGYTGCAAAACGTACAAGACAACATATGGTAATCGCGGTCATAATTTACCGTGTACACACAGCGGGACCGGAAGRTGCTTCATGACGTCRCAGAATCATGGTTTTGCTGTAGATACCGACACTTTACCTGCGGATTGGAAAATTCTTTTTACTAACGAAAACGATAAAACAAATGAGGGCATTATACACAAAACTGCTCCATTTTTCAGTGTGCAATTCCAYCCTGAACACACYGCTGGACCTACWGACCTAGAATGTCTCTTTGACATATTTATAGATGCAGTAAAATCATATAAAARYAAAGTATCTTGTGTCATCGACGACATGATTACAGAGAGATTAAAGTATGTTCCGACAATTCATGAACGACCAAAAAAAGTATTGATTTTGGGCTCTGGCGGCTTATCTATAGGTCAGGCAGGTGAATTTGATTATTCTGGATCACAGGGCGTAAAGGCTATGCAAGAAGAAAAAATTCAAACTGTACTCATTAATCCAAATATAGCGACYGTTCAAACATCGAAAGGATTAGCTGATAAAGTTTATTTCTTACCTATTACTCCCGAATATGTAGAACAAGTTATCAAAGCTGAAAGACCGACGGGAATATTRCTGACTTTCGGAGGTCAGACAGCACTCAACTGYGGCGTAGAACTAGAGAAATCTAAAATATTTGAAAAATATAACGTCAACGTATTGGGCACTCCAATCCAATCAATAGTTGATACAGAAGATAGAAAAATATTTGCYGAAAAAATAAATGCGATTGGAGAAAAAGTAGCTCCAAGTGCTGCAGTTACTTCGGTTGATGAAGCCTTAGCAGCTGCGGTACAGATTGGATATCCTGTAATGGCACGGTCAGCATTTTCTTTGGGCGGTYTSGGCTCCGGTTTTGCCAACAATGAAGAGGAGCTCAGAGCATTAGCCCACCAAGCTCTGTCACATTCAGATCAGCTCATAATTGATAAATCATTGAAAGGATGGAAAGAAGTTGAGTATGAAGTTGTGAGGGATGCATATGATAATTGTATCACTGTTTGYAATATGGAAAATGTTGACCCCTTAGGAATCCATACAGGTGAATCCATWGTTGTGGCTCCAAGTCAAACTCTATCYAACAGAGAATACTATATGTTGCGCAATACCGCTATTAAAGTAATCAGACATTTCGGTATAGTAGGTGAATGCAATATACAATATGCYCTTAATCCGTATTCWGAAGAGTTYTACATCATAGAAGTGAATGCTCGGCTSTCTAGAAGTTCTGCACTAGCTAGCAAGGCTACSGGATATCCATTAGCATATGTTGCAGCAAAACTAGCACTTGGAATACCTTTGCCTATTATTAAAAACTCTGTAACAGGYGTAACTACTGCKTGTTTTGAACCGAGTCTTGATTATTGTGTTGTAAAAATACCGAGATGGGATTTGGCAAAATTCAATAGAGTAAGTACTAAAATTGGAAGTTCAATGAAAAGTGTCGGCGAGGTAATGTCCATMGGTAGAAGTTTTGAAGAGGCGTTCCAAAAAGCTTTACGAATGGTAGATGAAAATGTAAATGGATTTGATCCCAATATTAAAAAAGTWAACGATAATGATTTACGAGAACCCACTGACAAACGTATGTTTGTACTAGCTGCTGCACTTAGAGAGGGGTATACCGTTGAGAAATTATACGAGTTGACAAAAATTGATAGATGGTTTTTGGAAAAATTCAAAAATATCATAGATTATTACAAAACGCTTGATGGCTATGATTCTGGTTCTGTCACTTGTGATGTACTAAAACGAGCCAAAAAGATCGGTTTTTCTGATAAACAGATTGCAGCTGCTATAAAAAGTACTGAATTAGCTGTAAGGAAATTAAGAGAAGAATATAAAATAACTCCATTCGTGAAACAAATAGATACAGTAGCTGCGGAATGGCCGGCTTCTACGAACTATCTTTATTTAACATACAACGGCACCACCCATGATCTTGATTTCCCCGGAGAATTAGTAATGGTATTGGGTTCAGGAGTGTATAGAATCGGAAGTTCTGTCGAATTTGATTGGTGTGCAGTCGGGTGCTTAAGGGAACTTCGCAATCAAGGGAAAAGGACTATAATGGTAAATTACAATCCAGAAACTGTTAGTACTGATTACGACATGAGTGATAGACTATATTTCGAAGAAATATCTTTTGAAGTGGTGATGGACATTTATAATATCGAACATCCCAGCGGAGTTATATTGTGCGGTGCCATCAGTGAAGCCTGGGTACCTGCGTCCACTGGTGCCGGAACAAGCCCCGAATGAGGCTGAACCCTGGACTGCGGTGATGGCAGACATCGAGCGTGTGGTTATGTCCGGCGTCACTCACTGGCAATCACCTCGCTTCCACGCATACTTCCCCACCGCCAACTCTTATCCCGCCATTGTAGCTGACATGCTGAGCGGAGCTATTGCCTGCATCGGTTTTACCTGGATTGCAAGCCCGGCATGTACTGAATTGGAAGTGGTGATGTTGGACTGGCTGGGCCAAATGTTGGGTCTCCCCGAGCAGTTCTTGGCACGTTCTGGTGGTGAAGGTGGCGGTGTCATCCAGGGCACTGCGAGTGAAGCCACTTTGGTAGCACTACTGGGCGCGAAGTCACGCACGATGCAGAAGCTCAAAGAACAACACCCCGAGTGGTCTGATACTGACATCCTTGGCAAACTTGTGGGGTATTGTAACAAACAAGCGCACTCTTCTGTAGAGCGAGCTGGTCTTCTTGGAGGTGTAAAGCTGAGGAGTTTGCAACCGGATGATAAAAGACGGCTTCGTGGTGATATTCTGCGCAAGGCTATGGACGAAGATATCAGCAAGGGACTTATACCCTTCTATGTCGTGGCTACTTTGGGAACAACTTCTTCATGCACTTTTGACGCATTGGACGAAATTGGTGACGTTTGCAATGAACGCGACGTATGGTTACACGTCGATGCCGCTTACGCAGGCTCTGCCTTCATCTGTCCTGAGTATCGCCACTTCATGAAGGGTATTGAAAAGGCTGACTCTTTCAATTTCAACCCACATAAATGGATGCTTGTCAACTTCGACTGCTCAGCTATGTGGTTGAAACAACCTAGATGGATTGTGGATGCATTTAATGTGGATCCTCTTTACTTGAAGCATGATCAGCAGGGATCGGCCCCTGACTACCGCCACTGGCAAATTCCTCTTGGACGTAGATTCAGATCTCTTAAACTTTGGTTCGTTCTGCGGCTTTATGGTGTTGAAAATCTTCAAAAACATATCAGGAAGCAAATCGCTCTTGCTCATCTTTTCGAAAAGCACCTTGCTTCTGATGATAGATTCGAGCTTTTTGAAGAAGTAACAATGGGTCTCGTATGCTTCAGACTCAAGGGATCCAATGACATCAATGAAGAGCTACTCAGGCGCATTAATGGCCGCGGAAAAATCCATTTGGTTCCTTCTAAAATTGATGACGTGTATTTCTTAAGATTAGCAATCTGTTCACGTTTTACTGATGATAGTACACGTCGACTCCGGCAAGTCCACCACCACCGGCCACTTGATCTACAAATGCGGCGGTATCGACAAGCGTACCATCGAGAAGTTCGAGAAGGAGGCCCAGGAAATGGGTAAGGGTTCCTTCAAATACGCCTGGGTGTTGGACAAACTGAAGGCCGAGCGTGAACGTGGTATCACCATCGATATCGCCCTGTGGAAGTTCGAGACCGCCAAATACTATGTCACCATCATCGACGCTCCCGGACACAGAGATTTCATTAAGAACATGATCACCGGAACGTCGCAGGCCGACTGCGCCGTGCTGATCGTCGCCGCCGGTACTGGTGAGTTCGAAGCTGGTATCTCAAAGAACGGCCAGACCCGTGARCATGCGCTGCTCGCCTTCACACTCGGAGTCAAGCAACTGATCGTCGGAGTCAACAAAATGGACTCCACCGAGCCCCCGTACAGCGAGTCTCGTTTCGAGGAAATCAAGAAGGAAGTGTCCTCGTACATCAAGAAGATCGGTTACAACCCGGCTGCGGTCGCTTTCGTACCCATTTCTGGCTGGCACGGAGACAACATGTTGGAGCCCTCCACCAAAATGCCCTGGTTCAAGGGGTGGCAAGTGGAGCGCAAGGAGGGTAAGGCCGACGGCAAGTGCCTCATTGAGGCCCTCGACGCCATCCTGCCCCCTGCTCGTCCCACCGACAAAGCCCTGCGTCTTCCCCTGCAGGACGTATACAAAATCGGCGGTATTGGAACGGTGCCCGTGGGCAGAGTTGAGACTGGTATCCTGAAGCCCGGTACCATTGTCGTATTCGCGCCCGCCAACATCACCACTGAAGTCAAGTCCGTGGAGATGCACCACGAGGCTCTCCAGGAGGCCGTACCCGGTGACAACGTTGGTTTCAACGTAAAGAACGTGTCCGTCAAGGAGTTGCGTCGTGGCTACGTCGCTGGTGACTCCAAGAACAACCCCCCCAAGGGCGCTGCTGACTTCACAGCCCAGGTCATCGTACTGAACCACCCTGGACAAATCTCAAACGGCTACACACCTGTACTCGATTGCCACACGGCCCACATTGCCTGCAAATTCGCCGAAATCAAAGAGAAGGTCGACCGTCGTACTGGTAAATCCACTGAGGACAACCCTAAATCCATCAAATCTGGTGACGCCGCCATCGTCAACCTGGTACCCTCAAAACCTCTGTGCGTGGAGTCCTTCCAGGAGTTCCCTCCCCTCGGTCGT---------------ATCGACTTTGTTCATCCCAGGGACCGAAACACGTTCGCGTCGCAGATCACCAGCGGTTTGGCTGTGCCGAAAATTGTAAATTCGACTATGGTCTGCCGCATCCGTCGGTACAGAGGYCTGACCACCGGYTTCGGAGTYAAGGACCGMGTGGTCACCTTCATGCCCTTYCTCCTCAARTTCACCTTCAAAAACATTTGCGATGAGGAGAAAGTCATCTAYCTGGTSATACAGGCCACCCCATTCTTCTCGGCGTTTAGAATTCCAAACGAGGTTGTGGCAAAAGCCATTCCGTTTGTGATAAGGCACTCGGCCAACGGTAACCTTGAGTACATAGAYCCAGAGTCWGTGCCGTACCTAGGATACCTRCCCCAAGACGTGACTGATAAGGACGCCCTGCAACTCTACCATCCAGAAGATCTAGACTAYTTACAACAGGTTTAYGAAAAYATTGTCAAAGAGGGCGGCGTGCCTCGTACCAAGGCKTATAGAATGATGGCGCAGAACGGAGAGTAYCTAAAAGTGGAGACTGAATGGTCATCGTTTATAAACCCKTGGTCGAAACGYCTCGAGTTTGTCATYGGRAAACATCATATMATTGAGGGTCCAGCTAATCCGGACGTATTTCAGTCACCCATGAGCGATGAAGAAAAAACTAAAGCGCAGAAATTCAGAGAGGGCATCATAAGAATTATGAACGAGGTATTAACCAAGCCCGCGGAGGTGGCTAAGCAGCAAATGACGAAACGTTGCCAGGATCTGGCGTCCTTCATGGAGAGCTTGATGGAGGAGCAGCCGAAGCCTGACGAGGAGTTGCGTCTCGACATACAGGATCCCGACCACAGTTACTATGAGCGTGACTCAGTCATGCTTGGGGGCATTTCACCGCACCACGATTACAACGACAGCAAGTCTAGC---ATAGGGACACCGTTAAGC-------------------------------------------------------------------------------------------------------------------------------------------------------------------------------------------------------------------------------------------------------------------------------------------------------------------------------------------------------------------------------------------------------------------
Callambulyx_tatarinovii_2581       GGGATATCCAGAGTCGCTGACAGATCCTTCGTATCACGCACAACTTTTGGTACTCACTTAYCCATTRGTCGGCAATTACGGAGTGCCAGATGAAAAGGAACGTGATGAACATGGRATCCCAAGATGGTTCGAATCTGAGCGTATATGGGCATCTGCATTAATAGTAGGAGAAGTTAGTACTCGAGCTTGCCACTGGCGCGCCAAGCGTTCACTTGGAGCTTGGCTATCTGCACACGGTATTCCTGGCATATGTGACGTAGACACCAGGGCCCTAACATATCGTCTTCGAGAAGGCGTTACTTTAGGAAGAATTATACAGGGCGTATCACCATTTGGTCCTTTACCGGCTTTGGCAGACCCTAATTCCAGGAATTTAGTTGCCGAAGTATCTACAAAGGAAGCCAAAATATATAATCCTAATGGTGAGATAACGATAGTAGCAGTTGATTGTGGATTGAAGTATAATCAAATTAGGTGTTTGATAAAGAGGAACGCCAAGGTGATTCTGGTACCCTGGAACCATAAATTAGATCCAAGCGAATACGACGGACTCTTCATAAGCAACGGGCCAGGTGACCCCGAAGTGTKCAAAAATGTTGTAGATAATTTGAAATCAGTTCTTCAAAATAAAAGCAACGTAAAGCCTATATTTGGCATCTGTCTCGGACATCAGTTGCTATCGACTGCGGCGGGTTGCAAAACATACAAAACGAAATATGGCAACCGAGGGCATAATTTGCCGTGTACTCATAGTGGTACTGGTAGATGCTTTATGACATCACAAAATCATGGCTTTGCTGTGGATACAGATACCCTACCAGAAGACTGGAAAATTCTGTTCACGAATGAAAACGATAAAACGAATGAAGGCATTATACACAAATCTAATCCATTTTTCAGTGTCCAATTCCATCCTGAACACACAGCTGGACCTACAGACCTTGAATGTCTTTTTGATACATTTATAGAAGCAGTAAAATCTTACAAGCGTAAAGTGCCTTGTGTAATTGATGATATGATAACTGAACAATTGAAGTTTGTGCCAACTATTCATGAAAGACCCAAAAAGGTACTGATTCTTGGATCAGGCGGCTTATCAATCGGCCAGGCAGGTGAATTTGATTATTCGGGATCACAGGGAGTAAAAGCGATGCAAGAAGAAAAAATTCAAACGGTACTAATTAATCCAAACATTGCGACTGTTCAAACATCTAAAGGATTGGCAGACAAAGTTTATTTTCTACCCATTACCCCTGAATACGTTGAACAGGTCATTAAAGCAGAACGACCGACGGGAATCTTGCTAACATTTGGAGGTCAGACTGCACTTAATTGTGGAGTGGAGTTACAAAAATCTAAAATATTCGAAAAATATAATGTCAGTGTGTTAGGAACTCCAATTCAATCTATAGTGGACACTGAAGATAGAAAAATATTTGCCGAGAAAATTAATGCTATAGGTGAAAAAGTGGCACCTAGTGCAGCAGTGACATCTGTAGATGAAGCTTTGGCAGCCGCAATACAAATAGGATACCCTGTTATGGCACGATCAGCGTTTTCATTGGGTGGAATGGGTTCTGGTTTTGCAAATAATGAGGAAGAACTTAGAACTTTAGCTCATCAAGCGTTATCACATTCGGATCAACTCATAATAGATAAGTCACTTAAAGGATGGAAAGAAGTTGAATACGAAGTGGTGAGGGATGCGTATGACAATTGTATAACTGTTTGCAATATGGAGAATGTCGATCCGTTAGGTATCCATACAGGTGAATCCATAGTCGTCGCACCGAGTCAAACTTTATCCAATCGAGAATACTATATGCTACGTAGTACTGCTATAAAAGTTATCAGACATTTTGGTATAGTCGGCGAATGCAATATTCAATATGCTTTAAATCCATATTCAGAAGAATTCTTTATTATAGAGGTAAATGCACGGCTTTCAAGAAGTTCTGCCCTAGCTAGTAAAGCAACTGGATATCCACTCGCATATGTTGCTGCAAAGTTGGCACTTGGAATACCTTTACCCATTATTAAAAACTCTGTTACTGGCGTAACTACCGCGTGTTTTGAGCCAAGTCTGGATTACTGTGTTGTTAAAATACCCAGATGGGACTTAGCAAAATTTAACCGAGTAAGCACTAAAATCGGAAGTTCTATGAAGAGTGTTGGTGAAGTGATGTCAATTGGCAGAAGTTTTGAGGAAGCATTTCAAAAAGCATTACGTATGGTAGATGAAAACGTAAACGGCTTTGATCCTAACATTAAAAAAGTAAACGAAAATGATTTACGAGAACCTACTGATAAGCGTATGTTTGTATTAGCTGCTGCCCTTAGAGAAGGATATTCTGTAGAAAAACTCTACAAACTGACCCAAATAGATCGGTGGTTTTTAGAAAAGTTCAAAAACATCATCGACTATTATAAAACACTTGATGCATACGATTTTGGTTCTGTTACTTTTGATATATTGAAAAGAGCTAAAAAGATTGGTTTTTCCGATAAACAAATTGCAGCTGCTATAAAAAGCACTGAATTAGCTGTTAGAAAATTAAGGGAAGAGTACAAAATAACTCCATTTGTCAAACAAATAGACACAGTTGCTGCGGAATGGCCAGCTTCGACTAATTATCTCTATTTAACTTATAATGGCAGTACCCATGACATCGGTTTTCCTGGAGAATATGTCATGGTATTGGGTTCAGGTGTATATCGAATTGGAAGTTCTGTAGAATTTGATTGGTGTGCGGTAGGTTGTTTGAGGGAACTACGAAATCAGGGGAAAAATACTATAATGGTAAATTACAATCCAGAAACCGTCAGTACTGATTATGATATGAGTGACAGATTGTACTTCGAAGAAATTTCATTTGAAGTAGTCATGGATATTTACAATATAGAGCGGCCTAGCGGAGTCATATTATCCGGTGCCTTCCGTGAAGCCTGGCTACCTCCGTCCTCTAGTCCCAGAGCAGGCGCCACAGCAGGCCGAGCCCTGGACAGCAGTGATGGCAGACATCGAGCGCGTGGTCATGTCGGGCGTCACTCACTGGCAGTCACCTCGGTTCCACGCCTACTTCCCAACAGCCAACTCGTATCCCGCCATTGTGGCAGATATGCTGAGCGGCGCTATTGCCTGCATCGGTTTTACCTGGATTGCAAGTCCGGCATGCACGGAGCTCGAAGTAGTGATGTTGGATTGGCTCGGTCAAATGTTAGGTCTACCAGAACAGTTCCTGGCTCGTTCCGGTGGCGAAGCCGGCGGCGTTATTCAGGGCACTGCCAGTGAAGCCACACTTGTAGCACTCCTCGGTGCCAAGTCCCGCATGATGCACCGAGTCAAGGAACAACACCCTGAGTGGACTGAAACAGATATCCTTGGCAAACTTGTGGGCTACTGTAATCAACAAGCCCACTCGTCGGTAGAGCGAGCTGGTCTACTWGGCGGTGTTAAACTCAGGACCTTGAAACCTGATTCCAAACGACGTCTTCGTGGGGATACTCTACGTGACGCCATAGACGAGGACATTCGCAATGGACTTATTCCCTTCTATGTGGTGGCTACTTTGGGCACAACGTCTTCGTGTGCATTTGACGCACTGGACGAAATAGGAGATGTTTGTAATGCAAAGGACGTATGGCTGCACGTGGACGCTGCCTACGCCGGCTCCGCCTTCATCTGTCCTGAGTACCGCTACCTCATGAAGGGTGTAGAAAAGGCCGATTCYTTCAATTTCAATCCACACAAATGGATGCTTGTCAACTTTGACTGCTCAGCTATGTGGCTGAAACAACCGCGGTGGATCGTTGATGCCTTCAACGTCGACCCTCTCTACTTGAAGCACGACCAGCAAGGAGCAGCACCA------------------------------------------------------------------------------------------------------------------------------------------------------------------------------------------------------------------------------------------------------------------------------------------------------------------------------------------------------ACACGTCGACTCCGGCAAGTCCACCACAACCGGTCACTTGATCTACAAATGCGGTGGTATCGACAAACGTACCATCGAGAAGTTCGAGAAGGAGGCCCAGGAAATGGGTAAGGGTTCCTTCAAATACGCCTGGGTGTTGGACAAACTGAAGGCCGAGCGTGAGCGTGGTATCACCATCGACATTGCCCTGTGGAAGTTCGAGACCAGCAAATACTATGTCACCATCATCGACGCTCCTGGACACAGAGATTTCATCAAGAACATGATCACCGGAACGTCGCAGGCCGACTGCGCCGTGCTGATCGTCGCCGCCGGTACCGGTGAGTTCGAAGCTGGTATCTCTAAGAACGGCCAGACCCGTGAGCACGCCCTGCTCGCCTTCACACTCGGCGTCAAGCAACTGATCGTCGGCGTCAACAAAATGGACTCCACCGAGCCCCCATACAGCGAGTCACGTTTCGAGGAAATCAAGAAGGAAGTCTCCTCGTACATCAAGAAAATCGGTTACAACCCTGCCGCCGTCGCTTTCGTACCCATTTCTGGCTGGCACGGAGACAACATGTTGGAGGCCTCTACCAAAATGCCCTGGTTCAAGGGATGGGCTGTGGAGCGCAAGGAGGGTAAGGCCGATGGCAAGTGCCTTATTGAGGCTCTCGACGCCATCCTGCCYCCTGCCCGTCCCACCGACAAAGCCCTGCGTCTTCCCCTGCAGGACGTATACAAAATYGGCGGTATTGGAACAGTACCCGTGGGCAGAGTTGAGACTGGTATCCTGAAACCCGGTACCATCGTCGTGTTCGCGCCCGCCAACATCACCACTGAAGTCAAGTCTGTGGAGATGCACCACGAGGCTCTCCAGGAGGCCGTACCTGGTGACAACGTAGGTTTCAACGTAAAGAACGTATCYGTCAAGGAATTGCGTCGTGGTTACGTCGCTGGTGACTCCAAGAACAACCCCCCCAAGGGCGCCGCCGACTTCACAGCTCAGGTCATTGTACTCAACCACCCYGGACAAATCTCAAACGGTTACACGCCTGTATTGGATTGCCACACCGCTCACATTGCCTGCAAATTCGCCGAAATCAAAGAGAAGGTTGACCGTCGTACTGGTAAATCCACTGAAGACAACCCTAAATCCATCAAGTCTGGTGACGCCGCCATCGTCAACCTGGTTCCCTCAAAACCCATGTGCGTAGAGTCCTTCCAGGAGTTCCCACCCCTCGGTCGTATTGGCAGGTCATTCATCGACTTCGTTCATCCCAGGGATTGCCAAACCTTCGCATCGCAAATCACCAACGGTTTAGCTGTTCCGAAAATTGTAAATTCTACTATGGTTTGCCGTATACGGCGTTACAGAGGGCTTACCACTGGCTTCGGCGTGAAAGACAGTGTTGTTACTTTCATGCCGTTCTTCTTGAAGTTCTGCTTCAAAAACATAAGCGGCGAAGARAAACTCATATATTTGGTTATCCAGGCGACCCCTTTCTTTTCCGCATTCAGGATCCCCAACGAAGTAGTAGCCAAGCCTATACCGTTTGTGATACGGCATGGCGCTAATGGAAATTTGGAGTACATTGATCCTGAATCGGTGCCGTACCTTGGCTACCTACCCCAGGACATGACAGACAAAGATGCTTTACAGTTGTACCATCCGGAGGACCTCGATTATCTTCAGCATGTTTATGAGATCATTGTTAAGGAGGGGGGAGCGCCCAGAGGTAGGGCTTACAGGATCATGGCTCAAAATGGCGGCTACCTGAAAGTGGAGACTGAGTGGTCGTCCTTYATAAACCCGTGGTCGAAACGGCTCGAGTTTGTTATCGGAAAACATTTYATTATTGAGGGGCCGGCGAATCCCGACGTGTTCCAGTCGCCGGATAAGGATGAAGCCAAGATCAAGGCGCAAAAATGTCGAGAGAACATCGTCAGGATTATGAACGAAGTGCTAACTAAGCCGGCAGAGGCTGCCAAACAGCTGATGACCAAGCGATGTCAAAAACTGGCGACCTTCATGGAGAGCCTCATGGAAGACCAGCCGAAGCTCGACGAGGAGTTACGCCTCGAAATACAAGATCCGGATCATAGTTACTATGAGCGCGACTCGGTGATGCTCGGCGGTATATCTCCACACCACGAACACAGTGACAGCAAGTCTAGT---ATCGGCACGCCCTTGAGTCTCGTGCACTGTGAAGACCTGTTGGATGAGACTTCCAAGCTTCCGCTCTGTGGGCGATGCGTTGAAGGACCGCTTCGACGGCGCGTCACGCGTCATGGTGTCCAATACTGACATGGAGGCGCCCGCACAAAGAAACGACGCAACACCGCACAGGGTGCCGCGAAAAGACCGCTACAGATTCCAACTGCGACCGCACAATCCGGATCATAAGTCCCCCGGGTCGAAGGACCTCGTGTACCTGGAGCCGTCACCGGGCTTCTGTGAGAAAAACCCTCGGCTGGGCATCCCGGGTACGCACGGGCGAGCCTGCAACGACACCAGCATCGGCGTCGACGGGTGCGACCTCATGTGCTGCGGCCGGGGCTACCGGACCGAGACCATGTTCGTAGTGGAACGATGCAAC
Callionima_sp._0966                GGGATATCCCGAATCGTTGACGGATCCTTCATACCACGCGCAGCTTTTGGTGCTTACCTATCCGTTGGTCGGTAATTATGGAGTTCCAGATGAAAACGAACGCGATGAACATGGGATTCCAAGGTGGTTCGAATCGGAACGTATATGGGCATCTGCATTGATAGTGGGGGAGGTTAGCACACGAGCATGTCACTGGCGAGCTAAACGTTCACTTGGCGCGTGGTTGTCTGCACACGGCATCCCCGGCCTGTGCGATGTGGACACTCGCGCACTCACATATCGTCTACGAGATGGAGTCACTTTGGGAAGAATTGTTCAGGGTGTGCCGCCGTTTGATCCGCTGCCACCTTTGGCAGATCCAAACTCTAGAAACTTAGTAGCCGAAGTGTCGACAAAAGAGACAAAAATGTTCAACCCCAATGGTGAAATAACGGTATTAGCAGTTGACTGTGGTTTGAAGTACAATCAAATAAGGTGTTTGATAAAAAGGAATGCTAAGGTCATACTAGTACCTTGGAACCACAACTTAGATCCAACCCAATACGATGGCCTCTTTATAAGCAATGGACCAGGTGACCCAGAAGTGTGCAAGAATGTAGTTGATAACCTAAGATCAGTACTTCAAAATAAAAATAATGTAAAACCTGTATTCGGTATATGCCTCGGACATCAGCTGTTGTCAACTGCTGCTGGTTGCAAAACATACAAAACGACATACGGTAATCGTGGTCACAACTTGCCATGTACACACAGCGGTACTGGGAGATGCTTCATGACATCACAAAACCACGGCTTTGCTGTAGACACAAACACTCTACCTGAGGATTGGAAAATTCTATTCACTAATGAGAACGATAAAACAAATGAAGGCATTATTCACAAAACTGATCCATTCTTCAGTGTGCAATTCCATCCTGAACACACAGCTGGTCCTACCGATTTAGAGTGTTTATTTGATATATTTATAGATGCGGTGAAATCTTATAAGAAGAAAGTTACATGCGTGATCGACGATATGATTACAGAAAAATTGAAGTATGTACCAACAATTCACGAGAGACCTAAAAAGGTATTAATTCTCGGTTCTGGTGGCTTATCGATAGGACAGGCTGGCGAGTTTGATTATTCTGGATCACAAGGCGTTAAAGCTATGCAAGAAGAAAAAATACAAACTGTTCTTATTAACCCAAACATTGCAACAGTTCAGACATCAAAAGGTTTAGCCGACAAAGTATATTTCTTACCTATTACTCCAGAATATGTAGAGCAGGTCATTAAAGCTGAACGGCCAACAGGAATATTGCTTACATTCGGAGGTCAAACAGCTCTTAACTGTGGAGTTGAGTTACAAAAATCTAGAATATTCGAAAAATACAACGTGAATGTATTAGGTACTCCAATTCAATCAATTGTTGACACTGAAGATAGAAAAATATTTGCCGAAAAAATTAACGCGATTGGTGAAAAAGTGGCACCTAGTGCGGCTGTCACGTCAGTGGACGAAGCTCTGGCAGCAGCAATACAAATTGGATATCCCGTAATGGCACGATCAGCATTTTCTTTAGGTGGTTTAGGTTCGGGCTTTGCAAACAACGAAGAAGAACTTAGATCATTAGCCCATCAAGCTCTGTCACATTCAGATCAACTCATTATTGATAAATCGTTAAAAGGATGGAAAGAAGTAGAGTACGAAGTTGTGAGGGATGCGTATGATAACTGCATTACTGTTTGTAACATGGAAAATGTTGATCCTTTAGGTATTCATACAGGAGAGTCAATCGTCGTTGCCCCTAGCCAAACTCTTTCCAACAGAGAGTACTATATGCTACGCAACACTGCTATAAAAGTGATAAGACATTTCGGTATAGTTGGTGAATGCAATATACAGTATGCTCTCAATCCATATTCAGAAGAATTTTATATTATAGAAGTTAATGCACGTCTTTCAAGAAGTTCTGCATTGGCTAGCAAGGCGACTGGATACCCCTTGGCATATGTGGCAGCAAAATTGGCACTTGGAATACCTCTACCAATTATCAAAAACTCTGTAACTGGTGTAACTACAGCATGTTTTGAACCAAGTCTTGATTACTGTGTTGTGAAAATACCTAGATGGGATTTGGCAAAATTCAATAGAGTAAGCACTAAGATTGGAAGCTCTATGAAAAGTGTCGGCGAAGTGATGTCTATCGGTAGAAGTTTTGAAGAAGCATTCCAAAAAGCATTACGAATGGTAGACGAAAATGTAAACGGTTTTGATCCTAATATTAAGAAAGTTAATGAAAATGACTTACGTGAACCAACTGATAAGCGCATGTTTGTCCTAGCTGCCGCTCTTAGAGAAGGATACAGTGTCGAAAAATTATACGATTTGACCAAAATTGATCGCTGGTTTTTGGAAAAATTCAAGAACATCATAGATTATTATAAAACCTTAGATGCTTACGATTCTGGCTCAGTTACTTTTGATATACTAAAAAGAGCTAAAAAAATCGGATTTTCCGATAAGCAAATTGCAGCTGCCATTAAGAGCACAGAACTAGCTGTAAGAAAACTAAGAGAAGAATATAAAATAACTCCATTCGTGAAACAAATCGATACAGTCGCTGCAGAATGGCCGGCCTCCACAAACTATCTATATCTAACTTATAATGGCAGTACGCATGATCTTGATTTTCCCGGTGAATTCGTAATGGTACTGGGGTCTGGTGTCTACAGAATAGGAAGTTCTGTTGAATTTGATTGGTGTGCAGTTGGTTGTTTAAGAGAACTTAGAAATCAAGGAAAGAACACAATTATGGTAAATTACAATCCGGAAACTGTCAGTACCGATTATGACATGAGTGACAGATTGTACTTTGAGGAAATTTCTTTTGAAGTCGTTATGGATATTTATAACATTGAGCACCCTAGCGGCGTCATATTGTCTGGTTCCCTCAGTGAAGCCTGGGTATCTTCGGCCCCTGGTGCCAGAACAAGCTCCGCAAGAAGCTGAGCCCTGGACAGCCGTGATGGCTGACATCGAGCGAGTCGTCATGTCTGGCGTTACCCACTGGCAATCACCTCGCTTTCATGCGTACTTCCCCACGGCAAACTCTTACCCCGCTATTGTAGCTGACATGCTGAGCGGAGCTATTGCCTGCATCGGATTTACTTGGATTGCAAGCCCGGCATGTACTGAACTGGAAGTAGTGATGATGGATTGGCTCGGCCAAATGTTGGGTCTGCCAGACCAGTTCTTGGCTCGTTCTGGCGGCGAAGGCGGTGGTGTCATTCAAGGAACTGCAAGTGAAGCCACTTTGGTAGCGTTACTGGGTGCGAAGTCACGCACTATGCAGAGGCTCAAAGAACAACACCCTGAATGGTCTGACACAGACATCCTTGGAAAACTTGTGGGCTATTGTAACAAACAAGCCCACTCATCTGTTGAGCGAGCTGGTCTTCTTGGCGGTGTTAAACTTAGGAGTCTTCAACCGGATTCCAAAAGACGTCTTCGTGGTGATACGCTACGCGACGCTATGGATGAAGATATCCGTAACGGACTCATACCTTTCTATGTTGTTGCTACCCTGGGAACAACTTCTTCTTGCGCATTCGACGCTCTAGATGAAATTGGAGATGTTTGCAACTCTCGTGATGTATGGTTACACGTCGACGCGGCCTACGCCGGATCCGCTTTCATCTGCCCTGAATACCGCTACCTGATGAAAGGAGTTGAAAAGGCTGACTCCTTCAATTTCAATCCCCACAAGTGGATGTTGGTCAACTTCGACTGCTCAGCTATGTGGTTAAAGCAGCCCCGATGGATTGTTGATGCATTTAACGTCGACCCTCTTTATTTGAAGCACGATCAGCAAGGATCGGCACCTGACTACCGCCACTGGCAAATTCCTTTAGGACGCCGATTCAGATCTCTCAAACTTTGGTTTGTTTTAAGACTATACGGAGTTGCCAATCTCCAAAAACACATTAGGAAACAAATCGCGCTGGCACATTTATTCGAAAAACTCTTAGATTCGGATGATAGATTTGAGTTGTATGAAGAAGTCACAATGGGACTCGTATGCTTTAGACTCAAGGGGTCCAATGATCTCAACGAAGAGTTATTGAGACGCATCAATGGTCGCGGAAAAATCCATTTGGTTCCCTCCAAAATTGATGATGTATATTTCTTGAGATTAGCGATTTGTTCTCGTTTTACTGAAGACAGTACACGTCGACTCCGGCAAGTCCACCACCACCGGTCACTTGATCTACAAATGCGGTGGTATCGACAAACGTACCATCGAGAAGTTCGAGAAGGAGGCCCAGGAAATGGGTAAGGGTTCCTTCAAATACGCCTGGGTGTTGGACAAACTGAAGGCCGAGCGTGAGCGTGGTATCACCATCGACATCGCTCTGTGGAAGTTCGAGACCAGCAAATACTATGTCACCATCATCGACGCTCCCGGACACAGAGATTTCATCAAGAACATGATCACCGGAACGTCGCAGGCCGACTGCGCCGTGCTGATCGTCGCCGCTGGTACTGGTGAGTTCGAAGCCGGTATCTCCAAGAACGGCCAGACCCGTGAGCACGCCCTGCTCGCCTTCACACTCGGTGTCAAGCAACTGATCGTCGGTGTCAACAAAATGGACTCCACCGAGCCCCCGTACAGCGAGTCCCGTTTCGAGGAAATCAAGAAGGAAGTCTCCTCGTACATCAAGAAGATCGGTTACAACCCGGCTGCGGTCGCTTTCGTACCCATTTCTGGCTGGCACGGAGACAACATGTTGGAGCCTTCCACCAAAATGCCCTGGTTCAAGGGATGGCTTGTGGAGCGCAAGGAGGGTAAGGCTGAAGGCAAGTGCCTCATCGAGGCCCTCGACGCCATCCTGCCCCCTGCTCGTCCCACCGACAAAGCCCTGCGTCTTCCCCTGCAGGACGTATACAAAATCGGCGGTATCGGAACGGTGCCCGTGGGCAGAGTTGAGACTGGTATCCTGAAACCCGGTACCATCGTCGTGTTCGCGCCCGCCAACATCACCACTGAAGTCAAGTCCGTGGAGATGCACCACGAGGCTCTCCAAGAGGCCGTGCCCGGTGACAACGTCGGTTTCAACGTCAAGAACGTGTCCGTCAAGGAGTTGCGCCGTGGCTACGTCGCTGGTGACTCCAAGAACAACCCCCCCAAGGGCGCTGCTGACTTCACAGCTCAGGTCATCGTACTCAACCACCCTGGTCAAATCTCAAACGGTTACACACCCGTATTGGATTGCCACACCGCTCACATTGCCTGCAAATTCGCCGAAATCAAAGAGAAGGTCGACCGTCGTACTGGTAAATCCACTGAGGACAACCCTAAATCCATCAAGTCTGGTGACGCCGCCATCGTCAACCTGGTTCCCTCAAAGCCTCTGTGCGTGGAGTCCTTCCAGGAGTTCCCACCCCTCGGTCGTATCGGCAGGTCGTTCATCGACTTCGTTCACCCGAGGGACCGCAACACCTTCGCATCGCAGATCACCAGCGGGCTGGCTGTGCCAAAAATAGTAAATTCGACGATGGTCTGTCGCATTCGTCGCTATCGAGGACTTACCACCGGCTTCGGAGTGAAGGATCGAGTTGTCACCTTCATGCCCTTCCTCCTAAAGTTCACCTTCAAGAACATCTGTGATGATGAGAAGGTCATCTACCTGGTCATCCAGGCCACTCCGTTCTTCTCTGCATTCAGAATTCCAAACGAAGTTGTGGCGAAGTCAATACCATTCGTGATGCGCCACTCCGCGAACGGCAACTTGGAGTACATTGACCCCGAGTCTGTCCCTTACCTGGGCTACCTGCCCCAGGATGTCACCGACAAGGACGCCCTGCAGCTGTACCACCCCGAGGATCTTGACTACCTCCAGCAGGTGTATGAGACCATCGTCAAGGAGGGGGGCGTGCCCCGTACCAGAGCTTACCGGATGATGGCTCAGAACGGCGATTATCTGAAAGTGGAGACGGAGTGGTCTTCCTTCATCAACCCGTGGTCGAAACGTTTGGAATTCGTCATTGGCAAACATCATATCATCGAGGGTCCATCCAACCCGGATGTGTTCCAATCCCCTACAACAGAAGACGACAAAATCAAAGCGCAGAAGTTCAGAGAGAGCATTGTGAGAATCATGAACGAAGTTCTCACCAAACCCGCGGAGATGGCTAAGCAGCAGATGTCCAAGCGTTGTCAGGACCTGGCCACATTCATGGAGAGTCTGATGGAGGAGCAGCCGAAGGTCGATGAGGAACTCCGCCTTGATATACAGGACCCAGACCACAGCTATTACGAACGCGATTCGGTGATGCTCGGGGGTATATCGCCGCACCATGATTACAACGACAGCAAGTCTAGT---ATAGGCACACCGTTGAGCCTCGTGCACGGTGAAGACCTGTTGGATGCGGCTCCCGAGCTTCCGCTCTGTGGGCGACGCGTTGAAGGATCGCTTCGATGGCGCATCGCGCGTCATGGTGTCCAACACCGACCTGGAGGCGCCCACGCAAAGGAACGACGCAGCGCCACACAGGGTACCGCGGAGAGACCGCTACCGATTCCAGCTGCGACCGCACAACCCGGACCACAAGTCCCCCGGCTCCAAGGACCTCGTGTACTTAGAGCCGTCGCCGGGCTTCTGCGAGAAGAACCCGCGGCTGGGCATTCCTGGCACGCACGGGCGCGCGTGCAACGACACCAGCATCGGCGTCGACGGATGCGACCTCATGTGCTGCGGCCGAGGTTACCGGACTGAGACCATGTTCGTAGTGGAAAGATGCAAC
Cautethia_sp._1668                 TGGATATCCGGAGTCGTTGACAGACCCTTCGTACCACGCTCAGCTTTTGGTGCTCACCTATCCGTTGGTCGGCAATTATGGAGTGCCAGATGAAACGGAAAAGGATGAACATGGAATTCCAAGATGGTTTGAATCCGAGCGCATATGGGCATCAGCATTAATAGTGGGGGAAGTAAGCACMCGTGCCTGCCACTGGCGTGCTAAACGGTCACTCGGCGCATGGCTGTCGGCACATGGTATCCCTGGTGTGTGCGATGTCGACACTCGTGCACTCACGTATCGACTTCGGGAAGGTGTGACGTTAGGAAGAATAGTGCAGGGGGTACCGCCGTTCGATCCATTACCACCTTTGGCAGATCCTAATTCTAGAAATTTAGTCGCCGAAGTATCAACAAAAAAAACGAAAATATTTAACCCTACTGGTGAGATAACRATATTAGCTGTAGATTGTGGATTAAAGTACAATCAAATAAGGTGTTTGATAAAAAGAAATGCCAAAGTAATTCTAGTACCTTGGGACCACAAACTAGATCCAAGCCAATACGACGGTTTATTCATAAGCAATGGGCCGGGTGACCCCGAAGTATGCAAAAAAGTTGTAGATAATTTGTCATCAGTGCTACAAAATAAAAATAACGTAAAACCAGTATTTGGTATTTGTCTTGGACATCAACTTTTATCGACTGCTGCAGGTTGTAAGACGTACAAAACGACATACGGTAATCGAGGTCACAACCTACCATGTACACACAGCGGTACTGGTAGATGCTTCATGACATCACAAAATCATGGTTTTGCTGTAGACACTGATACATTGCCTGAAGATTGGAAAATTCTATTTACTAATGAAAACGATAAAACAAATGAAGGCATCATTCACAAAACGGGTCCATTTTTCAGCGTACAGTTCCATCCAGAACATACTGCAGGTCCTACAGACCTGGAATGTCTGTTCGATATATTTGTAGATGCGGTCAAGTCGTATAAAAATARARTATCATGCRTAATTGACGATATGATTACAGAACGATTARAGTATGTTCCAACAATATATGAAAGACCTAAGAAARTATTGATCCTTGGGTCTGGTGGYTTGTCTATAGGTCAAGCTGGTGAATTTGATTATTCRGGATCTCAAGGAGTCAAAGCCATGCAGGAAGAAAAAATACAAACTGTTCTCATCAATCCAAACATCGCAACAGTTCAAACATCGAAAGGATTAGCGGATAAAATTTATTTTCTGCCTATAACACCYGAATATGTGGAGCAGGTTATTAAGGCTGAGCGTCCTACAGGAATATTGCTTACATTTGGAGGCCAGACAGCSCTTAAYTGTGGAGTAGAATTACAAAAATCTAAAATATTAGAAAAATACAACGTCAATGTTTTGGGCACTCCTATCCAGTCTATTGTTGATACAGAAGATAGAAAAATATTTGCCGAGAAAATTAATGCTATTGGTGAAAAAGTRGCACCCAGCGCAGCAGTTACGTCTGTCGAAGAAGCTTTGGTTGCTGCTGTTCAAATTGGTTATCCTGTAATGGCACGATCAGCATTTTCTTTGGGTGGTTTGGGCTCTGGATTTGCAAACAATGAAGAAGAGCTAAGAACATTAGCYCATCAAGCTTTATCACACTCAGATCAACTAATAATTGACAAATCATTGAAAGGATGGAAAGAAGTTGAATACGAAGTTGTGAGRGATGCATATGATAATTGCATAACTGTTTGTAATATGGAAAATGTTGATCCCCTAGGAATTCATACAGGAGAATCCATAGTTGTTGCTCCTAGCCAAACATTATCCAACCGTGAATAYTACATGTTGCGTAATACCGCTATAAAGGTTATAAGGCATTTTGGCATAGTGGGTGAATGCAATATACAGTATGCTCTGAACCCAAACTCCGAGGAGTTTTACATAATAGAAGTGAATGCACGGCTATCGAGAAGTTCCGCATTAGCTAGCAAAGCAACTGGATACCCTTTAGCCTACGTGGCAGCAAAATTATCTCTTGGAATTCCTCTACCTACSATTAAAAACTCAGTAACTGGCGTAACTACCGCTTGTTTTGAGCCAAGYCTAGATTATTGTGTTGTGAAAATACCTAGGTGGGATTTGGCAAAATTCAATAGAGTAAGCACAAAGATTGGAAGTTCTATGAARAGTGTTGGTGAAGTAATGTCTATTGGTAGAAGTTTTGAAGAAGCATTCCAAAAAGCGTTACGAATGGTTGATGAAAATGTRAATGGTTTCGACCCAAACATTAAAACKGTGAATGAAACTGACTTACGAGAGCCAACTGATAAACGAATGTTTGTATTAGCTGCAGCTCTCAAAGACGGTTATAGCGTMGATAAGTTATACGAATTGACCAAAATCGATCGGTGGTTTTTGGAAAAATTCAAAAATATTATAGACTATTATAAAACACTTGATGCTTATGATTCAGGCTCAGTTACATTCGATGTATTGAAAAGAGCAAAAAAAATCGGATTCTCTGACAAACAAATAGCAGCTGCCATAAAGAGTACAGAACTAGCTGTAAGAAAATTAAGAGAAGAATACAAAATAACTCCATTTGTAAAACAAATAGATACAGTCGCCGCAGAATGGCCTGCYTCGACTAACTATTTATACTTAACTTACAATGGCATTACCCATGATCTTGATTTCCCTGGAGAATTTGTAATGGTATTGGGTTCTGGTGTWTATAGAATAGGAAGTTCCGTTGAATTTGATTGGTGTGCCGTAGGCTGTTTAAGAGAACTTAGAAATCAAGGGAAAAAGACTGTCATGGTAAATTACAACCCAGAAACTGTCAGTACCGACTATGACATGAGTGATAGATTATATTTTGAGGAAATYTCATTTGAAGTAGTTATGGATATTTATAATATTGAGCATCCAAGTGGAATTATTCTGTCTGGTACCGTCAGTAAAGCCTGGCTACCTTCGTCCTCTGGTACCAGAACAAGCACCGGAGGAAGCGGAGCCTTGGACAGCGGTGATGGCGGATATCGAGCGTGTTGTCATGTCTGGTGTTACACACTGGCAGTCGCCTCGCTTCCATGCATACTTCCCGACGGCCACTTCGTACCCYGCGATAGTAGCAGACATGTTGAGTGGTGCCATTGCTTGCATCGGTTTTACCTGGATTGCAAGCCCGGCCTGTACCGAACTAGAAGTTGTGATGATGGATTGGCTCGGTCAAATGTTGGGGCTCCCCGAACAATTCTTAGCAAGGTCCGGGGGTGAGGGTGGTGGTGTCATCCAAGGTACCGCAAGTGAAGCCACGTTGATAGCACTTTTGGGAGCTAAGGCGCGTATGACGCAGAAACTTAAAGAAGAACACCCTGAGTGGTCTGATTTGGATATTCTGGGRAAACTTGTCGGCTACTGTAACAAACAAGCCCATTCGTCTGTAGAACGAGCTGGTCTTCTTGGTGGTGTGAAACTCAGAAGTTTGCAACCGGATTCAACAAGACGTCTTCGTGGCGACACTTTGCGTGAAGCTATGGAAGAAGATATTCGTAATGGGCTAATACCTTTCTATGTTGTTGCTACTTTGGGTACAACTTCGTCGTGTGCTTTTGACGCGTTGGACGAGATCGGAGATGTTTGTAATTCACTCAATGTCTGGTTGCACGTGGACGCAGCTTACGCAGGCTCYGCCTTCATTTGCCCCGAGTATCGTTACTTGATGAAAGGTGTTGAAAAAGCTGACTCGTTTAACTTCAACCCACATAAATGGATGCTTGTCAACTTCGACTGCTCAGCTATGTGGCTGAAGCAACCTCGGTGGATTGTTGATGCTTTTAATGTTGATCCTCTTTACTTGAAGCATGATCAACAAGGATCCGCACCTGACTACCGCCACTGGCAAATACCTTTAGGGCGTCGCTTCAGATCCCTTAAGCTCTGGTTTGTATTGCGGCTTTACGGCGTTCAAAATCTTCAAAAACATATAAGGAAACAAATTGGTCTGGCACATCTTTTCGAAAAACTTTTAACTTCCGATGAAAGGTTTGAGCTCTATGAAGAAGTAACGATGGGACTTGTATGCTTTAGACTTAAAGATACCAACGAAGTGAATGAAGAATTATTACGACGAATTAACGGCCGCGGAAAAATCCACTTGGTTCCTTCGAAGATTGACGACGTATATTTCTTAAGGTTAGCTATTTGCTCACGTCTCACTGAAGAGAGTACACGTCGACTCCGGAAAATCCACCACTACCGGACACTTGATCTACAAATGCGGTGGTATCGACAAACGTACCATCGAGAAGTTCGAGAAGGAGGCCCAGGAAATGGGTAAGGGTTCCTTCAAATACGCCTGGGTGTTGGACAAACTGAARGCCGAGCGTGAGCGTGGTATCACCATCGACATCGCCCTGTGGAAGTTCGAGACCGCCAAGTACTATGTCACCATCATCGACGCTCCCGGACACAGAGATTTCATCAAGAACATGATCACCGGAACGTCGCAGGCCGACTGCGCCGTGCTGATCGTCGCCGCCGGTACTGGTGAGTTCGAAGCCGGTATCTCCAAGAACGGCCAGACCCGTGAGCACGCTCTGCTTGCCTTCACTCTCGGAGTCAAGCAACTGATCGTCGGTGTCAACAAAATGGACTCCACCGAGCCTCCATACAGCGAGTCCCGTTTCGAGGAAATCAAGAAGGAAGTCTCCTCGTACATCAAGAAGATCGGTTACAACCCGGCTGCGGTCGCTTTCGTACCCATTTCTGGCTGGCACGGAGACAACATGTTGGAGCCCTCCACCAAAATGCCCTGGTTCAAGGGATGGCTTGTGGAGCGCAAGGAGGGTAAGGCTGAAGGCAAGTGCCTCATTGAGGCCCTCGACGCCATCCTGCCCCCTGCTCGTCCCACCGACAAACCCCTGCGTCTTCCCCTGCAGGACGTATACAAAATCGGCGGTATTGGAACAGTGCCCGTGGGCCGAGTTGAGACTGGTATCCTGAAACCCGGTACCATCGTCGTGTTCGCGCCCGCCAACATCACCACTGAAGTTAAGTCCGTAGAGATGCACCACGAAGCTCTCCAGGAGGCCGTACCCGGTGACAACGTTGGTTTCAACGTAAAGAACGTGTCCGTAAAGGAGTTGCGCCGTGGTTACGTCGCTGGTGACTCCAAAAACAACCCCCCCAAGGGCGCCGCCGACTTCACAGCTCAGGTCATCGTACTCAACCACCCTGGTCAAATCTCAAACGGTTACACACCCGTACTGGATTGCCACACGGCCCACATTGCCTGCAAATTCGCCGAAATCAAAGAGAAGGTTGACCGTCGTACTGGTAAATCCACTGAGGACAACCCTAAATCCATCAAGTCTGGTGACGCCGCCATCGTCAACCTGGTTCCCTCAAAGCCTCTGTGCGTGGAATCCTTCCAGGAATTCCCTCCCCTCGGTCGTATTGGAAGGTCTTTCATCGATTTCGTTCATCCCAGGGACCGCAACACATTTGCGTCGCAGATCACCAGCGGACTGGCTGTGCCGAAAATAGTAAATTCGAAGATGGTGTGTCGCATTCGTCGGTACAGAGGACTCACCACCGGCTTCGGAGTGAAGGACCGCGTGGTCACCTTCATGCCGTTCCTGCTGAAGTTCACCTTCAAAAACATATGCGACGAGGAGAAAGTCATCTACCTGGTCATACAGGCGACGCCGTTCTTTTCRGCATTCAGAATTCCCAACGAGGGAGTTGCAAAGGCCGTGCCGTTCGTGATGAGGCACTCGGCCAATGGCAACCTGGAGTACATCGACCCCGAATCGGTTCCGTACCTCGGCTACCTGCCCCAGGACGTGACAGACAAGGACGCTCTGCAGCTATACCATCCGGAAGATCTGGACTACCTTCAGCAGGTGTACGAGACAATTGTGAAGGAGGGAGGGCTTCCACGAACAAAGGCTTATCGCATGATGGCCCAAAACGGTGATTACCTTAAAGTGGAGACCGAATGGTCCTCGTTCATAAACCCGTGGTCGAAACGGCTGGAGTTCGTCATAGGCAAACACCACATCATTGAGGGTCCAGCGAACCCCGACGTGTTCCAATCTCCTCTTAACGAAGAAGAGAAGGCCAAAGCGCAGAAGTTCAGGGAGGGCATCATTAGAATCATGAACGAAGTTCTCACGAAGCCTGCTGAGGTGGCGAAGCAGCAAATGACAAAGCGTTGTCAGGACCTGGCCTCCTTCATGGAGAGTCTGATGGAGGAACAGCCCAAAGTGGACGAGGAACTCCGCCTCGACATCCAGGATCCGGACCACAGTTACTATGAACGGGATTCGGTGATGCTCGGGGGTATATCGCCGCATCATGATTAC---GACAGCAAGTCTAGT---ATAGGCACACCGCTAAGCCTCTTGCACGGTGAAGACTTGCTGGATGCGACTGCCGAGCTTCCGTTCTGTGGGAGACGCGTTGAAAGACCGCTTCGACGGCGCSTCACGCGTCATGGTGTCCAAYACCGACTTGGAGGCGCCCACGCAAAGGAACGACGCCGTGCCGCACCGGGTGCCGCGGAGAGACCGCTACMGATTCCAGCTGCGACCACACAACCCGGACCACAAGTCCCCCGGCTCCAAAGACCTCGTKTACTTGGAGCCGTCGCCGGGATTCTGCGAGAAGAACCCGCGGCTCGGCATCCCGGGCACGCACGGGCGCGCCTGCAACGACACCAGCATCGGCGTCGACGGATGCGACCTGATGTGCTGCGGCCGCGGCTACCGGACTGAGACTATGTTCGTGGTGGAACGATGCAAC
Cechenena_helops_0168              AGGATACCCCGAGTCGTTGACAGATCCCTCGTACCACGCGCAGCTTTTGGTACTCACTTATCCCCTGGTCGGTAATTACGGAGTACCAGATGAAAAGGAACGTGATGAACACGGAATTCCAAGGTGGTTTGAATCTGAGCGTATATGGGCATCAGCTTTGATAGTGGGCGAAGTAAGCACTCATGCCTGCCATTGGCGCGCKAAGCGGTCCCTTGGCGCATGGTTGTCTGCACATGGCATCCCCGGGTTGTGTGACGTAGATACCCGAGCACTCACATATCGTCTTCGTGAGGGCGTTACTTTAGGAAGAATTATCCAGGGTGTGCCGCCTTTTGGCCCGCTACCACCCTTGGCKGATCCAAACTCTAGAAACTTAGTAGCCGAAGTGACCACAAAAGAAACAAAAGTATTTAACCCTAACGGTGAGGTAACGATATTAGCAGTCGATTGTGGTTTGAAATTCAATCAGATAAGGTGTTTGATTAAGAGAAACGCTAAGGTAATTCTAGTACCGTGGAACCACAAATTAGATCCGAGCCAATACGATGGCCTATTCATAAGCAATGGGCCTGGTGACCCAGACATATGCAAAGAAGCTGTTGATAATTTAAAAACTGTACTTCAAAATAAAAATAATGTAAAGCCTATATTCGGCATTTGTCTTGGACATCARCTATTGTCAACTGCGGCAGGATGCAAAACGTAYAAAACAACATATGGTAATCGCGGTCATAATCTGCCGTGTACACACAGCGGTACTGGAAGATGCTTTATGACGTCACAGAATCATGGCTTTGCTGTAGATACAGACACTTTGCCTACAGAATGGAAAATACTTTTTACGAACGAAAACGATAAAACAAATGAAGGAATTATCCACAAAACTGCTCCATTTTTCAGTGTGCAATTCCATCCTGAGCACACTGCTGGACCTACAGACCTAGAGTGTCTGTTCGACATATTCATTGATGCAGTAAAATCCTATAAAAATAAAGTATCATGTGTAATTGACGATATGATTACGGAGAGATTGAAGTATGTTCCAAAAATTCATGAACGACCAAAAAAGGTATTGATTCTTGGATCTGGCGGCTTGTGTATAGGTCAGGCAGGTGAATTCGATTATTCTGGATCACAAGGCGTAAAAGCTATGCAAGAAGAAAAAATTCAAACTGTACTAATTAATCCAAATATAGCAACTGTWCAAACATCGAAAGGATTAGCTGATAAAGTTTATTTCCTACCCATTACCCCCGAATATGTGGAGCAGGTTATCAAAGCTGAACGACCAACAGGGATATTACTTACATTCGGAGGTCAGACAGCACTCAACTGTGGAGTAGAACTACAAAAATCTAAAATATTTGAAAAATACAACGTCAATGTATTGGGTACTCCAATTCAGTCAATTGTAGATACTGAAGATAGAAAAATATTTGCCGAGAAAATAAATGCGATCGGGGAGAAAGTAGCACCAAGTGCTGCAGTGATTTCWGTCGATGAAGCTTTAGCAGCTGCGATACAGATCGGATATCCTGTAATGGCGCGATCAGCATTTTCTTTGGGCGGTATGGGCTCCGGTTTTGCAAACAATGAAGACGAGCTGAGAGCATTAGCCCACCAAGCTTTATCACATTCAGATCAACTAATCATTGATAAATCATTAAAGGGATGGAAAGAAGTTGAATATGAAGTTGTGAGGGATGCATATGATAATTGTATCACTGTTTGCAATATGGAAAATGTTGATCCCTTAGGAATACATACAGGTGAATCCATAGTAGTCGCCCCTAGCCAAACTCTATCTAACAGAGAATACTATATGTTGCGCAATACCGCTATTAAAGTGATCAGACATTTTGGCATAGTAGGTGAATGCAATATACAATATGCCCTTAATCCATATTCTGAAGAGTTCTACATTATAGAAGTGAATGCACGGCTATCAAGAAGTTCTGCACTAGCCAGCAAAGCTACCGGATACCCATTAGCATACGTTGCAGCAAAATTAGCACTTGGWATTCCTTTACCTATTATTAAAAACTCAGTAACRGGCGTAACTACTGCGTGTTTTGAACCAAGTCTTGATTATTGTGTTGTGAAAATTCCTAGATGGGATTTAGCAAAATTCAATAGAGTAAGTACTAAAATTGGAAGTTCCATGAAAAGTGTCGGCGAAGTGATGTCCATCGGYAGRAGTTTCGAAGAGGCATTCCAAAAAGCATTACGAATGGTAGATGAAAATGTTAATGGTTTTGATCCCAATATTAAAAAAGTTAACGAAAATGATTTACGTGAACCCACTGACAAACGTATGTTTGTRCTGGCTGCTGCTCTTAGAGARGGATATACCGTTGAGAAATTATAWGAGTTGACTAAAATTGATCGATGGTTTTTGGAAAAATTCAAAAACATAATAGACTATTATAAAACGCTTGATGCCTATGATTCTGGATCTGTCACAAGCGATGTRCTAAAACGAGCCAAAAAGATCGGTTTTTCTGATAAACAGATTGCAGCTGCCATAAAAAGTACTGAATTRGCTGTAAGRAAACTAAGAGAAGAATATAAAATAACCCCTTTCGTAAAGCAAATAGATACAGTCGCTGCAGAATGGCCGGCTTCAACTAACTATCTTTACTTAACATACAACGGCACCACCCACGATCTTGATTTTCCCGGAGATTTAGTAATGGTATTGGGTTCAGGAGTGTACAGAATAGGAAGTTCTGTTGAATTTGATTGGTGTGCGGTAGGGTGCCTAAGAGAACTACGAAATCAAGGGAAAAGAACTATAATGGTAAATTACAATCCAGAAACAGTTAGTACTGACTACGACATGAGCGATAGATTGTATTTTGAAGAAATATCTTTTGAAGTTGTTATGGATATTTATAATATAGAACATCCTAGYGGAGTTATATTGTCTGGTACCGGCGGTGAAGCCCGGGTACCTACGTCCTCTGGTGCCKGAACAGGCCCCGCAAGAGGCTGAACCCTGGACTGCGGTGATGGCAGACATCGAGCGTGTGGTCATGTCTGGCGTCACTCATTGGCAATCACCTCGCTTCCACGCATACTTCCCGACAGCCAACTCTTACCCCGCTATTGTGGCTGACATGCTGAGCGGCGCTATTGCCTGCATCGGTTTCACTTGGATTGCAAGCCCRGCATGCACAGAGTTGGAAGTTGTGATGCTRGACTGGCTGGGCCAAATGTTGGGTCTACCAGAGCAGTTCTTGGCACGWTCTGGCGGCGAAGGTGGAGGTGTCATCCAGGGCACTGCGAGTGAAGCCACTTTGGTAGCACTGCTGGGCGCGAAGTCCCGCACTATGCAGAAGCTCAAAGAAGARCACCCCGAGTGGTCAGATACAGACATCCTTGGCAAACTTGTGGGATACTGTAACAAACAAGCGCACTCGTCTGTAGAGCGAGCTGGCCTTCTCGGTGGTGTAAAGCTAAGGAGTCTGCAACCAGATGACAAGAGACGGCTTCGTGGTGATATTCTSCGCAAGGCTATGGAGGAGGATATAAGCAAGGGACTTATACCTTTTTATGTTGTGGCGACTTTGGGTACWACTTCTTCATGCACTTTTGACGCTCTGGACGAAATTGGTGATGTTTGTAATGAACATGGTATATGGTTACACGTCGATGCAGCTTATGCAGGCTCAGCATTCATCTGCCCTGAGTATCGCCACCTGATGAAGGGTGTTGAAAAGGCTGACTCTTTCAATTTCAATCCACATAAATGGATGCTTGTCAACTTCGACTGCTCAGCAATGTGGTTGAAACAACCTCGATGGATTGTTGATGCATTTAATGTGGATCCGCTTTACTTGAAGCACGATCAGCAGGGATCCGCCCCGGACTACCGCCAYTGGCAAATACCTCTTGGACGTAGATTTAGATCTCTTAAACTCTGGTTCGTTCTGCGGCTKTATGGTGTTGAAAATCTCCAAAAACATATCAGAAAACAAATCGCTCTAGCTCATCTTTTCGAAAAGCTCCTTAMTTCTGATGACAGATTTGAGCTTTTTGAAGAAGTAACAATGGGTCTCGTATGCTTCAGACTCAAGGGATCCAATGAAATTAATGAAGAGTTACTGAGGCGCATTAATGGCCGCGGCAAAATCCATTTGGTTCCTTCTAAAATTGACGACGTKTATTTCTTAAGATTAGCMATTTGTTCACGTTTCACTGAGGATAGTACACGTCGACTCTGGCAAGTCCACCACCACCGGCCACTTGATCTAYAAATGCGGCGGTATYGACAARCGYACCWTCGAGAAGTTCGAGAAGGAGGCYCAGGAAATGGGKAARGGYTCCTTCAAATATGCYTGGGTGTTGGACAAACTGAAGGCCGAGCGYGAACGTGGTATYACCATTGACATCGCYCTGTGGAAGTTYGAGACSGCCAAATACTATGTYACCATCATCGAYGCKCCCGGACACAGRGAYTTYATCAAGAACATGATYACYGGWACGTCGCAGGCYGACTGCGCCGTRCTGATTGTSGCKGCYGGTACKGGTGAGTTCGAAGCYGGTATCTCYAAGAACGGSCAGACCCGTGAGCATGCGCTGCTCGCYTTCACMCTYGGCGTSAAGCAACTSATYGTSGGAGTYAAYAAAATGGACTCYACCGAGCCSCCSTACMGCGAGTCKCGYTTCGAGGAAATCAAGAAGGAAGTSTCYTCGTACATCAAGAAGATCGGTTACAACCCGGCTGCGGTSGCTTTCGTRCCYATYTCKGGCTGGCACGGWGACAACATGYTGGAGSCSTCCAMTAARATGCCCTGGTTCAAGGGATGGMAAGTSGASCGYAAGGAWGGCAAGGYCGACGGCAAGTGCCTCATCGAGGCTCTCGACGCCATCCTRCCYCCTGCTCGWCCYACCGACAAAGCYCTGCGTYTTCCCCTGCAGGACGTRTACAAAATYGGMGGTATWGGAACWGTGCCCGTSGGCAGAGTTGAGACTGGTATCCTKAARCCYGGTACSATCGTCGTGTTCGCGCCCGCCAACATCACCACTGAAGTAAAGTCCGTGGAGATGCACCACGAGGCTCTCCAGGAGGCCGTACCTGGTGACAACGTTGGTTTCAACGTAAAGAACGTGTCTGTCAAGGAGTTGCGTCGTGGCTACGTCGCTGGTGACTCCAAGAACAACCCCCCCAAGGGCGCCGCTGACTTCACAGCCCAGGTCATCGTACTCAACCACCCTGGACAAATCTCAAATGGTTACACACCTGTACTCGATTGCCACACGGCCCACATCGCCTGCAAATTCGCGGAAATCAAAGAAAAGGTCGACCGTCGTACTGGTAAATCCACTGAAGATAATCCTAAATCCATCAAATCTGGTGACGCCGCCATTGTCAACCTGGTTCCCTCAAAACCTTTGTGCGTGGAGTCCTTCCAGGAGTTCCCGCCCCTCGGTCGTATTGGCAGGTCGTTCATCGACTTCGTTCACCCCAGGGACAGAACCACGTTCGCATCACAGATCACCACCGGATTGGCTGTGCCGAAAATTGTAAATTCGACGATGGTGTGCCGTATTCGCCGCTACAGAGGGCTCACCTCCAACTTCGGAGTGAAGGACCGCGTCATCACCTTCATGCCGTTCCTGCTCAAGTTCACTTTCAAGAATATATGCGATGAGGAGAAAGTCATCTACCTGGTCATACAGGCCACCCCCTTCTTCTCGGCGTTTAGAATTCCGAACGAGGTGGTCGCAAAAGCCGTGCCGTTTGTATTGCGGCACTCAGCCAACGGCAACCTGGAGTACGTAGACCCAGAGTCGGTGCCGTATCTAGGATACCTACCTCAGGACATGACGGATAAGGACGCCCTACAGATGTACCACCCTGAAGACCTAGATTACTTGAAGCAGGTATACGAAAACATCGTCAAAGAGGGAGGAGTACCGCGTACTAGAGCTTATCGAATGATGGCCCAGAATGGCGACTATCTAAAAGTGGAGACGGAATGGTCTTCGTTTATTAACCCATGGTCCAAACGCTTGGAGTTCGTCATCGGGAAACATCATATAATTGAGGGTCCAGCTAATCCGGATGTGTTCCAGTCTCCGGTGAACAACGACGAAAAAGTCAAAGCGCAAAAGTTCCGAGAGGGCATTGTTAGAATCATGAACGAGGCATTAACGAAGCCCGCAGAAGCGGCTAAGCAACAAATGACGAAGCGTTGCCAGGACCTGGCGTCCTTCATGGAGAGCCTGATGGAGGAACAGCCGAAGGTGGACGAGGAGTTGCGCCTCGAGATACAAGATAGAGACCACAGTTACTATGAGCGTGACTCGGTGATGCTTGGGGGCATATCACCGCATCATGATTACAACGACAGCAAGTCTAGTACA---GGGACGCCGTTGAGCCTCGTGCACCGTAAAGACGTGCTGGATGAGGCTCCCGAGCTTCCGCTCTGTGGGCGACGCGCTCAAGGACCGTTTCGACGGCGCGTCGCGCGTCATGGTGTCCAACACGGACCTGGAGGCGCCGACTCAGAGGAACGACGCGGCGCCGCACAGGGTGCCGCGGAGAGACCGCTACCGCTTCCAGCTGCGGCCGCACAACCCCGACCACAAGTCGCCCGGCTCCAAGGACCTCGTGTACCTGGAGCCGTCGCCCGGCTTCTGCGAGAAGAACCCGCGCCTGGGCATCCCCGGCACGCACGGGCGCGCCTGCAACGACACCAGTATTGGCGTGGACGGCTGCGATCTCATGTGCTGCGGCCGCGGGTACCGGACCGAGACCGTGTTCGTGGTGGAAAGATGCAAC
Cechenena_subangustata_0214        ----------------------------------------------------------------------------------------------------------------------------------------------------------------------------------------------------------------------------------------------------------------------------------------------------------------------------------------------------------------------------------------------------------------------------------------------------------------------------------------------------------------------------------------------------------------------------------------------------------------------------------------------------------------------------------------------------------------------------------------------------------------------------------------------------------------------------------------------------------------------------------------------------------------------------------------------------------------------------------------------------------------------------------------------------------------------------------------------------------------------------------------------------------------------------------------------------------------------------------------------------------------------------------------------------------------------------------------------------------------------------------------------------------------------------------------------------------------------------------------------------------------------------------------------------------------------------------------------------------------------------------------------------------------------------------------------------------------------------------------------------------------------------------------------------------------------------------------------------------------------------------------------------------------------------------------------------------------------------------------------------------------------------------------------------------------------------------------------------------------------------------------------------------------------------------------------------------------------------------------------------------------------------------------------------------------------------------------------------------------------------------------------------------------------------------------------------------------------------------------------------------------------------------------------------------------------------------------------------------------------------------------------------------------------------------------------------------------------------------------------------------------------------------------------------------------------------------------------------------------------------------------------------------------------------------------------------------------------------------------------------------------------------------------------------------------------------------------------------------------------------------------------------------------------------------------------------------------------------------------------------------------------------------------TGCAAGCCCGGCATGCACCGAGTTGGAAGTTGTGATGTTGGACTGGCTGGGCCAAATGTTGGGTCTGCCAGAGCAGTTCTTGGCACGTTCTGGGGGCGAAGGTGGAGGAGTCATCCAGGGCACTGCGAGTGAAGCCACTTTGGTAGCACTGCTGGGCGCGAAGTCCCGCATCATGCAGAAGCTCAAAGAAGAACACCCCGAGTGGTCTGATACTGACATCCTTGGCAAACTTGTGGGCTACTGTAACAAACAAGCGCACTCATCTGTAGAGCGAGCTGGCCTTCTTGGTGGTGTAAAGCTGAGGAGTTTACAACCAGATGACAAAAGACGGCTTCGTGGTGATATTCTGCGCAAGGCTATGGAGGAAGATATAAGCAAGGGACTTATACCTTTCTATGTTGTGGCGACTTTGGGTACAACTTCTTCGTGCACTTTTGACGCTCTGGACGAAATTGGTGATGTTTGTAATGAACACGAAATATGGTTACACGTCGATGCAGCTTATGCAGGCTCAGCATTCATCTGCCCTGAGTATCGCCACCTGATGAAGGGTATCGAAAAGGCTGACTCTTTCAATTTCAACCCACACAAATGGATGCTTGTCAATTTCGACTGCTCAGCAATGTGGTTGAAACAACCACGATGGATTGTTGATGCATTTAATGTGGATCCTCTTTACTTGAAGCACGATCAGCAGGGATCAGCCCCG------------------------------------------------------------------------------------------------------------------------------------------------------------------------------------------------------------------------------------------------------------------------------------------------------------------------------------------------------ACAMGTCGACTCTGGCAAGTCCACCACCACCGGCCACTTSATCTAYAARTGCGGYGGTATCGACAARCGTACCATCGAGAAGTTCGAGAAGGARGCYCARGARATGGGTAARGGYTCCTTCAARTATGCYTGGGTGTTGGACAARYTGAAGGCSGAGCGYGARCGTGGTATCACCATCGACATCGCYCTGTGGAAGTTYGAGACCGCSAARTACTAYGTSACCATCATYGAYGCKCCCGGACACAGRGAYTTCATCAARAACATGATCACYGGWACRTCGCAGGCYGACTGCGCCGTRYTGATCGTSGCSGCYGGYACKGGTGAGTTCGAAGCYGGYATCWSYAAGAACGGSCARACCCGYGAGCATGCGCTGCTCGCCTTCACMCTCGGCGTSAAGCARCTSRTCGTSGGMGTCAACAARATGGACTCCACCGAGCCSCCSTACMRCGAGSCGCGYTWCGARGAAATCAAGAAGGAAGTSTCCTCKTACATCAAGAAGATYGGYTACAAYCCRGCYRCGGTSGCYTTCGTRCCYATYTCKGGCTGGCACGGMGAYAACATGYTGGAGSCCTCCRCYAARATGCCCTGGTTCAAGGGRTGGCMMGTSGASCGCAAGGAWGGCAAGGYYGASGGCAARWSCCTCATYGAGGCTCTYGACGCKATCCWRCCYCCTKCTCGWCCCACCGASAAGSCYCTGCGTCTKCCYCTACAGGACGTATACAAAATCGGTGGTATTGGAACAGTGCCCGTGGGCAGAGTTGAGACTGGTATCCTGAAGCCCGGTACCATCGTCGTGTTTGCGCCCGCCAACATCACCACTGAAGTAAAGTCTGTGGAGATGCACCACGAGGCTCTCCAGGARGCCGTACCCGGTGACAACGTTGGTTTCAACGTAAAGAACGTATCAGTCAAGGAGTTGCGTCGTGGCTACGTCGCTGGTGACTCCAAGAACAACCCCCCCAAGGGCGCCGCTGACTTCACAGCCCARGTCATCGTACTCAACCACCCTGGACAAATCTCAAACGGTTACACACCTGTACTCGATTGCCACACGGCCCACATTGCCTGCAAATTCGCCGAAATCAAAGAAAAGGTCGACCGTCGTACTGGTAAATCCACTGAGGACAACCCTAAATCCATCAAATCTGGTGACGCCGCCATCGTCAACCTGGTTCCCTCAAAACCTCTGTGCGTCGAGTCCTTCCAGGAGTTCCCTCCCCTCGGTCGT---------------------------------------------------------------------------------------------------------------------------------------------------------------------------------------------------------------------------------------------------------------------------------------------------------------------------------------------------------------------------------------------------------------------------------------------------------------------------------------------------------------------------------------------------------------------------------------------------------------------------------------------------------------------------------------------------------------------------------------------------------------------------------------------------------------------------------------------------------------------------------------------------------------------------------------------------------------------------------------CTCGTGCACCGTGAAGACGTGCTGGATGAGGCTCCCGAGTTTCCGCTCTGTGGGCGACGCGCTCAAGGACCGCTTCGACGGCGCGTCGCGCGTCATGGTGTCCAACACGGACCTGGAGGCGCCGACGCAGAGGAACGACGCGGCGCCGCACAGGGTGCCGCGGAGAGACCGCTACCGCTTCCAGCTGCGGCCRCACAACCCCGACCACAAGTCGCCCGGCTCCAAGGACCTCGTATACCTGGAGCCGTCGCCCGGCTTCTGCGAGAAGAACCCGCGCCTGGGCATCCCCGGCACGCACGGGCGCGCCTGCAACGACACCAGCATCGGCGTGGATGGCTGCGACCTCATGTGCTGCGGCCGTGGCTACCGGACCGAGACGGTGTTCGTGGTGGAAAGATGCAAC
Cephonodes_hylas_5931              GGGATATCCAGAGTCGTTGACAGATCCTTCCTACCACGCACAGCTTTTAGTGCTTACTTATCCATTGGTCGGTAATTATGGCGTGCCMGATGAAACRGAACGTGATGAGCATGGAATTCCAAGGTGGTTTGAATCGGAGCGCATATGGGCATCTGCTTTGATAGTGGGCGAAGTAAGCACACGCGCTTGCCACTGGCGTGCTAAGCGATCCCTCGGCGCGTGGTTGTCTGCACATGGCATCCCTGGCATATGTGACATAGACACGCGAGCCCTCACATACCGCCTCCGAGAAGGCGTTACTTTAGGCAGAATCGTGCAAGGAGTACCGCCATTCGATCCACTTCCACCATTGGCAGAYCCAAACTCAAGGAACTTAGTTGCTGAAGTATCGACAAAAGAAACTAAAATATTTAACYCAAATGGTGAGATAACGATACTTGCGGTTGATTGTGGTTTGAAGTACAATCAAATTAGGTGCTTGATAAAAAGAAACGCTAAGGTTATTCTTGTTCCTTGGAACCACAACTTAGACCCGAGTCAATACGACGGTCTTTTTATAAGCAATGGACCAGGTGACCCAGAAGTATGCAGGAATGTAGTAAACAATTTAAAAACAGTACTCCAAAGCAAAAAT---GTTAAGCCTGTGTTCGGTATTTGTCTTGGACATCAGCTGTTATCAACAGCGGCTGGCTGCAAAACATATAAAACAACATACGGTAATCGTGGTCATAATCTTCCGTGCACACACAGCGGTACTGGCCGATGCTTTATGACGTCACAAAATCACGGTTTTGCAGTAGACACAAACACTTTACCCCCAGAATGGAAAATTCTATTTACTAATGAAAATGATAAAACGAATGAAGGTATTATACACAAAACTGCGCCATTTTTCAGCGTGCAATTTCATCCTGAGCATACGGCTGGTCCAACAGACCTAGAATGTCTGTTCGACATTTTTGTTGATGCAGTAAAATCATATAAAAAGAATASTCCATGTGTGATCGATGACWTGATAACAGAAAAATTAAAATATGTTCCAACAATTCAAGAAAGACCGAAAAAAGTGTTAATTCTTGGATCTGGCGGCTTATCTATCGGCCAAGCGGGTGAATTTGATTACTCTGGGTCCCAAGGAGTAAAAGCCATGCAAGAAGAAAAAATTCAGACTGTACTCATTAATCCAAACATCGCAACTGTTCAAACATCGAAAGGTTTGGCTGATAAAGTMTATTTCCTACCCATTACTCCAGAGTATGTAGAACAAGTTATAAAAGCTGAACGACCAACAGGAATTTTGCTTACATTTGGAGGYCAAACAGCACTTAACTGCGGCGTGGAATTACAAAAATCAAAGATATTCGAAAARTACAACGTTAATGTACTCGGTACTCCAATTCAATCCATCGTTGATACTGAAGATAGAAAAATATTTGCCGAAAAAATTTGTAGCATCGGTGAGAAAGTGGCGCCCAGTGCTGCGGTTATGTCTGTTGATGAAGCTCTAGCTGCTGCAGCACAGATAGGCTATCCTGTRATGGCGCGATCAGCATTTTCTTTGGGGGGTTTAGGCTCTGGTTTTGCCAACAATGAAGAAGAACTTAAAGCATTAGCCCATCAAGCTCTGTCCCATTCTGACCAACTTATAATTGATAAATCACTGAAAGGATGGAAAGAAGTTGAATATGAAGTTGTGAGAGATGCCTACGATAATTGTATYACCGTTTGTAATATGGAGAATGTTGACCCCTTGGGTATCCATACAGGAGAGTCCATTGTTGTTGCCCCGAGCCAAACACTATCAAATCGAGAATACTACATGTTGCGAAATACTGCTATTAAAGTAATAAGACATTTTGGTATAGTAGGCGAATGTAACATACAATATGCTCTGAATCCAAACTCCGAAGAATTTTACATCATAGAGGTGAATGCTCGTCTTTCTAGAAGTTCTGCATTAGCTAGCAAGGCAACTGGATATCCCTTGGCATACGTTGCAGCAAAATTAGCTCTTGGAATACCTTTGCCTGTTATTAAAAACTCCGTAACAGGCGTAACTACTGCATGTTTCGAACCGAGTTTAGATTATTGCGTTGTGAAAATACCTAGATGGGACTTGGCAAAATTTAATCGAGTAAGTACCAAGATTGGTAGTTCAATGAAAAGTGTTGGTGAAGTTATGTCTATTGGTAGAAGTTTCGAGGAAGCATTTCAAAAAGCACTTCGAATGGTAGATGAGAATGTTAACGGTTTYGATCCAAATATTAAAAAAGTTAATGAAACTGACTTACGTGAACCAACAGACAAACGTATGTTTGTGCTAGCTGCTGCTCTAAGAGAGGGATATAGTGTAGAAAAACTGTATGATCTAACTAAAATTGATAAATGGTTTTTGGAGAAATTCAAGAACATTACAGACTATTATAAAACGCTTGATGCTTATGATTCCGGATCAGTCACTTGTGATGTACTTAAGCGAGCCAAAAAGATAGGGTTTTCTGATAAACAGATTGCAGCTGCTATAAAGAGTACCGAGCTAGCTGTMAGAAAATTACGAGAAGAATATAAAATAACACCATTTGTGAAACAAATAGACACAGTTGCCGCAGAATGGCCGGCGTCGACTAACTATCTATACTTAACTTACAACGGCAGCACTCACGATCTTGATTTCCCTGGAGAATTTGTAATGGTATTGGGTTCGGGTGTGTACAGRATAGGAAGTTCTGTGGAGTTCGATTGGTGTGCCGTTGGTTGTTTAAGAGAACTCCGTAACCAAGGGAAGAAAACTATTATGGTGAATTACAATCCAGAAACTGTGAGCACTGATTATGACATGAGTGATCGATTATATTTCGAGGAAATCTCGTTCGAAGTTGTCATGGATATCTATAATATCGAAAAACCYAGTGGAGTTATATTATCTGGTACCATCAGTAAAGCCTGGCTACCTCCGTCCCCTGGTGCCTGAACAGGCGCCGCAAGAAGCGGAGCCCTGGACTGCGGTGATGGCTGACATCGAGCGAGTCGTCATGTCTGGTGTAACTCACTGGCAGTCGCCTCGCTTCCATGCGTACTTCCCAACAGCGAACTCTTACCCCGCCCTTGTAGCTGATATGCTGTGTGGAGCCATCGCCTGCATCGGTTTTACATGGATTGCAAGCCCGGCATGTACCGAACTAGAAGTGGTCATGATGGATTGGCTTGGCCAGATGTTGGGTCTTCCGGAGCCATTCTTAGCTCGTTCTGGTGGTGAAGGTGGTGGTGTCATCCAGGGTTCCGCAAGTGAAGCCACATTAGTGGCATTGTTGGGAGCCAAAGCCCGTGTAATGCAAAGAGTTAAAGAACAGCATCCTGAATGGTCTGAGAATGATATACTTGGCAAGCTTGTTGGCTACTGCAACAAACAAGCCCACTCATCAGTCGAGCGAGCTGGTCTTCTTGGTGGTGTAAAGCTCAGGACCTTGAAACCAGATTCCAAAAGACGTCTTCGTGCAGACACTCTTCGCGAGGCGATGGATGAGGACTTACGCAACGGTCTTATACCTTTCTACGTTGTTGCGACTTTGGGCACTACCTCGTCATGCGCTTTTGATGCATTAGACGAAATTGGAGACGTTTGTAATTCTCGAGACGTATGGTTACACGTGGATGCGGCTTATGCTGGTTCGGCTTTCATTTGCCCCGAGTACCGCTATTTGATGAAAGGTGTAGAAAAGGCTGATTCCTTCAATTTCAACCCACATAAGTGGCTGCTTGTAAACTTCGACTGTTCGGCTATGTGGTTAAAAGAACCTCGTTGGATCGTAGACGCGTTTAATGTCGATCCACTGTACTTAAAACATGACATGCAAGGATCTGCACCTGACTACCGACACTGGCAAATACCTTTAGGTCGTAGATTCAGATCTCTTAAGATTTGGTTCGTTTTAAGACTTTACGGCGTTGAAAATTTACAAAAACACATTAGGAAACAAATTGCTCTTGCTCATCTTTTCGAAAAGTTATTAACCGCTGATGACAGATTTGAGCTGTATGAAGAAGTAACAATGGGACTCGTGTGCTTTAGACTTAAGGGATCTAATGATATTAATGAAGAATTATTGAGACGCATTAATGGCCGCGGGAAAATTCATTTAGTTCCATCCAAAATTGATGACGTGTATTTCTTAAGATTGGCAATTTGCTCACGATACACTGAGGAGAGCACACGTCGACTCCGGCAAGTCCACCACCACCGGTCACTTGATCTACAAATGCGGTGGTATCGACAAACGTACCATCGAGAAGTTCGAGAAGGAGGCCCAGGAAATGGGCAAGGGTTCCTTCAAGTATGCCTGGGTATTGGACAAACTGAAGGCTGAGCGTGAACGTGGTATCACCATTGATATTGCCCTGTGGAAGTTCGAGACTAGCAAATACTATGTCACCATCATCGACGCCCCCGGCCACAGAGATTTCATCAAGAACATGATCACCGGAACGTCGCAGGCTGACTGCGCCGTGTTGATCGTCGCCGCTGGTACCGGTGAGTTCGAAGCTGGTATCTCCAAGAACGGTCAGACCCGTGAGCACGCTCTGCTCGCCTTCACACTCGGCGTCAAGCAACTGATCGTCGGTGTCAACAAAATGGACTCCACCGAGCCCCCATACAGCGAGTCTCGTTTCGAGGAAATCAAGAAGGAAGTCTCCTCATACATCAAGAAGATCGGTTACAACCCAGCTGCGGTCGCTTTCGTACCCATTTCTGGATGGCACGGTGACAACATGTTGGAGCCCTCCACCAAAATGCCCTGGTTCAAGGGATGGCTTGTGGAGCGCAAGGAGGGCAAGGCTGAAGGCAAGTGCCTCATTGAGGCCCTCGACGCCATCCTGCCCCCTGCTCGTCCCACCGACAAACCCCTGCGTCTTCCCCTGCAGGACGTATACAAAATCGGCGGTATTGGAACAGTACCCGTGGGCAGAGTTGAGACTGGTATCCTGAAGCCCGGTACCATCGTCGTGTTCGCGCCCGCCAACATCACCACTGAAGTTAAGTCCGTGGAGATGCACCACGAAGCTCTCCAGGAGGCCGTACCCGGTGACAATGTTGGTTTCAACGTMAAGAACGTGTCCGTCAAGGAGTTGCGTCGTGGTTACGTCGCTGGTGACTCCAAGAACAACCCCCCCAAGGGCGCTGCCGACTTCACAGCTCAGGTCATCGTACTCAACCACCCTGGACAAATCTCAAACGGTTACACACCCGTACTGGATTGCCACACAGCCCACATTGCCTGCAAATTCGCCGAAATCAAAGAGAAGGTTGACCGTCGTACTGGTAAATCCACTGAGGACAACCCTAAATCCATCAAATCTGGTGATGCCGCCATCGTCAACCTGGTTCCCTCAAAGCCTCTGTGTGTGGAATCCTTCCAGGAGTTCCCACCCCTCGGTCGTATTGGCAGATCGTTCATCGACTTCGTTCATCCGAGGGACCGCAACACCTTCGCGTCGCAGATCACCAGCGGCCTAGCTGTTCCGAAGATAGTAAATTCCACGATGGTCTGTCGCATCCGTCGTTACCGAGGACTTACCACCGGTTTCGGGGTAAAGGAYCGGGTCGTCACATTCATGCCGTTCCTGCTGAAGTTCACCTTCAAGAACATATGCGATGAGGAGAAAGTCATATACCTCGTCATCCAGGCGACTCCTTTCTTCTCGGCGTTTAGAATTCCCAACGAGGTGGTGGCAAAAGCTGTGCCATTTGTGATGCGTCACTCAGCGAATGGCAACTTGGAGTAYATAGATCCTGARTCGGTTCCTTATCTCGGCTACTTGCCCCAGGATGTGACTGATAAGGATGCCCTCCAGCTCTACCATCCAGAAGACCTGGAYTATYTGCAGCAGGTGTATGAGACTATTGTGAAGGAGGGAGGCGTGCCTCGTACCAAAGCTTATAGGATGATGGCTCAAAACGGCGATTACTTGAAAGTAGAAACAGAGTGGTCTTCATTCATCAATCCGTGGTCTAAGCGACTCGAGTTCGTCATTGGAAAACATCATATCATAGAGGGTCCAGCGAATCCSGACGTGTTTCAATCCCCGCTCAGCGACGACGACAAAGCCAAAGCGCAGAAGTTTAGAGAAGGMATTGTTAGGATTATGAATGAAGTGCTCACAAAACCCGCTGAAGTGGCGAAACAACAGATGACAAAGCGCTGCCAAGATCTGGCTTCCTTCATGGAGAGTCTGATGGAAGAACAACCCAAGGTTGATGAGGAGTTGCGCYTAGATATACAGGATCCAGACCACAGTTACTATGAACGCGACTCAGTAATGCTGGGAGGTATTTCGCCCCACCACGATTACACCGACAGCAAGTCTAGT---ATAGGAACGCCGTTGAGCCTCGTGCACCGTGAAGACGTGTTGGATGCGGCTGCCGAGCTTCCGCTCGGTGGGCGACTCGCTGAAGGACCGCTTCGACGGCGCGTCTCGCGTCATGGTGTCCAACACTGACTTGGAAGCCCCCACGCAGAGGAACGACGCGGCGCCGCACAGGGTGCCCCGCAGAGACCGCTACAGGTTCCAGCTGCGGCCGCACAACCCGGACCACAAGTCGCCCGGCTCCAAAGACCTCGTTTACTTGGAGCCGTCGCCGGGCTTCTGCGAGAAGAACCCTAGRCTGGGCATTCCCGGCACGCACGGGCGCGCGTGCAACGACACCAGCATCGGCGTCGACGGCTGCGACCTCATGTGCTGCGGCCGCGGCTACCGGACCGAGACCATGTTCGTAGTGGAAAGATGTAAY
Ceratomia_catalpae_1870            TGGATATCCAGAGTCGTTAACGGATCCTTCGTACCATGCGCAGCTTCTGGTGCTCACTTATCCATTGGTTGGTAATTACGGCGTACCTGACGAAACGGAACGTGATGAACATGGAATTTCGAGATGGTTTGAGTCGGAACGTATATGGGCTTCTGCATTGATAGTTGGTGAAGTTAGCACGCGTGCTTGTCATTGGCGAGCTAAGCGTTCTCTTGGTAATTGGCTATCTACACACGGTATCCCAGGTCTATGTGACATTGACACCCGATCCTTAACATATCGTCTTCGAGAAGGTGTCACTCTAGGAAGAATTGTTCAGGGTGTGCCGCCGTTTGACCCTTTACCACCCATGGCTGATCCTAACTCTAGGAATTTAGTTGCGGAAGTGTCAACTAAAGAAACCAAAATATTCAATCCCAATGGTGAGGTAACGATAGTAGCAGTCGACTGTGGTTTGAAATATAATCAGATAAGATGTTTGATAAAGAGAAACGCCAAGGTTATTCTGGTACCCTGGAACCATCAATTAGATACAACTGAATACGACGGACTTTTCATAAGCAATGGACCAGGTGACCCCGAAGTGTGCAAAAATGTTGTTGATAATTTAAGATCAATTCTTCAAAACAAAGGCAAAATAAAGCCTATATTTGGCATTTGTCTCGGACATCAATTATTATCAACCGCAGCGGGTTGTAAAACTTACAAAACAAAATATGGTAACCGTGGTCATAATTTGCCGTGCACTCACAGCGGTACTGGTAGATGCTTTATGACATCACAAAATCATGGTTTTGCAGTGGATACAGACACGCTACCTGAAGATTGGAAAGTTCTGTTCACGAATGAAAACGATAAAACCAATGAAGGCATTATTCATAAATCTGAACCATATTTCAGTGTACAGTTTCATCCAGAACACACTGCTGGTCCTACGGACCTAGAATGTCTTTTTGATATATTTATAGAAGCGGTAAAATCTTTTAAACAAAATGTGCGATGTATAATCGATGACATGATTACTAAAAAATTTAAGTTTGTGCCAACAATTCACGAAAGGCCCAAAAAGGTTTTGATTCTAGGATCTGGTGGCTTGTCTATCGGTCAGGCAGGTGAATTCGATTATTCAGGTTCACAGGGAGTAAAAGCGATGCAAGAAGAGAAAATTCAAACTGTTCTCATAAATCCTAACATTGCAACTGTTCAAACATCTAAAGGATTAGCAGATAAAGTTTATTTTCTACCTATCACCCCAGAATATGTTGAGCAAGTCATCAAAGCTGAACGACCAACGGGAATTTTGCTAACATTTGGTGGTCAGACAGCTCTTAATTGTGGGGTAGAGCTACAGAAATCTAAAATATTTGAAAAATATAACGTCAATGTATTGGGTACTCCAATTCAGTCCATAGTAGATACTGAAGACAGAAAAATATTTGCTGAGAAAATTAATGCTATTGGTGAAAAAGTGGCACCTAGTGCGGCAGTAACGTCTGTTGATGAAGCACTAGCAGCAGCAATACAAATCGGGTACCCTGTAATGGCACGATCGGCATTTTCTTTGGGCGGTTTGGGTTCTGGATTTGCAAACAATGAAGAGGAACTTAGAGCATTAGCTCATCAAGCATTGTCGCATTCAGACCAACTTATAATAGACAAGTCACTTAAAGGATGGAAAGAAGTTGAGTACGAAGTTGTAAGGGATGCGTATGACAATTGTATAACTGTTTGCAACATGGAGAATGTTGATCCCTTAGGCATCCATACAGGAGAATCCATTGTCGTCGCACCCAGCCAAACATTATCAAACCGAGAATATTACATGCTACGTAATACCGCCATAAAAGTTATAAGACATTTTGGTATAGTTGGTGAATGTAACATTCAATATGCTCTTAATCCATATTCAGAAGAATTTTACATCATAGAAGTGAACGCACGGCTCTCGAGAAGTTCTGCACTTGCTAGCAAAGCGACCGGTTATCCACTTGCATATGTTGCTGCCAAATTAGCACTTGGGATACCTCTACCAGTTATTAAAAACTCCGTTACTGGAGTAACCACCGCATGTTTTGAGCCTAGTCTGGATTATTGTGTTGTCAAAATACCTCGATGGGATTTGGCAAAATTCAACAGGGTAAGCACTAAAATAGGAAGTTCTATGAAAAGTGTCGGTGAAGTAATGTCCATCGGTAGAAGTTTTGAAGAAGCATTTCAAAAAGCTTTACGAATGGTAGACGAAAATGTTAACGGCTTTGACCCTAATATTAAAAAGGTAAATGAAAACGACCTACGCGAACCAACTGATAAGCGTATGTTTGTACTAGCCGCTGCYCTGAAAGAGGGATATTCTGTTGAAAAATTATACGAATTAACCAAAATAGATCGATGGTTTTTAGAAAAATTCAAAAACATCATAGAATACTATAAAACTCTTGGTGCCTATGATTCTGGATCTGTTACTTTTGATATATTGAAAAGAGCTAAAAAGATTGGATTTTCAGATAAACAAATTGCTGCTGCCATAAAAAGTACAGAATTAGCTGTAAGAAAATTAAGAGAAGAATACAAAATAACTCCATTTGTGAAACAGATAGATACGGTCGCCGCAGAATGGCCGGCTTCGACAAATTATCTTTACTTAACTTACAATGGCAACGCCCATGATCTAGATTTCCCTGGAGAATATGTTATGGTGTTAGGTTCTGGTGTCTACAGGATCGGAAGTTCCGTAGAATTTGATTGGTGTGCGGTAGGTTGTTTAAGGGAACTTCGAAATCAAGGAAAAAATACAATAATGGTTAATTACAATCCGGAAACTGTCAGTACTGATTATGACATGAGCGATCGTTTGTATTTCGAAGAAATTTCATTTGAAGTGGTCATGGATATCTACAATATTGAACATCCTAGCGGAGTTATATTATCTAGTGCCGTCAGTGAAGCCGGGCTACCTACGTCCCCTAGTCCCAGAGCAGGCGCCGCAGCAAGCTGAACCCTGGACAGCAGTGATGGCGGACATCGAAAGGGTAGTCATGTCTGGCGTCACCCACTGGCAATCACCTCGGTTCCACGCTTATTTCCCAACGGCCAACTCTTACCCTGCTATTGTGGCAGATATGTTGAGTGGCGCTATTGCTTGCATTGGTTTCACCTGGATTGCAAGCCCAGCATGTACGGAACTTGAAGTTGTTATGTTAGACTGGCTCGGCCAAATGTTGGGCCTTCCGGATCAGTTCTTAGCGCGTTCTGGCGGCGAAGCTGGCGGTGTCATTCAAGGCACTGCAAGTGAAGCCACATTCGTAGCACTCCTTGGTGCCAAATCTCGCATGATGCACAGAGTCAAAGAACAACATCCCGAGTGGTCTGAAACAGACATMCTCGGCAAACTTGTAGGCTACTGCAATCAACAAGCCCATTCGTCAGTAGAGCGGGCTGGTCTTCTTGGTGGGGTAAAACTAAGATCATTGAAACCAGATTCTAAGAGACGCCTTCGCGGGGACACTTTGCGTGAAGCAATCGACGACGACATTCGCAATGGACTCATTCCCTTTTATGCGGTCGCCACATTAGGCACAACTTCTTCGTGTGCCTTTGACGCTCTGGATGAAATAGGAGATGTTTGCAATGCCAGCGGCATATGGTTGCACGTGGACGCGGCCTACGCTGGCTCTGCGTTTATTTGTCCCGAATACCGTCACTTTATGAAAGGGGTTGAAAAGGCTGATTCTTTCAATTTCAACCCACACAAATGGATGCTTGTCAATTTCGACTGCTCAGCTATGTGGTTGAAACAACCACGATGGATTGTTGATGCGTTCAATGTGGACCCTCTTTACTTGAAACACGACCAGCAGGGATCGGCACCAGACTACCGTCACTGGCAAATTCCTTTAGGACGTCGSTTTAGGTCACTTAAACTGTGGTTTGTTTTGAGGCTGTATGGCGTAGAAAATCTTCAAAAACACATTAGAAAACAAATTGGATTTGCTCATCTGTTTGAAAGGCTTTTAAATTYGGATGAAAGATTTGAGCTGTTTGAAGAGGTGACAATGGGACTCGTATGTTTTAGACTCAAAGGATCTAATGAAATCAATGAAGAGCTACTGAGACGCATTAATGGTCGCGGAAAAATCCACTTGGTTCCTTCTAAAATTGATGACGTATACTTTCTTAGATTAGCTATCTGTTCACGATTCACTGAAGAAAGTACACGTCGACTCCGGCAAGTCTACCACCACTGGTCATTTGATCTACAAATGCGGTGGTATCGACAAACGTACCATCGAGAAGTTCGAGAAGGAGGCCCAGGAAATGGGTAAGGGTTCCTTCAAATACGCCTGGGTATTGGACAAACTGAAGGCTGAGCGTGAGCGTGGTATCACTATCGACATTGCCCTGTGGAAGTTCGAGACCAGCAAATACTATGTCACCATTATCGACGCTCCTGGACACAGAGATTTCATCAAGAACATGATCACCGGAACGTCGCAGGCCGACTGCGCCGTGCTGATCGTCGCCGCCGGTACTGGTGAGTTCGAAGCTGGTATCTCCAAGAACGGTCAGACCCGTGAGCACGCGCTGCTCGCCTTCACTCTTGGTGTCAAGCAACTGATCGTTGGTGTAAACAAAATGGACTCAACCGAGCCCCCATACAGTGAGTCCCGTTTCGAGGAAATCAAGAAGGAAGTCTCTTCATACATTAAGAAGATCGGTTACAACCCGGCTGCCGTCGCTTTCGTACCCATTTCTGGCTGGCACGGAGACAACATGTTGGAGGCCTCCACCAAAATGCCCTGGTTCAAGGGATGGCTTGTGGAGCGCAAGGAAGGCAAGGCTGAAGGCAAGTGCCTCATTGAGGCCCTCGACGCTATCTTGCCCCCTGCCCGTCCCACCGACAAAGCCCTGCGTCTTCCCCTGCAGGACGTATACAAAATTGGTGGTATTGGAACAGTGCCTGTGGGCAGAGTTGAAACTGGTATCCTGAAACCTGGTACCATCGTCGTATTTGCGCCTGCTAACATTACCACTGAAGTCAAGTCTGTGGAGATGCACCACGAGGCTCTCCAGGAGGCCGTGCCCGGCGACAACGTTGGTTTCAACGTGAAGAACGTGTCTGTCAAGGAATTACGTCGTGGCTACGTCGCTGGAGACTCTAAGAACAACCCCCCCAAGGGCGCTGCTGACTTCACAGCTCAGGTCATCGTACTCAACCACCCTGGACAAATCTCAAATGGTTACACACCTGTGTTGGATTGCCACACAGCTCACATTGCCTGCAAATTCGCCGAAATCAAAGAGAAGGTTGACCGTCGTACCGGTAAATCCACTGAGGACAACCCTAAATCCATCAAGTCTGGTGACGCCGCCATCGTCAACCTGGTTCCCTCAAAGCCCATGTGTGTTGAGTCCTTCCAGGAGTTCCCGCCCCTTGGTCGTATCGGCAGATCGTTCATCGACTTCGTTCATCCTCGGGACCGTAACACCTTCGCGTCGCAAATCACGAGCGGTCTCGCTGTGCCGAAAATTGTAAATTCTACGATGGTATGCCGCATCCGCCGCTACCGAGGGCTTACCACGGGCTTCGGCGTGAAAGACCGAGTGGTTACCTTCATGCCGTTCCTTCTGAAATTCACTTTCAAAAACATATCTGACGAGGAGAATGTTATATATTTGGTTATTCAGGCCACTCCATTTTTCTCGGCATTTAGGATCCCAAATGAAGTAGTACCAAAAGCTGTACCCTTTGTCATGCGGCACGCTGCGAACGGGAATTTGGAGTACATTGACCCAGAGTCAGTGCCATACCTGGGCTACCTCCCCCAGGACGTGACGGATAAAGACGCGCTGCAATTGTACCACCCGGAAGACCTGGACTATCTCCAACAGATTTACGAGACTATCGTGAAGGAGGGAGGAGTGCAGAGGACAAAAGCTTACCGCATGATGGCTCAAAACGGCGACTACCTGAAACTGGAGACGGAGTGGTCCTCATTCATAAACCCGTGGTCGAAACGGCTCGAGTTTGTCATCGGGAAGCATCACATTATTGAGGGTCCGACGAATCCCGACGTGTTTCAATCCCCGGCGAGTGAGGAGGAGAAGGCGAAGGCGCAGAAGTTCAGAGAGAACATCGTCAGGATTATGAATGAAGTACTAACCAAACCAGCTGAGGTAGCCAAACAGCAGATGACCAAGCGTTGCCAGGACCTAGCTTCGTTCATGGAGAGCCTCATGGAGGAGCAGCCGAAGGTCGACGAGGAGTTGCGACTCGATATACAGGACCCAGATCATAGTTACTATGAGCGCGACTCTGTGATGCTGGGCGGCATATCCCCGCACCACGACTACAACGACAGCAAGTCCAGCACC---GGCACGCCGCTCAGCCTCGTGCACGGTGAAAACCTGTTGGATGAGGCTTCCAAGCTTTCGTTCTGTGGGCGACGCGTTGAAGGATCGTTTCGACGGCGCGTCACGCGTCATGGTGTCCAACACCGACCTGGAGGCGCCCACGCAAAGGAACGACGCGGTACTGCACAGAGCGCCGCGGAGAGAACGGTACAAGTTAAAGCTCCAGCCGCACAACCCGGACCACAAGTCTCCCGGGTCCAAAGACCTCGTGTACCTGGAGCCGTCGCCAGGCTTCTGCGAGAAGAACCCACGGCTGGGCATCCCCGGCACACACGGGCGCGCCTGCAACGACACCAGCATCGGCGTGGACGGGTGCGACCTGATGTGCTGCGGCCGCGGCTACCGGACTGAGACCATGTTCGTGGTGGAGCGATGCAAC
Chaerocina_dohertyi_3166           GGGATACCCTGAGTCGTTGACAGATCCCTCGTACCACGCGCAGCTTTTGGTGCTTACTTATCCCCTGGTCGGTAATTACGGGGTGCCAGATGAAAAGGAACGTGATGAACACGGAATCCCAAGATGGTTTGAATCTGAGCGCATATGGGCATCTGCATTGATAGTAGGCGAAGTAAGCACTCGGGCCTGCCATTGGCGCGCTAAGCGGTCCCTTGGCGCATGGTTATCTGCACACGGCATCCCCGGGCTGTGTGACGTAGACACCCGAGCACTCACATATCGTCTTCGAGAAGGCGTTACTTTAGGAAGAATTGTTCAGGGTGTGCCGCCTTTTGGCCCGCTACCACCTTTGGCTGATCCAAACTCTAGAAACTTAGTTGCCGAAGTAACCACAAAGGAAACAAAAATATTTAACCCTAACGGGGAGATAACAATATTAGCAGTTGATTGTGGTTTGAAATTCAATCAGATAAGGTGTTTGATTAAGAGAAACGCTAAGGTAATTCTAGTACCGTGGAACCACAAATTAGATCCAAGCCAATACGATGGGCTATTTATAAGCAATGGGCCAGGTGACCCAGACATATGCAAAGAAGCTGTTGATAATTTAAAGACTGTGCTTCAAAATAAAAATAATGTGAAGCCTATATTCGGCATTTGCCTTGGACATCAGTTGTTGTCAACTGCGGCAGGTTGCAAAACGTACAAAACAAAATACGGCAATCGCGGTCATAATTTGCCATGTACACACAGCGGTACTGGAAGGTGCTTTATGACTTCACAGAATCATGGCTTTGCTGTAGATACAGACACTTTACCTGCAGAATGGAAAATTCTTTTTACGAACGAAAACGATAAAACGAATGAAGGAATTATCCACAAAACTGCACCATTTTTCAGTGTGCAATTCCATCCGGAGCACACTGCTGGCCCTACAGACCTAGAATGTCTGATTGACATATTTATAGATGCAGTAAAATCGTATAAAAATAAAGTATCATGTGTCATTGACGATATGATTACAGAGAAATTGAAATATGTTCCAACAATTCATGAACGACCAAAAAAGGTATTGATTCTGGGATCTGGTGGCTTGTCTATAGGTCAGGCAGGTGAATTTGACTACTCTGGATCACAAGGCGTAAAAGCTATGCAAGAAGAAAAAATTCAAACTGTACTCATTAATCCAAATATAGCAACTGTTCAAACATCGAAAGGATTAGCTGATAAAGTTTATTTTCTACCCATTACCCCCGAATATGTGGAGCAGGTTATCAAAGCTGAACGACCAACGGGAGTATTACTTACTTTTGGAGGTCAGACAGCACTCAACTGCGGAGTAGAACTAGAAAAGTCTAAAATATTTGAAAAATACAATGTCAACGTATTGGGTACTCCAATCCAATCAATTGTTGATACTGAAGATAGAAAAATATTTGCCGAAAAAATAAATGCGATAGGGGAGAAAGTAGCACCAAGTGCTGCAGTTACTTCAGTCGATGAAGCTTTAGCAGCTGCAGTACAGATTGGATATCCTGTAATGGCGCGGTCAGCATTTTCTTTGGGCGGTTTGGGCTCCGGTTTTGCAAACAATGAAGAGGAGCTTAGAGCATTAGCCCACCAAGCTCTATCACATTCAGATCAACTTATAATTGATAAATCCTTAAAAGGATGGAAAGAAGTTGAGTATGAAGTTGTGAGGGATGCGTATGATAATTGTATCACTGTTTGCAATATGGAAAATGTTGATCCCTTAGGAATTCATACAGGTGAATCCATAGTAGTGGCTCCAAGTCAAACTCTATCAAACAGAGAATACTATATGTTGCGCAATACCGCTATTAAAGTAATCCGACATTTCGGTATAGTGGGTGAATGCAATATACAATATGCCCTTAATCCATATTCTGAAGAGTTGTTTATTATAGAAGTGAATGCACGGCTGTCTAGAAGTTCTGCACTAGCTAGCAAGGCTACCGGATACCCATTAGCATATGTTGCAGCAAAATTAGCACTCGGAATACCATTACCTATTATTAAAAATTCAGTAACGGGCGTAACTACTGCTTGTTTCGAACCGAGTCTTGATTATTGTGTTGTAAAGATACCTAGATGGGATTTGGCAAAATTCAATAGAGTAAGTACTAAAATTGGAAGTTCTATGAAAAGTGTCGGCGAAGTGATGTCCATCGGTAGAAGTTTTGAAGAGGCATTCCAAAAAGCTTTACGAATGGTAGATGAAAATGTAAATGGATTTGATCCCAATATTAAAAAAGTTAACGATAATGATTTACGAGAACCCACTGACAAACGTATGTTTATACTAGCTGCTGCTCTTAGAGAAGGTTATACCGTTGAAAAATTATATGAGTTGACTAAAATTGATCGATGGTTTTTGGAAAAGTTCAAAAATATCATAGACTATTACAAAACGCTTGATGCCTACGATTCTGGTTCTGTCACTTGTGATGTACTAAAACGAGCCAAAAAGATCGGCTTTTCTGATAAACAGATTGCAGCTGCTATAAAAAGTACCGAATTAGCTGTAAGAAAACTAAGAGAAGAATATAAAATAACTCCATTCGTGAAACAAATAGATACAGTCGCTGCTGAATGGCCGGCTTCAACTAACTATCTATACTTAACATACAACGGCAGCACCCATGACCTTGATTTCCCCGGAGAATTAGTCATGGTATTGGGTTCAGGAGTCTACAGAATAGGAAGTTCTGTCGAATTTGATTGGTGTGCGGTCGGGTGCTTAAGAGAACTTCGAAATCAAGGGAAAAAGACTATAATGGTAAATTACAACCCAGAAACTGTTAGTACTGACTACGATATGAGTGATAGATTATATTTCGAAGAAATATCTTTTGAAGTAGTTATGGACATTTATAATATTGAACATCCTAGCGGAGTTATATTGTCCGGTACCGTCAGTGAAACCGGGGTACCTGCGTCCTCTGGTGCCGGAACAAGCCCCGAAAGAGGCTGAACCCTGGACTGCGGTGATGGCAGACATCGAGCGTGTGGTCATGTCTGGCGTCACTCATTGGCAATCACCTCGCTTCCACGCATACTTCCCGACGGCTAACTCTTACCCTGCCATTGTAGCTGACATGCTGAGCGGTGCTATTGCCTGCATCGGTTTTACATGGATTGCAAGCCCAGCATGTACCGAGTTAGAAGTTGTGATGTTGGACTGGCTGGGCCAAATGTTGGGTCTGCCAGAGCAGTTCTTGGCACGTTCTGGCGGTGAAGGTGGAGGTGTCATCCAAGGCACTGCGAGTGAAGCCACTTTGGTAGCACTGCTGGGCGCGAAGTCACGCACAATGCAGAAGCTCAAAGAAGAACATCCCGAGTGGTCTGATACAGACATTCTTGGCAAACTTGTGGGCTACTGTAACAAACAAGCGCACTCGTCTGTGGAGCGAGCTGGTCTTCTAGGGGGTGTAAAACTCAGGAGTTTGCAACCGGATGACAAAAGACGGCTTCGTGGTGATATTTTGCGTGAGGCTATGGACGAAGATATAAGCAAGGGACTTATACCTTTTTATGTCGTGGCTACTTTGGGTACAACTTCGTCGTGCACTTTTGACGCACTGGACGAAATTGGTGACGTTTGTAATGCACGCGACATATGGTTACACGTCGATGCAGCTTACGCAGGCTCTGCCTTCATCTGCCCTGAGTATCGCCACTTCATGAAGGGTGTCGAAAAAGCTGACTCTTTCAATTTCAACCCACATAAATGGATGCTTGTGAACTTCGACTGCTCAGCTATGTGGTTGAAACAACCTCGATGGATTGTTGATGCGTTTAATGTGGATCCTCTTTACTTGAAACACGATCAGCAGGGATCGGCCCCTGACTACCGCCACTGGCAAATACCTCTTGGACGTAGATTCAGATCTCTTAAACTCTGGTTCGTTCTGCGGCTTTATGGTATTGAAAATCTCCAAAAACATATCAGGAAACAAATCGCTCTTGCGCATCTTTTCGAAAAGCTCCTTTCTTCTGATGAAAGATTCGAGCTTTTTGAAGAAGTAACAATGGGTCTCGTATGCTTTAGACTCAAGGGATCCAATGAAATCAAYGAAGAGTTATTGAGGCGCATTAATGGCCGCGGAAAAATCCATTTGGTTCCTTCTAAAATTGATGACGTGTATTTCTTAAGACTAGCAATCTGTTCACGTTTTACTGATGATAGTACACGTCGACTCCGGCAAGTCCACCACCACCGGCCACTTSATYTACAAATGCGGYGGTATCGAYAARCGTACCATCGAGAAGTTCGAGAAGGARGCYCAGGARATGGGWAARGGYTCCTTCAARTAYGCCTGGGTGTTGGACAARYTRAAGGCSGAGCGYGARCGTGGTATCACCATCGACATCGCYCTGTGGAAGTTYGAGACSGCCAARTAYTAYGTSACCATCATCGAYGCKCCYGGACACAGRGAYTTCATCAAGAACATGATCACYGGWACRTCSCAGGCYGAYTGCGCSGTRYTGATCGTSGCSGCYGGYACKGGYGAGTTCGAAGCYGGYATCWSYAAGAACGGSCAGACCCGTGAGCAYGCRCTRCTCGCCTTCACMCTSGGCGTSAAGCARCTSATCGTSGGMGTCAACAARATGGACTCYACCGAGCCMCCSTAYMRCGARKCGCGYTWCGARGAAATCAAGAAGGAAGTSTCCTCKTACATCAAGAAGATYGGYTACAACCCGGCYRCGGTSGCYTTCGTRCCYATTTCKGGMTGGCACGGMGACAACATGYTRGAGCCCTCYRMCAARATGCCCTGGTTYAAGGGGTGGMAMRTSGASCGCAAGGASGGYAAGGYTGAKGGCAAGWGYCTCATYGAGGCYCTYGACGCSATCCWRCCYCCTKCTCGWCCCACCGASAARSCYCTWCGTCTKCCYCTSCAGGACGTRTACAARATMGGMGGYATWGGAACWGTGCCCGTSGGMAGAGTTGAGACKGGTATYCTKAARCCYGGYAYSRTSGTSGTGTTCGCGCCSGCCRAYATYACCACTGAAGTCAARTCYGTSGAGATGCATCACGAGGCTCTSCAGGAGGCCRTRCCTGGYGACAACGTYGGYTTCAAYGTMAAGAACGTGTCYGTSAAGGARYTGCGTCGTGGMTAYGTMGCWGGTGACTCCAAGAACRAYCCSCCYAAGGGCGCCGCTGACTTYACMGCSCAGGTSATCGTRCTSAACCACCCTGGACAAATCWSAAAYGGTTACACACCTGTACTCGATTGCCACACGGCCCACATTGCCTGCAAATTCGCCGAAATCAAAGAAAAGGTCGACCGTCGTACTGGTAAATCCACCGAGGACAACCCTAAATCCATTAAATCTGGTGACGCCGCCATCGTCAACCTGGTTCCCTCAAAACCTCTGTGTGTGGAGTCCTTCCAGGAGTTCCCACCCCTCGGTCGTATTGGCAGGTCGTTCATCGACTTCATTCACCCCAGGGACCGCAACACGTTCGCGTCGCAGATCACCAGCGGTTTGGCTGTGCCGAAAAATGTAAATTCGACGATGGTGTGCCGCATTCGTCGGTACAGAGGCCTCACCACCGGCTTCGGAGTGAAGGACCGAATCGTCACCTTTATGCCGTTTTTGCTCAAGTTCAGCTTCAAGAACATAAGCGATGAGGAGAAAGTAATTTACTTGGTCATACAGGCCACTCCGTTCTTCTCGGCGTTTAGAATTGCGAACGAGGTGGTTGCAAAGGCCGTGCCGTTTGTGATACGGCACGCGGCCAACGGTAACCTTGAGTACATAGACCCAGAGTCAGTGCCCTACCTAGGATACCTGCCTCAAGACGTCACGGATAAGGACGCTCTACAACTCTACCACCCTGCAGATCTAGATTACCTGCAGCAGGTTTACGAAAATATCGTCAAGCAGGGAGGCGTACCGCGTACTAAGGCTTATCGAATGATGGCCCAGAACGGGGACTATCTAAAAGTGGAGACGGAATGGTCTTCGTTTATTAACCCATGGTCGAAACGCCTGGAGTTCGTCATCGGGAAACACCATATTATTGAGGGTCCAGCTAAYCCGGACGTGTTCCAGTCTCCGTTGAGCGATGAAGAAAAAGCCAAAGCGCAGATATGTAGGGACGGCATTGTTAGAATTATGAACGAGGTATTAACCAAGCCTGCGGAGGTGGCTAAGCAACAAATGACGAAGCGTTGCCAGGACCTGGCKTCTTTCATGGAGAACCTTCTGGAGGAGCAGCCAAAAGCCGACGAGGAGTTGCGCCTCGACATACAGGATCCAGACCACAGTTACTATGAGCGTGACTCTGTGATGCTCGGGGGCATATCACCGCACCACGAGTACAACGACAGCAAGTCCAGT---GTAGGGACACCGTTGAGCCTCATGTACCGTGAAGACGTGCTGGATGAGGCTCCCGAGCTTCCGCTCTGTGGGCGACGCGCTAAAGGACCGCTTCGACGGCGCGTCGCGCGTCATGGTGTCCAACACGGACCTGGAGGCGCCGACGCAGAGGAACGACGCGGCGCCGCACAGGGTGCCGCGGAGAGACCGCTACCGATTCCAGCTGCGGCCGCACAACCCCGACCACAAGTCGCCCGGCTCCAAGGACCTCGTGTACCTGGAGCCGTCGCCTGGCTTCTGCGAGAAGAACCCGCGCCTGGGCATCCCCGGCACGCACGGGCGCGCGTGCAACGACACCAGCATCGGCGTGGACGGCTGCGACCTCATGTGCTGCGGCCGCGGCTACCGGACCGAGACCGTGTTCGTGGTGGAAAGATGCAAC
Chloroclanis_virescens_3160        GGGWTATCCAGAGTCGTTGACAGACCCTTCTTACCACGCACAGCTGTTAGTACTGACTTACCCATTGATCGGTAATTACGGSGTSCCAGATGAAAAAGAACGCGATGAACATGGAATCCCAAGGTGGTTCGAATCCGAGCGCATATGGGCATCTGCAYTGATMGTGGGCGAAGTGAGCACACGCGCCTGCCACTGGCGTGCTAAGCGTTCACTYGGTGCTTGGCTATCAGCACACGGTATTCCAGGACTGTGTGACGTAGATACAAGAGCCCTAACGTATCGGCTTCGAGAAGGCGTTACTCTTGGCAGAATAGTGCAGGGTGTACCACCATTTGATCCTCTTCCACCTTTAGCTGATCCTAATTCAAGGAATTTAGTCGCCGAAGTATCCACAAAAGAAACCAAGATATTTAACCCAAATGGAGAGATAACAATAGTTGCAGTCGATTGTGGTTTGAAATACAATCAAATAAGGTGTTTGATAAATAGAAACGCCAAGGTGATACTGGTGCCATGGAACCACAAATTAGACCCGAGCCAATACGATGGGCTTTTTATAAGTAACGGCCCAGGTGAYCCTGAAGTGTGCCGCAATGTCGTTGATAATCTTAGATCAGTTCTTCAAAATAAGAACAAAATRAAACCCATATTTGGTATCTGTCTTGGACATCAGTTGTTATCGAGTGCAGCTGGTTGCAAAACATACAAAACCACGTATGGTAATCGTGGGCATAACTTACCCTGCACACATAGTGGCACAGGRAGATGCTTTATGACATCACAAAATCATGGTTTTGCGGTAGATACAGACACACTACCAGAAGATTGGAAAGTTCTGTTCACAAATGAAAACGATAAAACCAACGAAGGTATTATTCACGGATCTGAGCCATTTTTCAGTGTACAGTTTCACCCTGAACATACTGCTGGTCCCACAGACTTAGAGTGTCTTTTTGATGTATTCATAGACGCAGTGAAGTCTTACAAGAAAAATGTTCCATGTGTRATCGATGATATGATCACCAAAAAATTGAAATATGTACCAACAATTCAAGAAAGACCCAAAAAGGTACTTATTCTAGGATCTGGCGGTTTATCTATCGGCCAGGCCGGTGAATTTGACTATTCCGGATCACAAGGTGTAAAAGCTATGCAAGAAGAAAAAATTCAAACGGTGCTTATTAATCCAAATATTGCAACTGTTCAAACATCTAAAGGATTAGCGGACAAAGTTTATTTTTTGCCCATTACTCCAGAATATGTCGAACAAGTCATTAAAGCAGAACGACCGACGGGAATCTTACTTACCTTCGGTGGTCAGACCGCACTGAATTGTGGAGTGGAATTAGAAAAGTCTAAAATCTTTGAGAAATATAACGTCAATGTRTTAGGWACACCAATTCAATCTATAGTAGACACCGAAGACAGGAAAATATTTGCTGAAAAAATTAATGCTATAGGTGAAAAAGTGGCACCTAGTGCAGCAGTGACAWCTGTTGATGAAGCTCTAGAAGCAGCTATACAAATAGGATATCCTGTAATGGCACGATCAGCGTTTTCTTTAGGTGGTTTAGGTTCAGGTTTTGCTAACAATGAGGACGAACTWAGATCATTAGCTCACCAAGCGTTATCKCATTCAGATCAACTTATAATAGATAAATCGCTTAAAGGATGGAAGGAAGTAGAATATGAAGTWGTGAGGGATGCRTATGATAATTGCATAACTGTATGCAATATGGAGAATGTAGATCCYCTTGGCATTCATACTGGTGAATCCATTGTCGTTGCTCCAAGTCAAACATTATCCAATCGAGAATACTATATGCTTCGTAATACTGCTATAAAAGTWATAAGACATTTTGGTATCGTTGGTGAATGCAATATTCAATATGCTCTAAATCCATATTCAGAAGAATTTTACATYATAGAAGTAAATGCGAGACTTTCGCGAAGTTCTGCACTAGCTAGCAAAGCAACAGGATATCCACTWGCTTATGTCGCTGCAAAGTTGGCGCTTGGAATWCCTTTACCCGTTATTAAAAACTCKGTAACTGGGGTGACTACCGCATGTTTTGAGCCGAGTTTGGATTATTGTGTTGTCAAAATACCYAGATGGGATTTAGCWAAGTTCAACAGAGTAAGTACTAAAATAGGAAGTTCTATGAAGAGCGTCGGTGAAGTGATGTCCATTGGTAGAAGTTTTGAAGAAGCATTYCAAAAAGCACTACGWATGGTGGATGAAAATGTTAACGGATTCGATCCTAATATTAAAAAAGTTAACGAAAATGAGTTACGGGAACCAACAGATAAGCGAATGTTTGTYTTAGCTGCTGCTCTCAGACAAGGTTATAGTGTTGAAAAATTATAYGAACTTACCCAGATAGATCGATGGTTCYTGGAAAAATTCAAAAACATCATAGACTACTATAAAACGCTTGATGCATACGATTCGGGATCCGTTACTTTTGATRTATTAAAAAGAGCTAAGAAAATTGGATTTTCTGATAAACAAATTGCAGCCGCTATAAAAAGTACTGAAATAGCTGTTAGAAAATTAAGAGAGGAATACAAAATAACACCATTTGTCAAACAAATTGATACAGTKGCCGCAGAATGGCCAGCGTCTACTAATTACCTATATTTAACTTACAATGGYAGCACCCACGATYTAGATTTTCCTGGAGATTATGTCATGGTGTTGGGTTCAGGTGTATACCGGATTGGAAGTTCAGTCGAATTTGATTGGTGTGCGGTAGGTTGTTTAAGAGAGCTAAGAAATCAAGGAAAATCTACAATAATGGTCAATTATAATCCAGAAACTGTTAGTACTGATTATGATATGAGTGACAGATTGTACTTCGAAGAAATTTCATTTGAAGTTGTCATGGATATTTAYAATATTGAACGGCCTAGTGGTGTGATCTTATCCGGTGCCGTCCGTRAAGCCTGGGTACCTTCGTCCACTYGTCCCAGAACAGGCGCCACAGCARGCCGAGCCCTGGACGGCAGTGATGGCAGATATTGAACGCGTGGTGATGTCCGGAGTCACCCACTGGCAATCACCTCGCTTCCACGCATATTTCCCAACGGCCAATTCTTACCCCGCCATTGTGGCTGATATGCTAAGCGGAGCTATTGCCTGCATCGGTTTTACCTGGATTGCAAGCCCGGCGTGTACAGAGCTGGAAGTGGTGATGTTGGATTGGCTCGGCCAAATGTTAGGCCTGCCTGAAGAATTCCTGGCACGTTCCGGTGGTGAAGCTGGCGGTGTTATACAGGGGACAGCAAGTGAAGCCACACTTGTAGCACTACTCGGTGCCAAAGCCCGCACGATGCACAGGGTTAAAGAACAACACCCTGAGTGGACTGAAACAGACATCCTCGGAAAACTTGTGGGATATTGTAATCAACAAGCTCACTCATCGGTAGAGCGAGCTGGACTTCTTGGTGGTGTGAAACTCAGGAGTTTAAGACCTGATTCYAAACGACGTCTTCGTGGAGAAACGTTACGTGAAGCTATAGATGAGGACATTCGCAATGGGCTTATTCCTTTCTATGCGGTGGCTACTTTGGGAACAACATCTTCGTGTGCTTTCGACGCCCTCGACGAAATAGGCGATGTTTGTAACGAGCGTGATGTGTGGCTACACGTGGATGCAGCCTATGCAGGCTCCGCATTCATTTGTCCAGAGTATCGTCATTTTATGAAAGGTGTACAAAAGGCTGATTCTTTCAATTTCAACCCGCACAAGTGGCTGCTCGTYAACTTCGACTGTTCAGCTATGTGGTTGAARCAACCAMGGTGGATCGTCGATGCGTTCAATGTTGACCCTCTCTATTTAAAGCATGACCAGCAAGGATCAGCTCCGGACTACCGTCACTGGCAAATTCCTTTAGGACGTCGATTCAGGTCTCTTAAACTTTGGTTTGTTTTGAGACTGTATGGCGTTGAAAATCTTCAAAAGCATATTAGAAAACAAATTGGATTTGCGCATTTCTTCGAACGKCTTCTGACCACCGATGATAGATTTGAATTGTATGAGGAGGTAACTATGGGACTCGTGTGCTTTAGACTTAAAGGCACGAATGAAATTAATGAAGAATTGTTGAGACGTATCAATGGACGCGGAAAAATACACTTAGTTCCTTCTAAAATTGATGACGTTTACTTTTTAAGATTGGCAATCTGTTCACGATTCACTGAAGAAAATACACGTCGACTCCGGCAAGTCCACCACCACTGGACATTTGATCTACAAATGCGGTGGTATCGACAAACGTACTATTGAGAAGTTCGAGAAGGAGGCCCAGGAAATGGGTAAGGGTTCCTTCAAATATGCCTGGGTGTTGGACAAACTGAAGGCCGAACGTGAGCGTGGTATYACCATCGACATTGCCCTGTGGAAGTTCGAAACTAGCAGATACTACGTCACCATCATCGACGCTCCTGGACACAGAGATTTCATCAAGAACATGATCACGGGAACGTCGCAGGCCGACTGCGCCGTGTTGATCGTCGCTGCCGGTACTGGTGAGTTCGAAGCTGGTATCTCTAAGAACGGACAGACTCGTGAACACGCCCTGCTCGCCTTCACACTCGGTGTCAAGCAACTGATCGTTGGTGTCAACAAAATGGACTCTACCGAGCCCCCATACAGCGAGTCTCGTTTCGAGGAAATCAAGAAAGAAGTCTCCTCGTACATCAAGAAGATCGGTTACAACCCGGCCGCCGTCGCTTTCGTACCCATTTCTGGCTGGCACGGAGACAACATGTTGGAAGCCTCCACAAAAATGCCTTGGTTCAAGGGATGGGCTGTGGACCGTAAGGAGGGTAAGGCTGAAGGCAAGTGCCTCATTGAGGCTCTCGACGCTATCCTGCCCCCTGCTCGTCCCACCGACAAGGCCCTGCGTCTTCCCCTGCAGGACGTATACAAAATCGGCGGTATTGGAACAGTCCCTGTGGGCAGAGTTGAAACTGGTGTCCTGAAACCCGGTACCATTGTCGTGTTTGCCCCCGCCAACATTACCACTGAAGTCAAGTCTGTGGAGATGCACCACGAAGCTCTCCAAGAAGCCGTTCCCGGTGACAACGTTGGTTTCAACGTAAAGAACGTCTCCGTCAAGGAATTGCGTCGTGGTTACGTCGCCGGAGACTCCAAGAACAACCCCCCCAAGGGAGCCGCCGACTTCACAGCTCAGGTCATTGTGCTCAACCACCCTGGTCAAATCTCAAACGGTTACACACCAGTACTTGATTGCCACACAGCTCACATTGCCTGCAAATTCGCCGAAATTAAAGAGAAGGTCGACCGTCGTACTGGTAAATCCACTGAAGACAACCCTAAATCCATCAAGTCYGGTGATGCTGCCATTGTTAACCTAGTTCCCTCAAAGCCCTTGTGCGTTGAGTCCTTCCAGGAATTCCCACCCCTTGGTCGTATTGGCAGGTCTTTTATAGACTTCGTTCATCCCAGGGACCGCAACACATTTGCATCGCAAATCACTAACGGTTTGGCCGTGCCGAAAATTGTAAATTGCACGATGGTATGCCGTATACGGCGTTACAGGGGACTTACCACCGGTTTCGGTGTGAAGGATAGAGTGGTCACTTTCATGCCATTTCTCTTGAAGTTCACCTTCAAAAACATATGCGATGAAGAAAAAGTTATATATTTGGTCATTCAAGCGACACCATTTTTTTCTGCATTCAGAATTTCAAACGAAGTTGTGGCTAAGGCTGTACCGTTTGTGATACGGCATGCCGCAAACGGCAATTTGGAATACATCGACCCGGAGTCGGTGCCGTACCTCGGCTATCTCCCACAAGATGTGACCGACAAGGATGCTCTCCAGATGTATCATCCGGAGGATCTGGACTATCTGCAGCAAGTTTATGAGAGTATTGTGAAAGAGGGGGCGGTGGCGAGGACTAAACCGTACCGCATGATGGCGCAGAATGGTGATTACCTCAAGCTGGAGACGGAGTGGTCCTCGTTTATAAACCCGTGGTCCAAACGGCTGGAGTTTGTCATCGGAAAACATCATATCATTGAGGGTCCAGCAAACCCGGACGTGTTCCAAACCCCGATGACTGATGAAGAGAAAGCAAAGGCGCAGAAGTATAGGGACAATATCATCAGAATCATGAATGAGGTACTAACAAAGCCAGCTGAGGTGGCGAAACAGCAGATGACCAAGCGTTGTCAAGATCTGGCGACGTTCATGGAGAGCCTGATGGAGGAGCAACCGAAGGTCGATGAGGAGTTGCGGCTCGACCTGCAGGATCCAGATCATAGTTACTATGAGCGTGATTCTGTGATGTTGGGTGGTATATCCCCTCATCATGAC---AACGACAGCAAGTCCAGT---ATCGGAACTCCTCTTAGCCTCGTGCACTGTGAAGACATGTTGGATGAGGCTACCGAGCTTCCGCTCCGTAGGTGATGCGTTAAAGGATCGCTTTGACGGAGCGTCACGYGTCATGGTATCCAACACCGACTTAGAGACACCCACACAAAGAAACGACGCGGCGCCGCATCGAGTGCCGCGAAGAGACCGATACAGATTCCAGTTGCGACCGCACAACCCGGACCACAAGTCRCCYGGATCAAAAGATCTSGTATACCTGGAGCCGTCGCCAGGTTTYTGCGAGAAGAAYCCACGGCTAGGCATCCCGGGCACGCACGGMCGCGCCTGCAACGACACGAGCATCGGCGTCGACGGGTGYGACCTCATGTGTTGCGGCCGGGGGTACCGGACCGAGACCATGTTCGTGGTGGAGCGATGCAAC
Clanis_bilineata_0184              GGGATACCCAGAATCRTTGACGGATCCTTCGTATCAYGCGCAACTTTTAGTACTCACTTATCCATTRGTTGGTAAYTACGGAGTGCCAGAYGAAACGGAACGTGATGAACATGGACTTCCAAGATGGTTTGAATCYGAGCGCATTTGGGCRTCTGCATTGGTTGTGGGTGAARTCAGCACACGTGCTTGYCACTGGCGTGCTAAGCGTTCACTTGGTGCTTGGCTTTCCGCACACGGTATCCCTGGAATCTGTGACRTAGACACCAGAGCCTTAACATATCGTCTTCGGGAAGGTGTCACTTTAGGAAGAATTGTGCAAGGTGTACCGCCATYTGATCCCTTACCGCCTTTGGCAGATCCTAACTCTAGGAATTTAGTTGCCGAAGTATCTACAAAAGAAGCCAAAATKTTTAATCCTAATGGTGAGATAACAGTAGTAGCAGTTGATTGTGGTTTGAAGTATAATCAAATTAGGTGTTTGATAAAGAGAAACGCCAAGGTGATTCTAGTACCGTGGRACCATAAACTAGACCCAAGCCAATATGATGGACTCTTYATAAGTAATGGGCCAGGTGATCCCGAAGTRTGTAAAAATGTTGTCGATAATTTAAAGTCAGTTCTTCAAAATAAAAGCAACATAAAACCMATATTTGGGATTTGTCTCGGACATCAGTTATTGTCGACTGCAGCGGGTTGCAAAACTTAYAAGACRAAGTATGGTAATCGGGGGCATAATTTGCCATGTACCCATAGTGGTACTGGTAGGTGCTTTATGACATCACAAAATCATGGATTTGCTGTAGATACAGACACGCTACCCGATGATTGGAAAGTTCTGTTCACAAATGAAAACGATAGAACTAATGAAGGCATTATACACAAATCTGATCCATTTTTCAGTGTACAATTTCATCCTGAACACACTGCTGGTCCTACTGACCTAGAATGTTTGTTTGATATATTTATAACAGCAGTAAAATMTTATAAAAATGATGTACCTTATATAATAGATGATATGATCACCCAGGAATTGAAGTTTGTACCAACGATTCATGAAAGACCTAAAAAGGTGCTGATTCTTGGATCTGGTGGTTTATCTATCGGTCAGGCAGGTGAATTTGATTATTCAGGATCACAAGGAGTAAAAGCGATGCAAGAAGAAAAAATACAAACAGTACTTATTAATCCAAACATTGCCACTGTTCAAACATCGAAAGGATTAGCAGACAAAGTTTATTTTCTACCCATTACCCCCGAATACGTTGAGCAGGTTATAAAAGCAGAACGACCAACAGGAGTCTTGCTTACATTTGGAGGTCAAACAGCACTTAATTGTGGGGTAGAATTACAAAAATCTAAAATTTTTGAAAAATACAACGTCAATGTTTTGGGTACTCCAATTCAGTCTATAGTAGATACAGAAGACAGAAAAATATTTGCCGAGAAAATTAATGCCATAGGTGAAAAAGTAGCACCTAGTGCAGCAGTGACATCAGTTGATGAAGCTCTGGCGGCTGCGACGCAAATAGGATACCCTGTAATGGCACGATCTGCATTTTCTTTGGGAGGGTTGGGTTCGGGTTTTGCAAACAATGAAGAACAACTTAGGACACTCGCTCATCAAGCATTATCACATTCAGATCAACTCATAATAGATAAGTCCCTTAAAGGATGGAAAGAAGTTGAGTACGAAGTAGTAAGGGATGCGTATGATAATTGTATAACTGTTTGCAATATGGAGAATGTCGACCCGCTGGGTATTCATACAGGTGAATCAATTGTAGTCGCGCCGAGCCAAACATTGTCCAATCGAGAATACTACATGCTTCGTAATACCGCTATAAAAGTTATAAGACACTTTGGTATAGTTGGCGAATGCAATATTCAATATGCTCTTAATCCTAATTCAGAAGAATTTTATATCATAGAAGTAAATGCACGGCTTTCACGAAGTTCTGCACTAGCTAGCAAAGCGACTGGATATCCACTCGCGTATGTTGCTGCAAAATTGGCGCTTGGAATACCTTTACCCGTTATCAAAAATTCTGTTACTGGCGTAACTACTGCGTGCTTTGAGCCAAGTCTGGATTATTGTGTTGTCAAAATACCAAGATGGGACTTAGCTAAATTTAACAGAGTAAGCACTAAAATTGGAAGTTCTATGAAAAGTGTCGGTGAAGTAATGTCTATTGGCAGAAGTTTTGAGGAAGCATTTCAAAAAGCATTACGTATGGTGGATGAAAATGTTAACGGGTTTGACCCTAATATAAAAAAAGTAAACGAAAATGAGTTACGAGAACCAACTGATAAGCGTATGTTCGTATTAGCTGCTGCACTTAGAGAGGGATATACTGTTGAAAAATTATACGAACTTACCAAAATAGATCGATGGTTTTTGGAAAAATTCAAAAATATCATAGATTATTACAAAACACTTGATGCATACGATTCCGGATCTGTTACTTTTGATATATTGAAAAGAGCAAAGAAGATTGGATTTTCTGATAAACAAATAGCAGCTGCTATAAAGAGTACTGAACTAGCTGTTAGAAAATTAAGGGAAGAATACAAAATAACCCCTTTTGTTAAACAGATAGATACAGTTGCTGCAGAATGGCCGGCTTCGACTAATTATCTGTATTTAACTTACAATGGCACCACACACGACCTCGATTTTCCTGGAGAATATGTTATGGTATTAGGATCAGGTGTGTACCGAATTGGAAGTTCTGTAGAATTTGATTGGTGTGCAGTGGGTTGTTTAAGGGAACTAAGGAATCAAGGGAAAAATACTATAATGATCAATTACAATCCAGAAACTGTCAGTACAGATTATGACATGAGCGACAGATTGTATTTTGAAGAAATTTCGTTTGAAGTAGTTATGGACATTTATAATATTGAACGGCCAAGTGGAGTGATATTGTCAGGTGCCTTCAGTGAAGCCTGGGTACCTCCGCCCGCTAGTTCCGGAGCAGGCGCCGCAGCAGGCCGAGCCCTGGACGGCGGTGATGGCGGACATCGAGCGCGTGGTCATGTCTGGCGTCACCCACTGGCAGTCACCTCGCTTCCACGCCTACTTCCCAACTGCCAACTCCTACCCAGCTATTGTCGCCGACATGCTGAGCGGCGCTATTGCCTGCATCGGTTTTACCTGGATTGCAAGCCCGGCGTGTACAGAACTCGAAGTCGTGATGTTAGACTGGCTCGGCCAAATGTTAGGCCTACCGGAGGAGTTCCTGGCAAGATCTGGCGGCGAAGCCGGCGGTGTTATCCAGGGCACTGCGAGTGAAGCCACGCTTGTAGCACTACTGGGTGCCAAGGCCCGCGTGATGAACAGAGTCAAGGAACAACATCCTGAGTGGACCGAAACGGATATCCTTGGCAAACTAGTCGGCTATTGTAATCAACAAGCCCACTCTTCCGTAGAGCGAGCTGGTCTCCTCGGTGGTGTAAAACTCAGGTCTTTGAAACCGGATTCTAAAAGAAGTCTTCGTGGAGACACGTTGCGTGAAGCCATAGAGGAGGATATTCGCAATGGACTTATTCCTTTCTATGCGGTTGCTACCCTGGGCACAACGTCGTCGTGTGCTTTTGACGCCCTGGACGAAATAGGGGATGTTTGTAACTCCCAGAATGTTTGGCTGCACGTGGACGCGGCATACGCTGGCTCCGCCTTCATCTGTCCTGAATACCGCTACCTGATGAAAGGCATACAAAAAGCTGATTCATTCAATTTCAACCCACACAAATGGATGCTTGTCAACTTCGACTGCTCAGCTATGTGGCTGAAACAACCAMGATGGATCGTTGATGCTTTCAATGTCGACCCTCTCTACTTGAAGCATGACCAGCAAGGGGCGGCGCCCGACTACCGTCACTGGCAAATTCCTTTGGGTCGTCGATTCAGATCTCTAAAGCTTTGGTTTGTTTTGAGGCTGTACGGGGTTGAAAATCTTCAGAAGTATATTAGGAAACAAATAGGATTCGCGCATCTCTTTGAAAGGCTGTTAACTTCTGATGAAAGATTTGAGCTGTATGAGGAGGTGACTATGGGGCTTGTATGTTTTAGACTCAAAGGATCTAACGACATTAACGAAGATTTGTTGAGACGTATTAATGGGCGCGGAAAAATTCACTTGGTTCCTTCTAAAATCGATGATGTTTACTTCCTGAGATTGGCGATTTGTTCACGATTTACCGAAGAAAGT---------------------------------------------------------------------------------------------------------------------------------------GTTGGACAAACTGAAGGCAGAGCGTGAGCGTGGTATCACCATCGACATTGCTCTCTGGAAGTTCGAGACCAGCAAATACTACGTCACCATCATCGACGCCCCCGGACACAGAGATTTCATCAAGAACATGATCACGGGAACGTCGCAGGCCGACTGCGCCGTGTTGATCGTCGCCGCCGGTACCGGTGAGTTTGAAGCTGGTATCTCCAAGAACGGCCAGACCCGTGAGCACGCCCTGCTCGCCTTCACACTCGGTGTCAAGCAACTGATCGTCGGCGTCAACAAAATGGACTCCACCGAGCCCCCGTACAGCGAGCCCCGTTTCGAGGAAATCAAGAAGGAAGTCTCTTCTTACATCAAGAAGATCGGTTACAACCCTGCTGCCGTCGCTTTCGTACCCATTTCTGGCTGGCACGGAGACAACATGTTGGAGCCCTCTACCAAAATGCCCTGGTTCAAGGGATGGCTTGTGGAGCGCAAGGAGGGTAAGGCTGAAGGCAAGTGCCTCATCGAGGCCCTCGACGCCATCCTGCCCCCTGCTCGTCCCACCGACAAACCCCTGCGTCTTCCCCTGCAGGACGTATACAAAATCGGTGGTATTGGAACAGTGCCCGTGGGCAGAGTTGAGACTGGTATCCTGAAACCTGGTACCATCGTCGTGTTCGCGCCCGCTAACATCACCACTGAAGTTAAGTCTGTGGAGATGCACCACGAGGCTCTCCAGGAGGCCGTACCCGGAGACAACGTCGGTTTCAACGTAAAGAACGTGTCCGTCAAGGAATTGCGTCGTGGCTACGTCGCCGGTGACTCCAAGAACAACCCCCCCAAAGGCGCCGCCGATTTCACAGCTCAGGTCATCGTGCTCAACCACCCTGGACAAATTTCAAACGGATACACACCTGTACTTGATTGCCACACAGCTCACATTGCCTGCAAATTCGCCGAAATCAAAGAGAAGGTTGACCGTCGTACTGGTAAATCCACTGAGGACAACCCTAAATCGATCAAGTCTGGTGACGCCGCCATCGTCAACCTGGTTCCCTCAAAGCCCATGTGTGTGGAGTCCTTCCAGGAGTTCCCGCCCCTTGGTCGTATCGGCAGGCCATTCATCGACTTCGTTCATCCGAGGGATCGTAACACCTTCGCATCGCAAATCACGAGCGGCCTAGCTGTGCCGAAAATTGTAAATTCCACGATGGTGTGCCGCATCAGGCGGTACCGGGGGCTCACCACCGGCTTCGGCGTGAAGGACCGAGTGGTCACATTCATGCCGTTCCTGTTGAAGTTCACATTCAAGAATATATGTGACGAGGAGAAAGTCATATATTTGGTCATACAGGCGACGCCGTTTTTCTCCGCGTTCAGAATTCCTAACGAAGTTGTCCCCAAGGCGGTGCCTTTTGTGATGCGTCACGCTGCAAATGGAAATTTGGAGTACATCGATCCCGAATCGGTGCCGTATCTTGGCTACCTCCCCCAAGACGTGACGGACAAGGACGCTCTGCAGTTGTACCATCCAGAGGACCTGGATTACCTGCAGCAGGTTTATGAGACCATTGTCAAGGAGGGGGGAGTGCCTCGTACCAAATCGTACCGGATGATGGCCCAGAATGGTGACTATCTGAAACTGGAGACTGAATGGTCTTCGTTCATCAATCCATGGTCGAAACGCCTCGAGTTTGTCATCGGAAAACATCATATTATTGAGGGTCCAACGAACCCCGACGTGTTCCAGTCCCCGACAAGCGACGAAGACAAGATAAAGGCGCAGAAGTTTAGGGAGAACATCGTCAGGATTATGAATGAAGTCCTGACCAAGCCGGCGGAAGTGGCCAAGCAGCAGATGACCAAGAGGTGCCAAGATCTCGCGTCTTTCATGGAGAGCCTCATGGAGGAGCAGCCGAAGGTCGACGAGAAACTGCGCCTCGAAATACAGGATCCGGACCATAGCTATTATGATCGTGACTCGGTGATGCTTGGTGGTATATCTCCCCACCACGACTACAACGATAGCAAGTCCAGT---ATAGGCACCCCCCTGAGCCTCGTGCACAGTGAAGACTTGTTGGATGAGGCTTCCGAGCTTCCGCTCAGTGGGCGACGCGTTAAAGGACCGTTTCGACGGCGCGTCACGCGTCATGGTGTCCAACACCGAATTGGAAGCGCCCGCGCAAAGAAACGACGCAGCACCACACAGRGTGCCGCGGAGAGAYCGCTACAGATTCCAGCTGCGACCGCACAACCCTGACCACAAGTCGCCCGGGTCGAAGGACCTSGTATAYCTGGAGCCGTCGCCGGGCTTCTGCGAGAAGAACCCTCGGCTGGGCATCCCGGGCACGCACGGGCGCGCCTGCAACGACTCSAGCATCGGCGTCGACGGGTGCGACCTCATGTGCTGCGGCCGGGGCTACCGRACGGAGACCATGTTCGTGGTKGAACGGTGCAAC
Clarina_kotschyi_0005              GGGATACCCAGAGTCGTTGACAGATCCTTCCTATCACGCGCAGCTTTTGGTGCTTACCTATCCTTTGGTCGGTAATTACGGAGTGCCAGATGAAAAGGAACGTGATGAACACGGAATTCCGAGGTGGTTTGAATCCGAACGCATATGGGCCTCTGCATTGATTGTGGGCGAAGTAAGCACTCGCGCCTGCCACTGGCGCGCTAAGCGGTCACTTGGCGCGTGGTTGTCTGCACATGGGATCCCCGGGTTATGCGATGTAGATACACGAGCCCTTACATACCGTCTTCGAGAAGGCGTTACTTTAGGAAGAATTATTCAGGGAGTGCCGCCATTTGACCCTCTAYCACCTTTGGCTGATCCAAACTGTAGAAACTTAGTTGATGAAGTATCCACAAAAGAAACAAAAATATTTAACCCTAATGGGGAAATAACGATATTGGCAGTTGATTGTGGTTTGAAATTCAACCAGATAAGGTGTTTGATAAAGAGAAACGCTAAAGTAATTCTAGTGCCGTGGAACCACAAATTAGATCCAAGCCAATACGATGGTCTTTTTATAAGCAATGGACCGGGAGACCCAGACATATGCAAATATGCAGTTGATAATTTAAAAACTGTACTTCAAAATAAAGATCATGTGAAACCTATATTCGGCATTTGTCTTGGACATCAGCTATTGTCCACTGCTGCAGGTTGCAAAACGTACAAAACGAAATACGGTAATCGCGGTCATAATTTACCGTGTACACATAGCGGTACTGGTAGATGTTTCATGACGTCACAAAATCATGGTTTTGCTGTAGATACTGACACTTTACCTGCAGAATGGAAGATTCTTTTCACTAACGAAAACGATAAAACAAACGAAGGCATTATTCACAAAACTGCTCCATTTTTCAGCGTGCAATTCCATCCTGAGCACACTGCTGGTCCTACGGACCTAGAATGTCTGTTCGACATATTTATAGATGCAGTAAAATCTTATAAAAATAATGTGTCATGCGTCATCGACGATATGATTACAGAAAAATTGAAGTATRTCCCAACAATTCATGAAAGACCGAAAAAAGTATTGATTCTTGGATCTGGCGGTTTATCTATAGGTCAGGCAGGCGAATTCGATTACTCTGGATCACAAGGAGTTAAAGCCATGCAAGAAGAAAAAATCCAAACAGTACTCATTAATCCAAATATAGCAACTGTTCAAACATCAAAGGGATTGGCAGACAAAGTTTATTTTCTACCCATTACCCCTGAATATGTGGAACAAGTTATTAAAGCCGAACGACCAACGGGAATATTGCTTACATTTGGAGGTCAGACAGCACTCAACTGTGGAGTAGAGTTACAAAAATCTAAAATATTTGAAAAATACAACGTCAATGTATTGGGCACTSCAATTCAGTCAATTGTTSATACTGAAGATAGAAAAATATTTGCCGAAAAAATAAATGCTATCGGTGAAAAAGTGGCACCAAGTGCGGCAGTCACTTCTGTTGATGAAGCTTTAGCAGCTGCCATTCAGATAGGATATCCTGTAATGGCGCGATCTGCATTTTCTTTAGGTGGTTTAGGCTCCGGTTTTGCAAATAATGAAGAGGAACTTAGAGCATTAGCCCATCAAGCTCTATCACATTCAGATCAGCTCATAATAGACAAATCGTTAAAAGGATGGAAAGAAGTTGAATACGAAGTCGTGAGGGATGCATATGATAATTGTATCACTGTTTGCAATATGGAAAATGTTGATCCCTTAGGAATTCACACAGGTGAATCCATAGTAGTTGCTCCCAGTCAAACACTATCCAACAGAGAATACTACATGTTGCGTAATACCGCAATTAAAGTGATCAGACATTTCGGTATAGTAGGTGAATGCAATATACAATATGCTCTGAATCCGTATTCCGAGGAGTTCTACATTATAGAAGTAAATGCGCGACTATCTAGAAGTTCTGCATTAGCTAGTAAAGCTACCGGATATCCGTTAGCATATGTAGCAGCAAAATTAGCACTCGGGATACCTCTACCTATTATTAAGAACTCTGTAACTGGCGTAACTACTGCATGTTTTGAACCGAGTCTTGATTATTGTGTTGTAAAAATACCTAGATGGGATTTGGCAAAATTCAACAGAGTAAGCACTAAAATTGGAAGTTCAATGAAAAGTGTTGGTGAAGTGATGTCCATCGGTAGGAGT---------------------------------------------------------------------------------------------------------------------------------------------------------------------------------------------------------------------------------------------------------------------------------------------------------------------------------------------------------------------------------------------------------------------------------------------------------------------------------------------------------------------------------------------------------------------------------------------------------------------------------------------------------------------------------------------------------------------------------------------------------GGTACCGTCGGTGAAACCTGGGTACCTCCGTCCGCTGGTCCCGGAACAAGCACCGCAAGAGGCAGAACCCTGGACAGCGGTGATGGCGGACATCGAGCGTGTTGTCATGTCTGGCGTTACTCATTGGCAATCACCACGATTCCATGCATACTTCCCAACGGCAAACTCGTACCCTGCCATTGTAGCTGATATGTTGAGCGGTGCCATTGCCTGCATCGGTTTTACCTGGATTGCAAGCCCGGCATGTACCGAGTTAGAAGTTGTGATGCTGGACTGGCTCGGCCAAATGTTGGGTCTCCCTGAACAGTTTTTGGCCCGGTCTGGCGGCGAAGGAGGAGGTGTCATTCAGGGCACTGCCAGTGAAGCCACGTTGGTAGCACTGCTGGGTGCTAAGTCACGCATGATGCAGAGGCTCAAAGAAGAGCACCCTGAGTGGTCCGATACAGACATCCTTGGCAAACTTGTGGGCTATTGTAATAAACAAGCACACTCGTCTGTAGAGCGAGCTGGTCTTCTTGGTGGCGTAAAACTCAGGAGTTTGCAACCTGATGCCAAAAGACGTCTCCGTGGTGATATTCTGCGCGAGGCTATGGACGAAGACATAAGCAAAGGACTTATACCTTTCTACGTTGTGGCTACTTTGGGTACAACTTCTTCGTGTACTTTTGACGCACTGGACGAAATTGGTGACGTTTGTAATTCACGTGAGATATGGTTACACGTTGATGCGGCCTATGCAGGCTCCGCCTTCATCTGCCCTGAGTATCGCCACCTGATGAAGGGTATTGAAAAAGCTGACTCTTTTAATTTCAACCCACATAAATGGATGCTTGTCAACTTCGATTGCTCAGCTATGTGGTTAAAACAACCGCGATGGATTGTCGATGCCTTTAATGTGGATCCTCTCTACTTGAAGCACGATCAGCAGGGATCTGCACCTGACTATCGTCACTGGCAAATACCTCTTGGGCGTAGATTCAGGTCTCTTAAACTCTGGTTCGTTTTGAGGCTTTATGGTGTTGAAAATCTCCAAAAACATATTAGAAAACAAATAGCGCTTGCACATCTTTTCGAAAAGCTCCTAACTTCTGATGAAAGATTTGAGCTTTTTGAAGAAGTAACAATGGGACTCGTATGCTTTAGACTGAAGGGGTCCAATGAAATCAATGAAGAGTTATTGAGGCGTATTAATGGACGCGGAAAAATTCATTTGGTTCCTTCTAAAATTGACGACGTATATTTCATAAGATTAGCCATTTGTTCGCGTTTTACTGAGGATAGTACACGTCGACTCTGGCAAGTCCACCACCACCGGCCACTTGATCTACAAATGCGGCGGTATCGACAAGCGTACTATCGAGAAGTTCGAGAAGGAGGCCCAGGAAATGGGTAAGGGTTCCTTCAAATACGCCTGGGTGTTGGACAAACTGAAGGCCGAGCGTGAACGTGGTATCACCATCGACATCGCCCTGTGGAAGTTCGAGACCGCCAAATACTATGTCACCATCATCGACGCCCCCGGACACAGAGATTTCATCAAGAACATGATCACCGGAACGTCGCAGGCCGACTGCGCCGTGCTGATCGTCGCTGCCGGTACTGGTGAGTTCGAAGCTGGTATCTCCAAGAACGGACAGACCCGTGAGCACGCGCTGCTCGCCTTCACACTCGGCGTCAAGCAACTGATCGTCGGAGTCAACAAAATGGATTCCACCGAGCCCCCGTACAGCGAGCCGCGTTTCGAAGAAATCAAGAAGGAAGTCTCCTCGTACATCAAGAAGATCGGTTACAACCCTGCCGCGGTCGCTTTCGTGCCCATTTCTGGCTGGCACGGAGACAACATGTTGGAGCCTTCCACCAAAATGCCTTGGTTCAAGGGATGGCTTGTGGAGCGCAAGGAGGGTAAGGCTGAAGGCAAGTGCCTCATCGAGGCCCTCGACGCCATCCTGCCCCCTGCTCGTCCCACCGACAAACCCCTGCGTCTTCCCCTGCAGGACGTATACAAAATCGGCGGTATTGGAACGGTGCCCGTGGGCAGAGTTGAGACTGGTATCCTGAAGCCTGGTACCATCGTCGTGTTCGCACCCGCCAACATCACCACTGAAGTTAAGTCCGTGGAGATGCACCACGAGGCTCTCCAGGAGGCCGTACCCGGAGACAACGTCGGTTTCAACGTAAAGAACGTGTCCGTCAAGGAGTTGCGCCGTGGTTACGTCGCTGGAGACTCCAAGAACAACCCCCCCAAGGGCGCCGCTGACTTCACAGCCCAGGTCATCGTACTCAACCACCCCGGACAAATTTCAAATGGTTACACACCTGTACTCGATTGCCACACGGCCCACATTGCCTGCAAATTCGCCGAAATCAAAGAGAAGGTTGACCGTCGTACCGGTAAATCCACCGAGGACAACCCTAAATCCATCAAATCTGGTGACGCCGCCATCGTCAACCTGGTTCCCTCAAAACCTCTGTGCGTGGAGTCCTTCCAGGAGTTCCCGCCCCTCGGTCGTGTTGGCAGATCGTTCATCGACTTTGTACATCCCAAGGACCGCAACACCCTCGCGTCTCAGATCACTAGCGGGCTGGCTGTACCAAAAATAGTAAATTCGACAATGGTTTGCCGCATACGCCGCTACAGGGGGCTCACCACTGGCTTCGGAGTGAAAGATCGCGTCGTCACTTTCATGCCATTCCTGCTGAAGTTCACCTTCAAGAATATATCTGATGAAAAGAAACTTATCTACCTAGTCATCCAGGCTACACCTTATTTTTCAGCGTTCAGAATTCCGAACGAGGTAGTCGCAAAGTCTGTACCATTTGTGTTGCGGCACTCTGCAAACGGTAACGTTGAGTACATAGACCCTGAGTCAGTGCCGTACCTCGGCTACCTGCCCCAGGACATGACTGAAAAGGACGCTCTGCAACTGTACCACCCTGATGATCACTCATACCTCCAGCAGGTTTACGAAACTATTGTAAAAGAAGGAGGCATGACACGTACTAAGTCCTATCGAATGATGGCACAGAATGGCCATTACCTAAGAGTAGAGACGGAGTGGTCTTCGTTTATAAACCCATGGTCAAAACGCCTGGAGTTCGTCATCGGAAAACATCATATAATTGAGGGTCCCTCCAATCCGGACGTATTTCAATCTCCGTTAAGCGAAGAAGATAAATCAAAAGTGCAACAGTTTAAGGAAAACATTGTGAGAATAATGAACGAAGTGTTAACCAAGCCTGCCGAAATGGCCAAACAACAAATGTCCAAGCGCTGTCAGGATCTGGCCTCTTTCATGGAAATTCTTTTAAAGGAGCAGACTAAGGAACACGAA---------------------------------------------------TCGGTGATGCTCGGGGGTATTTCACCGCACCATGATTATAACGACCTCAAGACTAAT---ATAGGAACACCGTTGAGCCTCGTGCACGGTGAAGACCTGTTGGATGAGGCTCCCGAGCTTCCGCTCTGTGGGCGACGCGTTGAAAGACCGCTTCGACGGCGCGTCACGCGTCATGGTGTCCAAYACCGACTTGGAGGCGCCTACGCAAAGGAACGACGCGGCGCCACACAGGGTGCCGCGAAGAGACCGATACAGATTCCAACTGCGACCGCACAACCCGGACCACAAGTCCCCTGGCTCCAAAGACCTTGTGTACTTGGAGCCTTCGCCGGGCTTCTGCGAGAAGAATCCGCGACTGGGCATTCCTGGCACCCACGGCCGCGCGTGCAACGACACCAGTATCGGCGTCGACGGATGCGACCTCATGTGCTGCGGCCGGGGCTACCGGACAGAGACCATGTTCGTTGTGGAACGATGCAAC
Cocytius_duponchel_2359            TGGATATCCGGAGTCACTGACGGATCCCTCCTACCACGCGCAGCTTCTTGTGCTCACTTACCCGTTGGTYGGTAATTATGGTGTACCCGACGAAACAGAACGTGATGAACATGGTATTCCAAGATGGTTTGAATCAGAACGTATATGGGCATCCGCATTGATAGTAGGTGAGGTTAGCACACGCGCTTGTCACTGGCGTGCTAAGCGTTCACTTGGTAATTGGCTATCAGCACWTGGTATCCCAGGAATATGTGATATTGAYACYCGATCCYTAACATATCGCCTCCGAGAAGGCGTCATTTTAGGAAGAATCGTTCAAGGAGTACCGCCATTTGGTCCYTTACCACCTTTGGCTGATCCTAACTCTAGAAATCTTGTTGCKGAAGTATCAACAAAAGAAACTAAAATATTCAATCCCAATGGTGAAGTAACAATAGTAGCAGTTGATTGTGGTTTGAAATATAACCAGATAAGATGTTTGATAAACAGAAACGCCAAGGTAATTCTAGTACCCTGGAATCATAAATTGGATACAACACAGTATGACGGACTTTTCATAAGCAACGGGCCAGGTGACCCCGARGTGTGCAAAAATGTTGTGGATAATTTAAAATCAATTCTTCAAAGTAAAGATAAAGTGAAACCCATATTTGGTATTTGTCTTGGGCATCAATTATTGTCAACTGCAGCTGGTTGTAAAACGTACAAAACGAAATATGGTAACCGTGGTCATAATTTGCCGTGCACCCACAGCGGTACTGGTAGATGCTTCATGACATCACAAAATCATGGTTTTGCGGTAGATACWGATACGTTACCCGAAGATTGGAAAGTGCTATTTACGAATGAAAACGATAAAACCAATGAAGGCATTATCCACAAATCTGAACCATATTTTAGTGTCCAATTTCATCCGGAACACACTGCTGGTCCAACGGACTTAGAATGTCTTTTTGATATATTTATSGATGCTGTAAAATCWTATAAACAAAAAGTGTCTTGTGTAATCGATGACATGATTACCAAAAAATTAAAATTTGTACCAACAATTCACGAAAGGCCCAAAAAGGTTTTGATTCTAGGATCTGGCGGCTTGTCTATTGGTCAGGCAGGTGAATTTGATTACTCAGGTTCTCAAGGAGTAAAAGCAATGCAAGAAGAAAAAATTCAAACTGTACTTATAAATCCTAACATTGCAACTGTTCAAACATCTAAAGGATTAGCGGATAAAGTGTATTTTCTACCTATCACCCCTGAATATGTTGAGCAAGTCATAAAGGCTGAAAGGCCAACAGGAATCTTGCTGACRTTTGGAGGTCAGACGGCCCTTAATTGTGGAGTAGAGCTACAAAAATCTAAAATATTTGAAAAATATAACGTCAATGTATTGGGCACACCAATTCAATCTATAGTAGACACTGAAGACAGGAAAATATTTGCTGAAAAAATTAATGCTATCGGAGAAAAAGTAGCGCCCAGTGCCGCAGTGACATCCGTTGATGAAGCACTAGCAGCAGCAATACAAATTGGATACCCTGTGATGGCACGATCTGCATTCTCTTTGGGTGGTTTGGGCTCTGGTTTTGCAAACAATGAAGAAGAACTTAGAGCATTGGCTCATCAAGCACTGTCGCACTCAGATCAACTTATAATAGACAAATCACTTAAAGGATGGAAAGAAGTTGAGTACGAAGTYGTGAGAGATGCTTATGACAATTGTATAACTGTTTGTAATATGGAAAATGTTGATCCTTTGGGAATCCATACAGGGGAATCYATWGTTGTCGCACCMAGTCAAACGTTATCCAACAGAGAATACTACATGCTACGCAAYACCGCTATAAAAGTCATAAGACATTTTGGTATAGTTGGTGAATGTAATATTCAATATGCCCTTAATCCRTATTCCGAAGAATTTTACATTATAGAAGTTAACGCACGGCTTTCGAGRAGTTCTGCACTTGCTAGCAAAGCAACCGGATATCCACTTGCATATGTTGCTGCCAAATTAGCACTTGGAATACCACTACCCATTATTAAAAATTCTGTTACTGGTGTAACTACRGCATGCTTTGAACCAAGTCTGGATTATTGTGTCGTYAAAATACCCCGATGGGATTTGGCAAAATTCAACAGAGTAAGCACCAAAATTGGAAGTTCTATGAAGAGTGTCGGCGAAGTAATGTCWATTGGTAGAAATTTTGAAGAAGCATTTCAAAAAGCCTTACGYATGGTAGACGAAAATGTTAACGGCTTCGATCCTAATATTAAAAAAGTTAATGAAAATGAYTTACGCGAACCAACTGATAAGCGYATGTTTGTATTAGCCGCTGCTTTAAAAGAGGGATACACTGTYGAAAARTTATATGATTTGACCAAAATAGATCGGTGGTTTTTGGAAAAATTCAAAAATATCATAGATTACTATAAAACACTTGATGCCTATGATTCCGGATCTGTWACTTTCGATATATTGAAAAGAGCTAAAAAAATTGGATTTTCAGATAAACAAATTGCAGCTGCTATTAAAAGTACTGAATTAGCTGTAAGAAAATTAAGAGAAGAATAYAAAATAACTCCATTTGTAAAGCAGATAGATACGGTAGCCGCAGAATGGCCGGCGTCGACTAATTATCTTTACTTAACATACAACGGCAACGCACATGATCTTGATTTTCCAGGCGATTATGTTATGGTGTTAGGTTCTGGRGTCTATAGGATTGGAAGTTCTGTAGAATTTGATTGGTGTGCTGTAGGATGTTTGAGAGAACTTCGAAATCAAGGAAAAAATACAATAATGGTTAATTACAATCCMGAAACCGTAAGTACTGATTATGACATGAGCGATCGATTGTATTTCGAAGAAATTTCATTTGAAGTGGTCATGGATATCTACAAYATTGAACGTCCTAGCGGAGTCATATTATCCTGTACCATCGGTGAAGCCGGGTTATCTTCGTCCCCTGGTCCCAGAGCAGGCGCCGCAGCAAGCTGAACCCTGGACAGCAGTAATGGCAGACATAGAAAGGGTGGTTATGTCTGGTGTCACTCATTGGCAATCACCTCGGTTCCATGCCTATTTTCCAACGGCCAACTCATACCCTGCTATCGTAGCAGACATGCTGAGCGGCGCTATTGCCTGCATTGGTTTCACCTGGATTGCAAGCCCAGCATGTACAGAACTTGAAGTCGTCATGTTAGATTGGCTCGGCCAAATGTTGGGCCTTCCTGAGCAGTTCTTAGCACGTTCTGGCGGTGAAGGTGGTGGTGTTATTCAGGGCACTGCCAGTGAAGCTACTCTTGTAGCTCTCCTCGGTGCCAAATCACGTATGATGCAAAGAGTAAAAGAACAACACCCCGAGTGGTCCGAAACCGATATCCTCGGCAAGCTTGTAGGCTACTGTAATCAACAAGCACATTCATCGGTAGAACGGGCTGGTCTTCTTGGTGGTGTAAAACTCAGAACATTAAAACCTGATTCCAAGAGGCGTCTTCGAGGWGACGCGTTGCGTGAAGCTATAGACGAGGACATTCGCAATGGATTAATTCCTTTTTATGCGGTCGCCACTTTGGGTACAACCTCTTCGTGCACATTTGACGCACTGGATGAAATGGGCGATGTTTGTAATGAAAGCGGCATATGGTTGCATGTGGATGCCGCTTATGCTGGCTCCGCTTTCATTTGTCCCGAATACCGTCAYCTTATGAAGGGCATTGARAAGGCTGATTCTTTCAATTTCAACCCACACAAATGGATGCTGGTCAATTTCGACTGCTCAGCTATGTGGTTGAAACAACCACGATGGATTGTTGATGCATTCAATGTCGATCCTCTCTATTTGAAACATGACCAGCAGGGCGCGGCACCAGATTACCGTCACTGGCAAATTCCTTTAGGACGTCGCTTCAGGTCGCTTAAGCTATGGTTCGTTTTGCGGCTGTATGGCGTTGAAAATCTTCAAAATTATATTAGAAAACAAATCGGATTTGCACATCTGTTCGCAAGGCTTTTAACTTCCGACGACAGATTTGAGTTGTTTGAAGAGGTAACTATGGGGCTCGTATGTTTCAGACTCAAAGGATCTAATGAAATMAATGAAGAGTTATTAAGGCGTATTAATGGTCGCGGAAAAATCCACTTGGTTCCGTCTAAAATTGATGACGTATATTTCCTTAGATTAGCGATCTGCTCACGATTCACTGAAGACAGTACACGTCGACTCCGGCAAGTCCACCACCACCGGTCACTTGATCTACAAATGCGGTGGTATCGACAAACGTACCATCGAGAAGTTCGAGAAGGAGGCCCAGGAAATGGGTAAGGGTTCCTTCAAATACGCCTGGGTATTGGACAAACTGAAGGCCGAGCGTGAGCGTGGTATCACCATCGACATTGCACTGTGGAAGTTCGAGACTGCCAAATACTATGTAACCATCATTGATGCTCCTGGACACAGAGATTTCATCAAGAACATGATTACCGGAACGTCGCAGGCTGACTGCGCCGTGCTGATCGTCGCCGCCGGTACCGGTGAGTTCGAAGCTGGTATCTCCAAGAACGGTCAGACTCGTGAGCACGCCCTGCTCGCTTTCACACTCGGTGTCAAGCAACTTATCGTCGGTGTCAACAAAATGGACTCTACTGAGCCCCCRTACAGCGAGTCCCGTTTCGAGGAAATCAAGAAGGAAGTCTCCTCTTACATCAAGAAGATCGGTTACAACCCGGCCGCCGTCGCTTTCGTACCCATTTCTGGCTGGCACGGAGACAACATGTTGGAGCCCTCCACCAAAATGCCCTGGTTCAAGGGATGGCTTGTGGAGCGCAAGGAGGGTAAGGCTGAAGGCAAGTGCCTCATTGAGGCCCTCGACGCCATCCTCCCCCCTGCTCGTCCCACCGACAAACCCCTGCGTCTTCCCCTGCAGGACGTATACAAAATCGGCGGTATTGGAACAGTGCCCGTGGGCAGAGTCGAGACTGGTATCTTGAAGCCCGGTACCATTGTCGTGTTCGCGCCCGCTAACATCACCACTGAAGTCAAGTCCGTGGAGATGCACCACGAGGCTCTCCAGGAGGCCGTGCCCGGTGACAACGTTGGTTTCAACGTAAAGAACGTATCCGTYAAGGAATTGCGTCGTGGCTACGTCGCTGGAGACTCCAAGAACAACCCCCCCAAGGGCGCTGCAGACTTCACAGCCCAGGTCATTGTACTCAACCACCCCGGACAAATCTCAAACGGTTACACACCCGTGTTGGATTGCCACACAGCTCACATTGCCTGCAAATTCGCCGAAATCAAAGAGAAGGTTGACCGTCGTACTGGTAAATCCACTGAGGACAACCCTAAATCCATCAAGTCTGGTGATGCTGCCATTGTCAACCTGGTTCCCTCAAAGCCCATGTGCGTGGAATCTTTCCAGGAATTCCCGCCCCTCGGTCGTATTGGCAGATCGTTCATAGACTTCGTTCATCCACGGGACCGCAACACATTCGCATCGCAGATCACTAGCGGTCTCGCCGTTCCGAAAATTGTAAATTCGACGATGGTTTGCCGCATCCGCCGCTACAGAGGTCTGACCACCGGCTTCGGCGTGAAGGACCGTGTGGTCACCTTCATGCCGTTCCTACTGAAGTTCACCTTCAAAAATATATCCGACGAGGAGAAAGTTATATATTTGGTTATACAGGCCACGCCATTTTTCTCAGCGTTTAGGATACCGAATGAAGTTGTCGCCAAAGCCGTACCGTTCGTAATGCGTCACGCCGCCAATGGTAATTTGGAGTATATCGACCCGGAGTCCGTGCCGTACCTGGGCTATCTGCCGCAAGACGTGATCGGCAAGGACGCCCTGATGCTGTACCATCCCGAGGACCTGGATTATCTGCAACAGGTGTACGAGACCATCGTGAAGGAGGGCGGTGTGCCGAGGACTAAGGCCTATCGTATGATGGCTCAGAACGGCGACTACCTGAAACTGGAGACGGAGTGGTCTTCGTTCATCAACCCGTGGTCGAAACGGCTCGAGTTCGTCATCGGGAAACACCACATCATTGAGGGTCCGACCAATCCCGACGTGTTCCAGTCCCCCTTGAGCGAGGACGACAAAACCAAGGCGCAGAAGTTCCGAGAGAACATCGTTAGGATTATGAATGAAGTGCTGACTAAGCCTGCCGAGGTGGCCAAACAACAGATGACCAAGCGCTGCCAGGATCTTGCCTCATTCATGGAGAGCCTCATGGAAGACCAGCCTAAGGTCGACGAGGAGCTGCGGCTCGACATACAAGACCCTGATCACAGCTACTATGAGCGCGACTCGGTGATGCTGGGCGGCATCTCCCCGCACCACGACTACAACGACAGCAAGTCCAGCACC---GGCACGCCGCTCAGCCTCATGCACAGTGAAGACCTGTTGGATGAGGCTCCCGAGCTTCCGCTCTGTGGGCGACGCGTTGAAGGACCGCTTTGACGGCGCGTCACGCGTCATGGTGTCCAACACCGACTTGGAGGCACCCACGCAAAGGAACGATGCGGCACCACACAGGGCGCCGCGGCGAGAACGCTACAAGTTAAAGCTCCAACCGCACAACCCGGACCACAAGTCTCCCGGGTCCAAAGACCTCGTGTACCTGGAGCCGTCGCCCGGCTTCTGCGAGAAGAACCCACGGCTGGGTATCCCTGGCACGCATGGGCGCGCGTGCAACGACACCAGCATCGGCGTGGACGGGTGCGACCTCATGTGCTGTGGCCGGGGCTACCGGACTGAGACCATGTTCGTGGTGGAACGATGCAAC
Coelonia_fulvinotata_5816          ---------------------------------------------------------------------------------------------------------------------------------------------------------------------------------------------------------------------------------------------------------------------------------------------------------------------------------------------------------------------------------------------------------------------------------------------------------------------------------------------------------------------------------------------------------------------------------------------------------------------------------------------------------------------------------------------------------------------------------------------------------------TTTGCCGTGYACCCACAGCGGTACTGGCAGATGCTTTATGACATCACAAAATCATGGCTTTGCTGTTGATACAAACACGCTACCTGATGATTGGAAAGTTTTGTTCACGAATGAGAATGATAAAACCAATGAAGGTATTATTCACAAATCTGAACCATACTTCAGTGTACAATTTCATCCGGAACACACAGCTGGTCCTACGGACTTGGAAGGTCTTTTCGATATATTTATAGATGCGGTAAAATCTTTTAAACAAAACGTGCCTTGTGTAATCGATGATATGATTACGGACAAATTAAAGTTCATACCAACAATTCACGAAAGGCCCAAAAAAGTTTTAATTCTAGGATCTGGCGGCTTGTCTATCGGCCAAGCTGGCGAATTTGATTATTCAGGTTCACAAGGAGTAAAAGCTATGCAAGAAGAAAAGATTCAAACTGTACTCATAAATCCTAATATTGCAACCGTTCAAACATCCAAAGGATTAGCGGATAAAGTTTATTTTCTACCTATCACCCCAGAATATGTAGAACAAGTTATAAAAGCTGAACGACCGACAGGAATATTGCTTACTTTTGGAGGACAAACAGCTCTTAATTGTGGAGTAGAATTACAAAAATCAAAAATATTCGAAAAATACAACGTTAACGTATTGGGTACTCCAATCCAGTCCATAGTCGATACTGAAGATAGAAAAATATTTGCTGAGAAAATAAATGCTATTGGTGAAAAAGTAGCACCTAGTGCTGCAGTGACATCTGKTGAAGAAGCACTTGCAGCAGCACTACAAATTGGTTATCCTGTAATGGCTAGATCTGCATTTTCTTTGGGTGGTTTAGGTTCTGGTTTTGCAAATAATGAGGAGGAACTTAGAGCATTGGCTCATCAAGCATTATCGCATTCAGATCAACTCATAATAGATAAGTCACTTAAAGGATGGAAGGAAGTTGAGTACGAAGTCGTGAGGGATGCGTATGACAATTGTATCACTGTTTGCAATATGGAAAATGTTGATCCCTTAGGCATCCACACAGGTGAATCCATAGTCGTCGCACCGAGTCAAACATTATCCAACCGAGAATACTATATGCTACGTAATACCGCAATAAAGGTCATAAGACATTTTGGTATAGTRGGTGAATGTAACATTCAATACGCTCTTAATCCATATTCAGAAGAATTTTACATTATAGAAGTAAATGCACGGCTTTCAAGAAGTTCTGCTCTTGCTAGTAAAGCAACCGGTTATCCTCTTGCATATGTTGCTGCCAAATTAGCACTTGGAATACCACTACCTGTCATTAAAAACTCTGTTACTGGCGTAACCACCGCGTGCTTTGAGCCTAGTCTAGATTATTGCGTTGTCAAAATACCTCGATGGGATTTGGCAAAATTCAACAGGGTAAGCACTAAAATTGGTAGTTCTATGAAAAGTGTTGGTGAAGTGATGTCTATCGGTAGAAGTTTTGAAGAAGCATTTCAAAAAGCACTACGTATGGTCGACGAAAATGTTAACGGGTTTGATCCTAATATTAAAAAAGTAAATGAAAATGACTTACGAGAACCAACTGATAAGCGTATGTTTGTACTAGCCGCTGCCCTGAAAGAAGGATATACAGTTGAAAAACTATATGAACTAACCAAAATAGATCGATGGTTTTTGGAAAAGTTTAAAAACATCATAAGTTACTATAAAACTCTTAATGCCTATGATTCCGGATCTGTTACGTTTGATATATTGAAGAGAGCTAAAAAGATTGGATTTTCAGACAAACAAATCGCAGCTGCTATAAAAAGTACTGAATTAGCTGTAAGAAAATTAAGAGAGGAATTCAAAATAACCCCATTTGTGAAACAGATAGATACGGTTGCCGCAGAATGGCCGGCCTCTACTAATTACCTTTATTTAACTTACAATGGTAATGCCCATGATCTCGATTTTCCTGGCGAATATGTTATGGTCTTAGGTTCTGGCGTCTACAGAATTGGTAGTTCTGTAGAATTTGATTGGTGTGCTGTAGGTTGTTTGAGAGAACTTCGAAACCAAGGAAAGAATACAATAATGGTTAATTACAATCCAGAAACCGTTAGTACTGATTATGACATGAGTGACCGATTGTATTTCGAAGAAATTTCATTCGAAGTGGTAATGGATATCTATAATATTGAACGTCCTAGCGGYGTCATATTATCA------------------------------------------------------------------------------------------------------------------------------------------------------------------------------------------------------------------------------------------------------------------------------------------------------------------------------------------------------------------------------------------------------------------------------------------------------------------------------------------------------------------------------------------------------------------------------------------------------------------------------------------------------------------------------------------------------------------------------------------------------------------CGGCTCTGCTTTTATTTGTCCCGAATACCGTCACTACATGAAAGGGGTTGAAAAAGCTGATTCTTTCAATTTCAACCCTCACAAATGGATGCTTGTTAACTTCGACTGCTCTGCTATGTGGTTGAAACAACCACGYTGGATTGTTGACGCGTTCAATGTGGACCCTCTCTACTTGAAACACGATCAGCAGGGATCGGCACCAGACTACCGCCACTGGCAAATTCCGTTAGGACGTCGCTTCAGGTCGCTTAAATTGTGGTTTGTCTTGCGGCTGTATGGAGTTGAAAATCTTCAAAAACATATCAGAAAACAAATCGGATTTGCGCATCTGTTTGAAAGGCTGTTAACTACAGATGAAAGATTTGAGCTATACGAAGAGGTGACCATGGGGCTCGTATGTTTTAGACTTAAAGGWTCTAATGAAATCAATGAAGAGTTATTGAGACGTATTAATGGTCGCGGAAAAATCCATTTAGTTCCATCTAAAATCGATGACGTATACTTCCTCAGATTGGCGATCTGTTCACGATTCACTGAAGAAAGTACACGTCGACTCCGGCAAGTCCACAACCACCGGTCACTTGATCTACAAATGCGGTGGAATCGACAAACGTACCATCGAGAAGTTCGAGAAGGAGGCCCARGAAATGGGTAAGGGTTCCTTCAAATACGCCTGGGTATTGGACAAACTGAAGGCCGAGCGTGAGCGTGGTATCACCATCGACATTGCCCTYTGGAAGTTCGAAACCAGCAAATACTATGTCACCATTATTGACGCTCCCGGACACAGAGATTTCATCAAGAACATGATCACCGGAACGTCGCAGGCCGACTGCGCCGTGCTGATCGTTGCCGCCGGTACTGGTGAGTTCGAAGCTGGTATCTCCAAGAACGGTCAGACCCGTGAGCACGCGCTGCTCGCCTTCACACTCGGTGTCAAGCAACTGATTGTTGGTGTCAACAAAATGGACTCCACCGAGCCCCCATACAACGAGTCCCGTTTCGAGGAAATCAAGAAGGAAGTCTCTTCGTACATCAAGAAGATTGGTTACAACCCGGCCGCCGTCGCTTTCGTACCCATTTCTGGCTGGCACGGAGACAACATGTTGGAGCCCTCCACCAAAATGCCCTGGTTCAAGGGATGGCTTGTGGAGCGCAAGGAGGGTAAGGCTGAAGGCAARTGCCTCATTGAGGCYCTCGACGCCATCCTGCCCCCTGCCCGTCCCACCGACAAAGCCCTGCGTCTTCCCCTGCAGGACGTATACAAAATCGGCGGTATTGGAACAGTGCCCGTGGGCAGAGTTGAGACTGGTATCCTGAAACCCGGTACCATCGTCGTGTTYGCGCCCGCTAACATCACCACTGAAGTCAAGTCTGTGGAGATGCACCACGAGGCTCTCCAGGAGGCYGTGCCCGGCGACAACGTTGGTTTCAACGTAAAGAACGTTTCCGTCAAGGAATTGCGTCGTGGCTACGTCGCTGGTGACTCCAAGAACAACCCCCCCAAGGGCGCTGCCGACTTCACAGCTCAGGTCATCGTACTCAACCACCCCGGACAAATCTCAAACGGTTACACACCCGTGTTGGATTGCCACACAGCTCACATTGCTTGCAAATTCGCCGAAATCAAAGAGAAGGTTGACCGTCGTACTGGTAAATCCACTGAGGACAACCCTAAATCCATCAAGTCTGGTGACGCCGCCATCGTCAACCTGGTTCCCTCAAAGCCCATGTGTGTGGAGTCTTTCCAGGAGTTCCCACCCCTCGGTCGT---------------------------------------------------------------------------------------------------------------------------------------------------------------------------------------------------------------------------------------------------------------------------------------------------------------------------------------------------------------------------------------------------------------------------------------------------------------------------------------------------------------------------------------------------------------------------------------------------------------------------------------------------------------------------------------------------------------------------------------------------------------------------------------------------------------------------------------------------------------------------------------------------------------------------------------------------------------------------------------CTCGTGCACAGTGAAGACCTGTTGGATGAGGCTTCCGAGCTTCCGCTCTGTGGGCGACGCGTTGAAGGATCGCTTTGACGGTGCGTCACGCGTCATGGTGTCCAACACCGACTTGGAGGCGCCCACGCAAAGGAACGACGCGGCGCCACAYAGGGCACCGCGGAGAGAACGCTACAAGTTAAAGCTCCAACCGCACAACCCGGACCACAAGTCTCCCGGRTCCAAAGACCTCGTGTACCTGGAACCGTCGCCGGGATTCTGCGAGAAGAACCCCAGGCTGGGMATCCCCGGCACGCACGGGCGCGCGTGCAACGACACCAGCATCGGCGTCGACGGGTGCGACCTAATGTGCTGCGGCCGAGGCTACAGGACTGAGACCATGTTCGTGGTGGAACGCTGCAAC
Cypa_uniformis_0110                GGGTTATCCAGAATCATTGACGGATCCTTCRTACCATGCCCAGCTTTTGGTCCTAACTTATCCYTTAGTTGGTAATTACGGTGTGCCAGATGAAAAGGAAAAAGATGAACATGGAATACCAAGGTGGTTCGAGTCTGAGCGCATCTGGGCATCTGCTTTAATAGTGGGTGAAGTGAGCACCCGTGCTTGCCATTGGCGTGCTAAGCGWTCCCTCGGTGCTTGGCTATCTGCCCATGGTATACCAGGACTGTGTGACGTGGACACTAGAGCCCTGACATATCGCCTCCGTGAAGGKGTTACTTTAGGAAGAATTGTGCAAGGAGTTCCTCCATTTGATCCTCTACCACCATTGGCAGATCCAAATTCAAGGAACTTAGTAGCTGAAGTATCTACAAAGGAAGTTAAAACATTCAATTCTAATGGTGAGATAACGATAATGGCAGTTGATTGTGGTTTGAAGTACAACCAAATTAGGTGYTTGATAAAGAGGAACGCYAAGGTGGTACTAGTACCATGGAACCACAAACTAGAYCCAAGCCAATACGACGGACTTTTCATAAGTAACGGTCCAGGCGATCCCGTAGTATGCAARAATGTTGTGGATAATTTAACAACTATACTTCAAAATAAAARCAGCGTCAAACCTATATTTGGTATWTGTCTYGGACATCAGCTTTTATCGACTGCAGCWGGCTGTAAAACCTATAAAACAAAGTATGGTAATCGAGGTCAYAACTTGCCATGTACTCACAGTGGTACCGGAAGRTGTTTYATGACATCACAAAACCATGGRTTTGCTGTCGATACWGAYACATTACCCGAAAATTGGAAAGTTCTGTTCACGAATGAAAATGACAGAACCAATGAGGGTATTATACACGAAACAGACCCATTTTTCAGTGTCCAATTTCAYCCTGAACATACAGCYGGWCCGACAGACTTGGAATGTCTATTTGATATCTTCATTGAAGCAGTGAAGTCCTATAAAAAAAATGTCCCATACGTAATCGACAATATGATCACCGRAAAACTGAAATTTGTTCCTACGATTCAAGACAGGCCYAAAAAGGTMCTGATTTTGGGATCAGGAGGTCTGTCTATCGGCCAAGCAGGCGAATTTGATTATTCGGGCTCACAGGGCGTAAAAGCAATGCAAGAAGAAAAAATCCAAACGGTACTCATTAATCCAAACATTGCCACTGTTCAAACGTCGAAGGGATTAGCYGATAAAGTTTATTTTCTACCTATCACTCCAGAATACGTAGAGCAAGTTATTAAAGCAGAACGGCCTACGGGAATCTTACTAACATTTGGAGGACAAACTGCACTTAACTGCGGAGTGGAGTTACAAAAATCGAAAATATTTGAAAAATATAACGTTAATGTTTTGGGGACTCCAATTCAATCTATAGTMGACACTGAAGACAGAAAGATATTCGCCGAGAAAATTAATGCWATWGGTGAAAAAGTGGCACCTAGTGCAGCKGTGACRTCCGTTGATGAAGCTCTGACAGCAGCATTACAGATAGGATATCCAGTCATGGCACGATCCGCATTTTCTYTAGGTGGTTTGGGATCGGGTTTTGCAAACAATGAAGACGAGTTAAAAGCGCTAGCTCATCATGCGTTATCGCACTCAGATCAACTCATAATAGACAAGTCWCTYAARGGATGGAARGAAGTTGAATATGAAGTTGTRAGAGACGCCTATGACAATTGYATCACTGTTTGTAATATGGAAAATGTTGATCCCCTAGGAATACATACGGGTGAATCCATTGTTGTCGCACCTAGCCAAACATTATCTAATCGAGAGTACTACATGCTACGTAATACCGCTATAAAAGTTATWAGACATTTYGGKATAGTTGGCGAATGCAAYATYCAATAYGCWCTTAATCCRAATTCAGAAGAATTTTTCATCATAGAAGTAAATGCTCGCCTTTCRAGAAGTTCTGCACTTGCCAGCAAGGCAACTGGCTATCCACTYGCATATGTTGCTGCAAAATTAGCGCTTGGAATACCTTTGCCAATCATCAAAAACTCYGTCACGGGTGTAACTACTGCATGCTTTGAGCCAAGTTTGGATTATTGTGTTGTTAAAATACCAAGATGGGATTTAGCAAAATTCACTAGAGTAAGTACTAAAATTGGAAGTTCTATGAAGAGTGTYGGTGAAGTAATGTCTATCGGTAGAAGTTTTGAAGAAGCATTCCAAAAAGCATTACGTATGGTGGATGAAAATGTAAACGGATTTGATCCTAATATTAAAAAAGTCAACGAAAATGAACTACGTGAACCTACTGATAAGCGGATGTTCGTATTAGCTGCCGCATTAAGAAATGGATATACTGTAGAAAAATTGTATGAACTGACACAAATAGATCGGTGGTTYTTAGAAAAATTCAAGAATATCATTGACTATTATAAAACACTAGATGCACATGATTCCGGATCAGTTACGTTTGATATATTAAAAAGAGCTAAAAAGATTGGATTTTCAGATAAACAAATTGCAGCTGCTATAAAAAGTACCGAACTAGCTGTAAGAAAATTAAGGGAAGAGTATAAAATCACCCCATTTGTTAAGCAAATAGACACAGTCGCTGCAGAATGGCCAGCTACGACTAATTATCTCTATTTAACTTACAATGGAAACTCACATGATCTTGATTTTCCAGGAGAATATGTAATGGTACTAGGTTCAGGTGTATACCGAATTGGAAGCTCTGTAGAATTTGAYTGGTGTGCGGTGGGTTGTTTAAGAGAACTTCGGAATCAAGGCAAAAACACTATAATGGTGAATTACAATCCAGAAACCGTAAGTACCGATTATGACATGAGCGAYAGRTTGTATTTCGAAGAAATATCRTTTGAAGTAGTTATGGATATCTACAATATTGAAAAGCCTAGTGGWGTCATACTATCTGGTTCCATCAGTRAAGCCAGGGTACCTACGTCCCCTTGTCCCGGAACAGGCGCCGCAACAAGCCGAGCCATGGACTGCAGTAATGGCTGACATCGAGCGCGTGATCATGTCTGGAGTCACCCACTGGCACTCRCCACGCTTCCACGCCTACTTCCCGACTGCCAACTCGTACCCTGCCATCGTGGCCGATATGCTRAGYGGCGCTATWGCCTGCATTGGTTTTACCTGGATTGCAAGCCCAGCATGCACAGAGCTGGAAGTGGTKATGTTGGACTGGCTGGGCCAAATGTTGGGYYTACCTGAAGTGTTCTTGGCGCGTTCAGGCGGCGAGGCTGGTGGTGTTATCCAGGGYACYGCTAGTGAAGCCACGCTTGTAGCGCTCCTCGGTGCCAAGTCWCGCATGATGYWTAGAGTTAAGGAGCAACAYCCTGAGTGGTCGGAAACTGAAATCCTTGGAAAACTTGTGGGCTACTGCAACCAACAAGCCCATTCATCGGTTGAACGAGCTGGYCTACTTGGTGGCGTCCAACTTAGAACCCTGAAACCTGATTCCAAGAGACGTCTCCGTGGGGATACCTTGCGTGAAGCTATAGAAGAGGACATCCGTAATGGACTGATTCCATTCTAYGTGGTCGCTACTTTGGGTACAACTTCTTCGTGTGCCTTTGACGTCTTRGATGAGATAGGAGACGTTTGCAACGCCAAGGAYATTTGGTTGCATGTGGACGCCGCCTAYGCTGGATCWGCTTTCATCTGCCCCGAATACCGTCATTATATGAAGGGCGTAGAAAAAGCCGACTCTTTCAACTTCAACCCACACAAGTGGATGCTTGTCAACTTTGACTGCTCCGCTATGTGGCTCAAGCAACCGCGATGGATCGTTGATGCCTTCAACGTCGAYCCTCTTTACTTGAAGCATGACCAACAAGGATCCGCTCCGGACTACCGTCACTGGCAAATTCCCTTGGGACGTCGGTTCAGGTCCCTTAAGCTGTGGTTCGTTCTGCGACTTTATGGAGTCGAAAATCTGCAAAAGCATATCAGGGGACAAATTGGATTTGCTCATCTCTTCGAAAGACTTATGACTGCCGATGAGAGATTYGAGCTATTTGAGGAGGTTACAATGGGTCTTGTATGTTTCAGACTTAAAGGATCTAATGACATCAACGAAGAGTTGTTGAGGCGCATCAACGGACGTGGAAAAATCCACTTGGTCCCATCTAAAATTGATGACGTTTACTTCCTACGATTGGCGATCTGTTCTAGATTTACTGAGGACAGTACACGTCGACTCCGGCAAGTCCACCACCACCGGCCAYTTGATCTACAARTGCGGTGGYATCGACAARCGTACCATCGAGAAGTTCGAGAAGGAGGCCCAGGARATGGGWAAGGGYTCYTTCAAGTAYGCCTGGGTGYTGGACAAAYTGAAGGCTGAGCGYGAGCGYGGTATCACCATCGAYATYGCKCTGTGGAAGTTCGARACCGCCAARTAYTATGTSACCATCATCGACGCSCCCGGMCACAGRGAYTTCATCAAGAACATGATYACCGGMACSTCGCAGGCCGAYTGCGCSGTRTTGATCGTSGCYGCCGGYACKGGYGAGTTCGARGCTGGYATCTCCAAGAACGGYCARACYCGWGAGCAYGCSCTSCTCGCCTTCACCCTSGGTGTSAAGCAACTYATCGTSGGYGTCAAYAARATGGACTCTACCGAGCCSCCMTACMACGAGGGCCGTTTCGAGGAAATCAAGAAGGAAGTGTCCTCGTACATCAAGAAGATCGGTTACAACCCGGCCGCGGTCGCTTTCGTACCCATTTCTGGCTGGCACGGAGACAACATGTTGGAGCCCTCTACCAAAATGCCCTGGTTCAAGGGATGGCYYGTGGAGCGYAAGGAAGGCAAGGCTGAAGGCAARTGCCTYATYGAAGCCCTCGACGCCATCCTGCCYCCTGCCCGTCCCACCGACAAAGCCCTGCGTCTTCCCCTGCAGGACGTATACAAAATCGGCGGTATCGGAACAGTGCCCGTGGGCAGAGTTGAGACTGGTATCCTGAAGCCTGGTACCATCGTCGTGTTCGCCCCCGCTAACATCACCACTGAAGTCAAGTCCGTGGAGATGCACCACGAAGCTCTCCAGGAAGCCGTACCCGGAGACAACGTTGGTTTCAACGTAAAGAACGTGTCCGTCAAGGAGTTGCGTCGTGGCTACGTCGCTGGAGACTCCAAGAACAACCCCCCCAAGGGCGCTGCCGACTTCACTGCTCAGGTCATCGTACTCAACCACCCTGGACAAATTTCAAACGGATACACACCCGTATTGGATTGCCACACAGCCCACATTGCCTGCAAGTTCGCCGAAATCAAAGAGAAGGTTGACCGTCGTACYGGTAAATCCACTGAGGACAACCCTAAATCCATCAAGTCTGGAGAYGCTGCCATCGTCAACCTGGTTCCCTCAAAGCCCATGTGCGTGGAGTCCTTCCAGGAGTTCCCTCCTCTCGGTCGTATTGGCAGATCCTTCATTGACTTCGTTCATCCAAGGGACCGGAACACCTTCGCTTCGCAGATCACGAGCGGCCTGGCCGTGCCGAAAATTGTAAATTCGACTATGGTCTGTCGCATCCGTCGCTACAGGGGTCTGACCACAGGGTTCGGAGTAAAGGACAGAGTGGTGACCTTCATGCCATTTCTGTTGAAGTTTAGCTTCAAGAATATATGCGATGAGGAGAAAGTCATTTATCTGGTGATACAGGCGACGCCGTTTTTTTCTGCGTTCAGGATCCCAAACGAAGTGGTCTGCAAAGCGGTACCATTCGTGATGCGTCACGCCGCCAACGGTAATTTGGAGTACATTGACCCCGAGTCGGTGCCGTACCTGGGCTATCTGCCCCAGGACGTGACTGACAAGGACGCCCTGCAGCTGTACCACCCTGAAGACCTGGATTACCTGCAGCAGGTTTACGAGACTATCGTGAAGGAAGGCGGCGTGCCGAGGACTAAGTCTTACCGGATGATGGCCCAAAACGGTGACTACCTTAAACTAGAGACGGAGTGGTCTTCATTCATAAACCCCTGGTCCAAGCGGCTCGAGTTCGTCATCGGAAAACATCATATTATTGAGGGTCCGACCAACCCGGATGTGTTTCAGTCCCCGATGAGCGAAGACGACAAGGCGAAGGCGCAAAAATTTCGCGAAAACATAGTCAGGATTATGAATGAGGTGTTGACTAAACCCGCGGAAGTAGCTAAGCAGCAGATGACCAAGCGGTGCCAAGACCTGGCCTCCTTCATGGAGAGCCTCATGGAAGACCAGCCGAAGGTCGATGAGGAACTGCGACTTGATATACAAGACCCTGACCATAGCTACTATGAGCGTGACTCCGTAATGCTGGGAGGTATTTCTCCCCACCACGACTACAATGACAGCAAGTCCAGC---ATCGGAACACCCTTGAGCCTCGTGCACWGTGAAGACTTGTTGGATGAGGCTGCCAAGCTTCCGCTCTGTAGGCGACGCGTTGAAAGATCGGTTCGACGGCGCGTCACGCGTCATGGTGTCCAACTCTGACTTGGACGCGCCTGCGCAAAGGAAT---CCGGCGCCGCATAGGGTGCCGCGAAGAGACCGCTACAGGTTCCAGCTGCGACCGCACAACCCGGAYCACAAGTCTCCCGGGTCCAARGACYTGGTATACTTGGAGCCATCGCCAGGCTTCTGCGAGAAGAACCCTCGACTGGGCATCCCGGGCACGCACGGGCGCGCCTGCAACGACACCAGCATCGGAGTCGACGGCTGCGACCTCATGTGCTGCGGCCGGGGCTACCGGACGGAGACCATGTTCGTGGTGGAACGATGCAAC
Daphnis_nerii_3167.5810            GGGATACCCAGAGTCGTTGACAGATCCTTCTTACCACGCCCAGCTTCTAGTGCTAACCTATCCTTTAGTCGGTAATTACGGAGTGCCAGACGAAAAGGAACGTGATGAACACGGAATACCAAGATGGTTTGAATCTGAGCGCATATGGGCGTCTGCATTGATAGTGGGCGAAGTAAGCACGCACGCTTGTCACTGGCGCGCTAAGCGGTCCCTCGGCGCATGGTTGTCTGCACACGGCATACCAGGGCTGTGCGACGTAGATACGCGAGCCCTTACATTTCGACTTCGAGAAGGTGTTACATTAGGAAGAATCGTTCAGGGCGTTCCGCCATTTGACCCATTACCACCTTTGGCAGATCCAAATTCTAGAAATTTAGTTGCTGAAGTATCTACAAAAGAACCAAAAATATTCAACCCTAATGGAGAAATAACGATATTGGCAGTGGATTGCGGTTTGAAATTCAATCAGATACGATGTTTGATTAAGAGAAATGCTAAGGTAATTCTAGTACCATGGAACCACAAACTAGATCCAAGCCAATACGATGGCCTTTTCATAAGCAATGGGCCAGGTGACCCAGACATATGCAAAACTGCTGTCGATAATTTGAAAACTGTGCTACAAAATAAAAGTAACGTAAAACCTATATTCGGCATTTGTCTTGGACATCAGCTGTTGTCAACTGCTGCAGGCTGCAAGACTTACAAAACTACATACGGTAATCGCGGTCATAATTTACCGTGTACACATAGCGGTACCGGTAGATGTTTCATGACGTCACAGAATCATGGTTTTGCAGTAGATACTGACACTTTACCTCCAGACTGGAAAATTTTATTCACCAATGAAAACGATAAAACAAATGAAGGCATTATTCACAAAACTGAACCATTTTTCAGTGTCCAATTCCATCCTGAACATACCGCCGGTCCTACAGATTTAGAATGTCTGTTCGACATATTTATAGATACGGTTAAATCTTATAAAAACAAAGTAACATGCGTTATAGATGATATGATCACGGAAAAATTGAAGTTCGTTCCGACAATTCACGAAAGGCCCAAAAAAGTTTTGATATTGGGATCTGGCGGCTTATCTATTGGGCAGGCAGGAGAATTCGATTACTCTGGATCGCAAGGAGTAAAAGCTATGCAAGAAGAAAAAATCCAAACCGTACTCATTAATCCAAATATTGCAACTGTTCAAACATCAAAAGGATTAGCCGACAAAGTATATTTTCTACCTATTACTCCCGAATATGTAGAACAGGTTATTAAAGCCGAACGACCAACAGGAATATTGCTTACTTTCGGAGGCCAGACAGCACTTAACTGTGGGGTAGAATTACAAAAATCGAAAATATTCGAGAAGTACAATGTAAATGTGTTGGGTACTCCGATTCAATCAATTGTTGATACTGAAGATAGAAAAATATTTGCCGAAAAAATTAATGCTATTGGCGAGAAAGTGGCACCGAGCGCGGCAGTGACTACTGTTGATGAAGCTTTAGCAGCTGCGATCCAGATCGGGTATCCTGTAATGGCGCGATCAGCATTCTCTTTAGGTGGTATGGGCTCCGGTTTTGCAAACAATGAAGATGAGCTYAGAYCRTTAGCTCATCAAGCTCTATCACATTCAGATCAACTCATAATTGATAAATCATTAAAAGGATGGAAAGAAGTGGAGTACGAAGTTGTACGAGATGCTTATGATAATTGTATCACTGTTTGTAATATGGAAAATGTTGATCCCTTAGGAATTCATACAGGAGAATCAATAGTAGTTGCTCCTAGTCAAACACTTTCYAACAGAGAATACTATATGTTGCGAAATACAGCTATTAAAGTAATTAGACATTTCGGTATAGTTGGTGAATGCAATATACAATACGCACTCAATCCATATTCCGAGGAGTTCTACATTATAGAAGTGAATGCACGGTTGTCTAGAAGTTCTGCGTTAGCGAGCAAAGCTACAGGTTACCCATTAGCATACGTTGCAGCAAAATTGGCACTTGGYATACCTTTACCAATTATTAAAAACTCTGTTACCGGCGTAACTACAGCGTGTTTCGAACCGAGTCTTGATTATTGTGTTGTGAAAATACCTAGATGGGATTTGGCTAAGTTCAATAGAGTCAGCACCAAAATTGGTAGTTCTATGAAAAGTGTCGGCGAAGTAATGTCTATCGGTAGAAGTTTCGAAGAGGCATTCCAAAAAGCTTTACGAATGGTAGATGAAAATGTCAACGGTTTCGATCCAAATATTAAAAAAGTTAACGAGAATGATTTACGAGAACCAACTGACAAACGTATGTTTGTATTAGCTGCGGCTCTCAGAGAAGGATATAGCGTAGAAAAATTATATGAATTAACTAAAATTGACCGCTGGTTTTTGGAGAAATTCAAAAATATCATCGACTATTATAAAACGTTGGACGCGTATGATTCTGGWTCTGTTACATGCGATGTACTTAAACGGGCCAAAAAAATCGGGTTCTCTGATAAACAGATCGCTGCAGCTATCAAGAGCACCGAATTAGCTGTAAGAAAATTAAGGGAAGAATATAAAATTACACCGTTTGTGAAACAAATAGATACTGTCGCTGCAGAATGGCCGGCTTCCACTAATTATCTGTACCTAACTTACAACGGTTGCACTCATGATCTTAGCTTTCCTGGAGAATTCGTAATGGTACTGGGCTCKGGTGTGTATAGAATAGGAAGTTCAGTGGAATTTGATTGGTGTGCAGTAGGTTGCCTAAGGGAACTTAGAAATCAAGGGAAACAAACAATAATGGTTAATTACAATCCAGAAACTGTTAGTACTGACTATGATATGAGTGACAGATTGTATTTCGAAGAAATTTCTTTTGAAGTAGTCATGGATATTTATAATATTGAACATCCTAGTGGAGTTATATTGTCG---------------------------------------------------------------------------------------------------------------------------------------------------------------------------------------------------------------------------------------TGCAAGCCCGGCATGCACAGAATTAGAAGTGGTGATGATGGATTGGCTCGGTCAAATGTTGGGTCTTCCAGACGAGTTCTTGGCAAAATCTGGCGGCGAAGGTGGTGGTGTAATTCAAGGCACTGCTAGCGAAGCTACTTTAGTAGCACTGTTGGGCGCCAAATCTCGCATGATGCAGAAGCTCAAAGAAGAACATCCTGAGTGGTCCGACACAGATATCCTTGGAAAACTTGTTGGCTACTGTAATAAACAAGCTCACTCCTCTGTAGAACGAGCGGGCCTTCTGGGTGGAGTGAAACTAAAGAGTTTGCAACCAGATGGAACGAGGCGTCTTCGTGGTGATATTTTGCGGGAAGCTATGGATGAGGACATAAGCAAAGGACTTATACCATTCTATGTTGTGGCTACTTTGGGTACAACATCTTCATGTACTTTTGACGCATTGGACGAAATTGGAGACGTTTGTAATTCCCGAGGTGTATGGTTACACGTCGATGCTGCCTACGCAGGCTCCGCTTTCATCTGCCCGGAATATCGCCATCTCATGAAGGGTATTGAAAAGGCTGACTCTTTCAATTTCAACCCACATAAGTGGATGCTTGTCAACTTTGACTGCTCAGCCATGTGGTTAAAACAACCTCGTTGGATTGTGGATGCGTTTAATGTCGATCCTCTTTACTTGAAACACGATCAGCAGGGATCCGCGCCTGACTATCGCCACTGGCAAATACCTTTAGGACGTCGATTCCGATCTCTCAAACTCTGGTTTGTTTTGAGACTTTATGGCGTGGAAAATCTTCAAAAACATATAAGGAAACAAATCGCACTTGCACATCTTTTCGAGAAACTTCTAACTGCTGATGAAAGATTTGAGCTCTTTGAAGAAGTGACAATGGGACTGGTATGCTTCAGACTYAAGGGATCCAATGAACTCAATGAAGAGTTATTGAGGCGCATCAATGGCCGCGGAAAAATCCATTTGGTTCCTTCTAAAATTGATGACGTATATTTCTTAAGATTAGCCATCTGTTCACGTTTTACTGAGGATAGTACACGTCGACTCCGGCAAGTCCACCACCACCGGCCACTTGATCTACAAATGCGGTGGTATCGACAAGCGTACCATCGAGAAGTTCGAGAAGGAGGCCCAGGAAATGGGTAAGGGTTCCTTCAAATACGCCTGGGTGTTGGACAAACTGAAGGCCGAGCGTGAACGTGGTATCACCATCGATATCGCCCTGTGGAAGTTCGAGACCAGCAAATACTATGTCACCATCATCGACGCTCCTGGACACAGAGATTTCATCAAGAACATGATCACCGGAACGTCACAGGCTGACTGTGCCGTGCTGATCGTCGCCGCCGGTACCGGTGAGTTCGAAGCTGGTATCTCTAAGAACGGTCAGACCCGTGAGCACGCGTTGCTCGCCTTCACACTCGGTGTCAAGCAATTGATCGTCGGTGTCAACAAAATGGACTCCACCGAGCCACCGTACAGCGAATCCCGTTTCGAGGAAATCAAGAAGGAAGTGTCCTCATACATCAAGAAGATCGGTTACAACCCGGCTGCGGTCGCTTTCGTACCCATTTCTGGCTGGCATGGAGACAACATGTTGGAGCCCTCTACCAAAATGCCCTGGTTCAAGGGATGGCTTGTGGAGCGCAAGGAGGGTAAGGCTGAAGGCAAGTGCCTCATTGAGGCCCTCGACGCCATCCTGCCCCCTGCTCGTCCCACCGACAAAGCCCTGCGTCTTCCCCTGCAGGACGTATACAAAATCGGCGGTATTGGAACAGTGCCCGTCGGCAGAGTTGAGACTGGTATCCTGAAGCCCGGTACCATCGTGGTGTTCGCACCCGCCAACATCACCACTGAAGTTAAGTCCGTGGAGATGCACCACGAGGCTCTCCAGGAGGCTGTGCCCGGTGACAACGTTGGTTTCAACGTAAAGAACGTGTCCGTCAAGGAGTTGCGTCGTGGATACGTCGCTGGTGACTCCAAGAACAACCCCCCCAAGGGCGCCGCCGACTTCACCGCCCAGGTCATCGTACTCAACCACCCTGGACAAATCTCAAACGGTTACACACCTGTACTCGATTGCCACACGGCCCACATTGCCTGCAAGTTCGCCGAAATCAAAGAGAAGGTTGACCGTCGTACCGGTAAATCCACTGAGGACAACCCTAAATCCATCAAGTCTGGTGATGCCGCCATCGTCAACCTGGTTCCCTCAAAGCCTCTGTGCGTGGAGTCCTTCCAGGAGTTCCCACCCCTCGGTCGTATCGGCAGGTCGTTTATCGACTTCGTTCATCCAAGGGACCGCAACACTTTTGCGTCACAGATCACCAGCGGTCTGGCTGTGCCGAAGATTGTAAATTCGACAATGGTATGCCGCATACGACGSTACAGGGGTCTCAACACCGGCTTTGGTGTGAAGGACCGTGTGGTCACCTTTATGCCGTTCCTTCTCAAGTTTACCTTCAAGAACATATCCGACGAAGAAAAAGTCATCTACCTGGTCATCCAGGCTACACCGTTCTTTTCGGCGTTCAGAATCCCAAACGAGGTAGTGGCGAAGTCCATCCCKTTTGTGATGCGACACTCCGCGAATGGGAACTTGGAGTACATAGACCCCGAGTCWGTGCCCTACCTGGGATACCTGCCCCAAGATGTCACGGACAAGGACGCACTCCAGCTGTACCATCCTGAAGACCTCGACTACTTGCAGCAGGTGTATGAGAGTATTGTGAAGGAGGGAGGAGTTCCGCGCAGCAGGGCCTATAGGATGATGGCCCAGAACGGCGATTACTTAAAAGTCGAGACGGAGTGGTCTTCCTTCATAAACCCATGGTCAAAGCGTCTCGAGTTCGTCATTGGAAAACATCATATAATTGAGGGTCCAGCTAATCCGGATGTATTTCAATCACCGCAAACTGAAGATGACAAGGCAAAAGCGCACAAGTTCCGAGAGAGCATAATCAGGATAATGAATGAAGTATTAACAAAGCCCGCTGAAGTTGCTAAGCAACAAATGACCAAGCGTTGCCAGGATCTGGCTTCGTTCATGGAGAGTCTGATGGAGGAGCAACCAAAACCCGATGAAGAATTGAGGCTTGATATACAGGATCCGGACCACAGTTACTATGAGCGGGACTCTGTGATGCTCGGTGGTATTTCACCGCACCACGACTACAACGACAGCAAATCTAGT---ATAGGAACACCGTTGAGCCTCGTGCACCGTGAAGACCTGTTGGATGAGGCTCCCGAGCTTCCGCTCTGTGGGCGACGCGTTGAAGGATCGCTTTGATGGAGCGTCCCGCGTCATGGTATCCAACACCGACTTGGAGGCGCCTACGCAAAGGAACGACGCGGCGCCGCACAGGGTGCCGCGGAGAGACCGATACAGATTCCAACTTCGACCACACAACCCGGACCACAAATCTCCCGGCTCAAAAGACCTYGTTTACTTAGAGCCATCGCCGGGCTTCTGCGAGAAGAACCCTCGCCTGGGTATTCCCGGCACACACGGCCGAGCRTGCAACGACACAAGCATCGGCGTGGACGGCTGCGACCTTATGTGCTGCGGCCGGGGCTATCGGACCGAGACCGTTTTTGTAGTGGAAAGATGCAAY
Daphnusa_ocellaris_0240.0272       GGGATATCCAGAGTCATTGACSGATCCATCATACCATGCGCAGCTTTTGGTACTGACTTATCCATTGATCGGWAATTACGGWGTACCAGACGAAAATGAACGCGATGARCACGGAATTTCCAGATGGTTTGAATCCRAACGMATATGGGCATCTGCATTAATAGTGGGTGAAGTTAGCACACGTGCGTGCCACTGGCGCGCCAAGTGTTCTCTCGGAGCTTGGCTGTCCGCTCATGGCATTCCTGGAGTGTGTGACGTAGATACCAGGGCCTTAACATATCGGCTTAGAGAAGGWGTCACTCTTGGAAGAATTGTACAGGGTGTACCACCGTTTGGTSTTTTCCYACCATTGGCTGATCCCAATTCCAGGAATTTAGTTGCCGAAGTRTCTACAAAGGAAACCAAAATATTCAAYCCAAATGGTGAGATAACTATAGTAGCWGTAGATTGTGGTTTGAAGTATAATCAAATTAGATGTTTGATTAAAAGAAACGCCAAGGTGATTCTGGTGCCTTGGAACCATAAARTTGATCCAAGCSAATACGATGGMCTATTCATAAGCAACGGTCCAGGTGATCCTGAAGTGTGTAAAAATGTTGTTGATAATTTGAGATCAATTCTWCAAAATAAAAATAAYATAAAACCTATATTTGGCATYTGCCTTGGACATCAATTGTTATCCACYGCAGCGGGTTGCAAAACTTAYAARACRAAATATGGTAATCGTGGTCATAATCTGCCGTGCACCCACAGTGGCACCGGTAGATGCTTTATGACATCACAAAATCATGGATTTGCTGTAGATACCGATACACTACCCGAAGATTGGAAAGTACTATTCACAAATGAAAACGATAAAACCAATGAAGGTATTATACACGCGTCYGAWCCATTTTTCAGCGTTCAATTTCATCCTGAACACACCGCTGGCCCTACAGAYTTAGAATGYCTTTTTGATATATTTATCGAAGCAGTAAAAACTTATAAAAATGGTGTGCAATGTGTTATCGATGATATGATTACCGAGAAATTGAAGTTTGTGCCGACAATTCATGAAAGACCAAAAAAAGTATTGATACTTGGATCGGGTGGCTTGTCTATTGGTCAGGCAGGTGAATTTGACTAYTCAGGATCACAAGGAGTTAAAGCTATGCAAGAAGAAAAAATACAAACAGTACTCATTAATCCAAACATTGCAACTGTTCAAACATCAAAAGGATTAGCAGATAAAGTTTACTTTCTACCYATTACCCCGGAATATGTTGAGCARGTTATTAAAGCAGAACGACCGACAGGGATMTTGCTGACTTTTGGAGGTCAAACTGCGCTTAACTGTGGGGTGGAGTTAGAAAAATCTAAAATATTCGAAAAATATAATGTCAATGTATTAGGTACTCCAATTCAATCTATAGTAGATACTGAAGACAGAAAAATMTTTGCAGAGAAAATTAATGCTATAGGTGAAAAAGTAGCACCTAGTGCAGCAGTGACATCTGTTGATGAAGCTCTAGAAGCAGCAGTACAAATAGGCTACCCTGTAATGGCACGATCAGCATTCTCTTTGGGTGGTATGGGGTCAGGWTTTGCAAACAATGAAGAAGAACTTAGAACACTAGCTCATCAAGCATTATCACACTCAGACCAACTTATAATAGATAAGTCACTTAAGGGRTGGAAAGAAGTTGAGTATGAAGTTGTGAGAGATGCATATGACAATTGTATAACAGTTTGTAATATGGAGAACGTAGATCCCTTGGGTATACATACAGGTGAATCTATTGTTGTGGCGCCCAGCCAAACATTATCYAATAGAGAATACTACATGCTACGYAACACCGCTATAAAAGTTATTCGACATTTTGGTATCGTTGGTGAATGCAATATTCAATAYGCTCTTAATCCATGTTCAGAACAATTYTACATAATAGAGGTAAATGCGCGACTATCAAGAAGTTCTGCACTTGCTAGCAAAGCYACTGGTTATCCTTTAGCGTATGTGGCTGCCAAATTGGCGCTGGGAATACCTCTACCCATTATTAAAAACTCTGTTACTGGGGTAACGACTGCGTGTTTCGAGCCAAGTCTGGATTATTGTGTCGTCAAAATACCGAGATGGGATTTAGCAAAATTCAACAGAGTAAGCACTAAAATTGGAAGTTCAATGAAGAGTGTCGGTGAAGTAATGTCTATTGGCAGAAGTTTTGAAGAAGCATTTCAAAAAGCATTACGCATGGTAGATGAAAATGTTAATGGCTTTGATCCTAATATTAAAAAAGTAAATGAAAATGACTTAAGGGAGCCAACAGATAAGCGTATGTTTGTTTTAGCTGCTGCTCTTAGAAATGGATATACTGTAGAAAAAATATATGAACTCACTCAAATMGATCGATGGTTTTTGGAAAAATTCAAAAATATTATAGACTACTACAAAACACTCGGCGCATACGATTCTGGATCGGTAACCTTCGATGTWTTGAAAAGAGCTAAAAAGATTGGATTTTCTGATAAACAAATAGCAGCTGCTATAAAAAGTACTGAACTRGCKGTTAGAAAATTAAGAGAAGAGTACAAAATAACTCCATTTGTTAAACAAATAGATACAGTTGCCGCAGAATGGCCAGCTTCGACTAATTATCTTTATTTAACTTATAATGGTAGTACCCACGACCTTGATTTTCCTGGAAATTACGTCATGGTATTGGGGTCAGGTGTTTACCGAATTGGAAGTTCTGTGGAATTTGATTGGTGTGCAGTTGGCTGTTTGMGGGAACTTCGTAATCAAGGGAAAAATACGATCATGATAAATTACAACCCAGAAACCGTCAGTACTGATTATGATATGAGTGACAGATTGTACTTTGAAGAAATATCTTTTGAAGTTGTTATGGATATTTATAATATTGAAAAACCTAGCGGAGCCGTTTTGTCA----------------------------------------------------------------------------------------------------------------------------------------------------------------------------------------------------------------------------------------------------------------------------------------------------------------------------------------------------------------------------------------------------------------------------------------------------------------------------------------------------------------------------------------------------------------------------------------------------------------------------------------------------------------------------------------------------------------------------------------------------------------------------------------------------------------------------------------------------------------------------------------------------------------------------------------------------------------------------------------------------------------------------------------------------------------------------------------------------------------------------------------------------------------------------------------------------------------------------------------------------------------------------------------------------------------------------------ACACGTCGACTCCGGCAAGTCCACCACCACCGGTCACTTGATCTACAAATGCGGTGGTATCGACAAACGTACCATCGAGAAGTTCGAGAAGGAGGCCCAGGAAATGGGTAAGGGTTCCTTCAAATAYGCCTGGGTATTGGACAAACTGAAGGCCGAGCGTGAGCGTGGTATCACCATCGACATTGCTCTCTGGAAGTTCGAGACAGCCAAATACTATGTCACCATCATCGACGCTCCCGGACACAGAGATTTCATCAAGAACATGATTACGGGAACTTCGCAGGCCGATTGTGCCGTGCTTATTGTAGCCGCAGGTACTGGTGAATTCGAAGCCGGTATCTCCAAGAACGGACAAACCCGTGAGCACGCCCTGCTTGCMTTCACACTTGGAGTCAAGCAATTGATCGTCGGTGTCAACAAAATGGACTCCACCGAGCCTCCATACAGCGAGCCCCGTTTCGAGGAAATCAAGAAGGAAGTCTCCTCGTACATTAAGAAGATCGGTTACAACCCGGCCGCCGTCGCTTTCGTACCCATTTCTGGCTGGCACGGAGATAACATGTTGGAAGCATCCACCAAAATGCCCTGGTTCAAGGGATGGCTTGTGGAGCGCAAGGAAGGCAAGGCTGAAGGTAAATGCCTTATCGAAGCCCTGGACGCCATCCTGCCCCCTGCCCGTCCCACCGACAAAGCCCTGCGTCTTCCCCTGCARGACGTATACAAAATCGGYGGTATTGGAACAGTGCCCGTGGGCAGAGTTGAAACTGGTGTCCTGAAACCCGGTACCATCGTCGTGTTCGCCCCCGCCAACATCACCACTGAAGTTAAGTCCGTGGAGATGCACCACGAAGCTCTCCAGGAGGCCGTGCCCGGTGACAACGTTGGTTTYAACGTAAAGAACGTGTCCGTCAAGGAATTGCGTCGTGGTTACGTTGCTGGAGACTCMAAGAACAACCCTCCCAAGGGCGCCGCCGACTTCACAGCTCAGGTCATCGTGCTCAACCACCCYGGACAAATCTCAAACGGTTACACACCTGTATTGGATTGCCACACAGCTCACATTGCCTGCAAATTCGCCGAAATCAAAGARAAGGTTGACCGTCGTACTGGTAAATCCACTGARGAYAACCCTAAATCCATCAAGTCTGGTGATGCTGCCATCGTCAACCTAGTTCCYTCTAAGCCCATGTGTGTGGAGTCCTTCCAGGAGTTCCCACCCCTCGGTCGT---------------------------------------------------------------------------------------------------------------------------------------------------------------------------------------------------------------------------------------------------------------------------------------------------------------------------------------------------------------------------------------------------------------------------------------------------------------------------------------------------------------------------------------------------------------------------------------------------------------------------------------------------------------------------------------------------------------------------------------------------------------------------------------------------------------------------------------------------------------------------------------------------------------------------------------------------------------------------------------CTCGTGCACGGTGAAGACCTGTTGGATGAGGCTACCGAGCTTCCGCTCTGTGGGCGACGCATTRAARGATCGCTTYGACGGCGCGTCWCGCGTAATGGTGTCCAACACCGACTTRGAGACGCCCACGCAAAGAAACGACGCGGCRCCGCACCGCGTGCCGCGAAGAGAYCGATACAGATTTCAGCTGCGACCGCACAACCCTGACCACAAGTCTCCCGGGTCTAAAGATCTCGTGTAYTTAGAACCGTCACCGGGATTCTGCGAGAARAACCCTCGGCTRGGCATMCCGGGAACGCACGGTCGTGCATGYAATGACACCAGCATCGGTGTCGACGGGTGCGACCTCATGTGCTGCGGCCGGGGCTACCGCACSGAGACCATGTTTGTGGTGGAACGTTGCAAC
Darapsa_myron_5963                 GGGATACCCAGAGTCGTTGACAGATCCTTCCTATCACGCGCAGCTTTTGGTGCTTACSTATCCCTTGGTCGGTAATTACGGAGTGCCAGATGAAAAGGAACGTGATGAACACGGAATTCCGAGGTGGTTTGAATCCGAACGCATATGGGCATCTGCGTTGATTGTGGGCGAAGTAAGCACTCGCGCMTGCCACTGGCGCGCCAAGCGGTCACTTGGTGCGTGGTTATCTGCTCATGGGATTCCCGGATTATGCGACGTAGATACACGTGCACTTACATACCGTCTTCGAGAAGGCGTTACTTTRGGAAGAATTATTCAGGGAGTGYCGCCATTTGACCCTCTACCACCGCTGGCTGATCCAAACTGTAGAAACTTAGTTGATGAAGTATCCACAAAAGAAACAAAAATATTTAACCCTAATGGYGAGATAACAATATTGGCAGTKGATTGTGGTTTGAAATTCAACCAGATAAGRTGTTTGATAAAGAGAAACGCTAAAGTAATTCTAGTGCCATGGAACCACAAATTAGATCCAAGCCAATATGACGGCCTTTTCATAAGCAATGGACCGGGAGACCCAGACATATGCAAACATGTAGTTGATAATTTAAAATCTGTACTTCAAAATAAAAATAATGTRAAACCTATATTCGGCATTTGTCTTGGACATCAGCTATTGTCAACTGCAGCAGGTTGCAAAACGTACAAAACGAAATATGGTAATCGCGGTCATAATTTGCCGTGTACACACAGCGGCACTGGTAGATGTTTCATGACTTCACAAAATCAYGGTTTTGCTGTAGATACARACACTTTACCTGCAGAATGGAAGATTCTTTTYACTAACGAAAACGATAAAACAAACGAAGGCMTTATTCACAAAACTGCTCCATTTTTCAGCGTGCAATTCCATCCTGARCACACTGCTGGTCCTACAGACCTAGAATGTCTGTTCGACATATTTATAGATGCGGTAAAATCTTATAAAAATAATGTGTCCTGCGTCATCGACGATATGATTACAGAAAACTTGAARTATGTTCCAACAATTCATGAAAGACCTAAAAAGGTATTGATTCTTGGATCTGGCGGTTTATCTATAGGTCAGGCAGGCGAATTCGAYTACTCTGGATCACAAGGAGTTAAAGCCATGCAAGAAGAAAAAATACAAACTGTACTCATTAATCCAAATATCGCAACTGTTCAGACATCGAAAGGATTGGCCGACAAAGTATATTTTCTTCCAATCACCCCTGAATACGTAGAACAGGTTATTAAAGCCGAACGACCAACGGGAATATTGCTTACTTTTGGAGGTCAGACAGCACTCAACTGTGGAGTAGAGTTACAAAAATCTARAATATTTGAAAAATACAACGTCAATGTATTGGGMACTCCAATTCAGTCAATTGTTGATACTGAAGATAGAAAAATATTTGCCGAAAAAATTAATGCTATCGGTGAGAAAGTGGCACCAAGTGCGGCAGTTACTTCTGTTGATGAAGCTTTAGCAGCTGCAATCCAGATCGGATATCCCGTAATGGCGCGATCTGCRTTT--------------------------------------------ACTTAGGGCATTAGCCCATCAAGCTCTATCACATTCAGATCAACTCATAATTGATAAATCATTAAAAGGCTGGAAAGAAGTTGAATACGAAGTCGTAAGAGATGCATATGATAATTGTATYACTGTTTGCAATATGGAAAATGTTGATCCCTTAGGAATTCACACAGGTGAATCTATAGTAGTTGCTCCGAGTCAAACACTATCCAACAGAGAATACTACATGTTGCGTAATACCGCAATTAAAGTGATTAGACATTTYGGTATAGTAGGTGAATGTAATATACAATATGCTCTGAATCCGTATTCCGAGGAGTTTTATATTATAGAAGTCAATGCGCGACTATCTAGAAGTTCTGCATTAGCTAGCAAGGCTACCGGATATCCGTTAGCATATGTAGCAGCAAAATTAGCACTCGGAATACCTCTACCTATTATTAAAAACTCGGTAACTGGCGTAACTACCGCATGTTTCGAACCGAGTCTTGATTATTGTGTTGTAAAAATACCTAGATGGGATTTGGCAAAATTTAATAGAGTAAGCACTAAAATTGGAAGTTCRATGAAAAGTGTAGGTGAAGTGATGTCCATCGGTAGGAGTTTCGAAGAAGCATTCCAAAAAGCTTTACGAATGGTCGATGAAAATGTGAACGGTTTTGATCCGAATATTAAAAAAGTTAACGAAAATGATTTACGAGAACCAACTGACAAACGTATGTTTGTGCTAGCTGCTGCTCTTAGAGARGGATATACTGTAGACAAATTATACGAATTGACTAAAATTGATAGATGGTTTTTGGAAAAATTCAAAAATATCATAGACTATTACAAAACACTTGATGCCTATGATTCTGGATCAGTCACTTTTGATGTGCTTAAACRGGCCAAAAAAATTGGTTTTTCTGACAAACAGATCGCAGCTGCYATAAAGAGTACCGAATTAGCCGTMAGAAAACTAAGGGAAGAATATAAAATAACTCCATTCGTAAAACAAATAGATACAGTCGCTGCAGAATGGCCRGCATCAACCAACTATCTGTACTTAACTTAYAACGGYAGCACCCATGATCTTGACTTTCCTGGAGAATTTGTAATGGTATTGGGTTCGGGAGTGTACAGAATAGGAAGTTCTGTYGAATTTGATTGGTGCGCCGTAGGATGCYTAAGAGAACTTAGAAATCAAGGAAAGAAAACAATAATGGTAAATTACAATCCAGARACTGTCAGTACTGACTAYGACATGAGTGATAGATTGTATTTCGAAGAAATTTCTTTTGAAGTGGTGATGGATATTTATAATATTGAACATCCTAGCGGAGTTATATTATCCGGTACCGTCGGTAAAGCCTGGATACCTSCGTCCTCTGGTACCGGAACAAGCACCGCAGGAGGCAGAACCCTGGACTGCGGTTATGGCGGACATCGAGCGTGTTGTCATGTCTGGCGTTACTCACTGGCAATCACCTCGGTTCCACGCATACTTCCCGACGGCAAACTCATACCCTGCCATTGTAGCTGACATGCTGAGTGGTGCCATTGCCTGCATCGGGTTTACCTGGATTGCAAGCCCGGCATGTACCGAGTTAGAAGTCGTGATGCTGGATTGGCTCGGCCAAATGTTGGGTCTCYCTGAACAGTTTTTGGCTCGTTCTGGCGGCGAAGGAGGCGGTGTCATTCAGGGCACTGCGAGTGAAGCCACTTTGGTAGCACTGYTGGGCGCTAAGTCACGCACGATGCAGAGGCTCAAGGAAGAGCACCCTGAGTGGWCCGAWACAGACATCCTTGGCAAACTTGTGGGCTATTGTAATAAGCAAGCCCACTCGTCTGTAGAGCGAGCTGGTCTTCTTGGCGGCGTAAAACTCAGGAGTTTGCAACCTGATGCGAAAAGACGTCTCCGTGGTGATATTCTGCGCGAGGCTATGGACGAAGACATAAGCAAAGGACTTATACCTTTCTACGTTGTTGCTACTTTGGGTACAACTTCTTCGTGTACTTTTGACGCACTGGATGAAATTGGTGATGTTTGTAATTCACGTGACATATGGTTACACGTCGATGCGGCCTATGCAGGCTCCGCCTTCATCTGCCCTGAGTATCGCCACCTGATGAAGGGTATTGAAAAAGCTGACTCTTTCAATTTCAACCCACATAAATGGATGCTTGTCAACTTCGATTGCTCAGCTATGTGGTTGAAACAACCGCGATGGATTGTTGATGCATTTAACGTGGATCCTCTCTACTTGAAGCACGATCAGCAGGGATCTGCACCT------------------------------------------------------------------------------------------------------------------------------------------------------------------------------------------------------------------------------------------------------------------------------------------------------------------------------------------------------ACACGTCGACTCTGGCAAGTCCACCACCACCGGCCACTTGATCTACAAATGCGGCGGTATCGACAAGCGTACCATCGAGAAGTTCGAGAAGGAGGCCCAGGAAATGGGTAAGGGTTCCTTCAAATACGCCTGGGTGTTGGACAAACTGAAGGCCGAGCGTGAACGTGGTATCACCATCGACATTGCCCTGTGGAAGTTCGAGACCGCCAAATACTATGTCACCATCATCGACGCCCCCGGACACAGAGATTTCATCAAGAACATGATCACCGGAACGTCGCAGGCCGATTGCGCCGTGCTGATCGTCGCCGCTGGTACTGGTGAGTTCGAAGCTGGTATCTCCAAGAACGGACAGACCCGTGAGCACGCGCTGCTCGCCTTCACACTCGGCGTCAAGCAACTCATCGTCGGAGTCAACAAAATGGATTCCACCGAGCCCCCATACAGCGAGTCGCGTTTCGAGGAAATCAAGAAGGAAGTCTCCTCCTACATCAAGAAGATCGGTTACAATCCCGCTGCGGTCGCTTTCGTACCCATTTCTGGCTGGCACGGAGACAACATGTTGGAGCCCTCCACCAAAATGCCCTGGTTCAAGGGATGGCTTGTGGAGCGCAAGGAGGGTAAGGCTGAAGGCAAGTGCCTCATCGAGGCCCTCGACGCCATTCTGCCCCCTGCTCGTCCCACCGACAAAGCCCTGCGTCTTCCCCTGCAGGACGTATACAAAATCGGCGGTATTGGAACGGTGCCCGTGGGCAGAGTTGAGACTGGTATCCTGAAGCCTGGTACCATCGTTGTGTTCGCGCCCGCCAACATCACCACTGAAGTCAAGTCTGTGGAGATGCACCACGAGGCTCTCCAGGAGGCCGTACCCGGTGACAACGTCGGTTTCAACGTCAAGAACGTGTCCGTCAAGGAGTTGCGCCGTGGTTACGTCGCTGGTGACTCCAAGAACAACCCCCCCAAGGGCGCCGCTGACTTCACAGCCCAGGTCATCGTACTCAACCACCCCGGACAAATCTCAAACGGTTACACACCTGTACTCGATTGCCACACAGCCCACATTGCCTGCAAATTCGCCGAAATCAAAGAGAAGGTTGACCGTCGTACTGGTAAATCCACTGAGGACAATCCTAAATCCATCAAATCTGGTGATGCCGCCATCGTCAATCTGGTTCCCTCAAAACCTCTGTGCGTGGAGTCCTTCCAAGAGTTCCCACCCCTCGGTCGTATTGGCAGATCTTTCATCGATTTCGTACATCCCAGGGACCGCAACACCTTCGCGTCTCAAATCACCAGCGTACTGGCTGTGCCGAAAATTGTAAATTCGACGATGGTATGCCGCATACGCCGCTACAGGGGGCTCAGTACTGGCTTCGCAGTGAAAGATCGAGTCGTCACTTTCATGCCGTTTCTTCTGAAGTTCACCATCAAGAATATATCTGACAAGGAGAAAGTCATCTACCTAGTCATCCAGGCTACACCTTTCTTTTCAGCGTTCAGAATTCCGAACGAGGTAGTCGCAAAGGCCGTACCGTTTGTAGTGCGGCACTCGGCAAACGGTAACATTGAGTACATAGACCCTGAGTCAGTGCCGTACCTCGGGTACCTGCCCCAGGATGTGGCTGATAAGGACGCTCTGCAGCTCTACCATCCTGAGGATCTCGCCTACCTCCAACAGGTTTACGAAAGTATTGTCAAAGAAGGAGGCGTGCCGCGGACCAAGTCTTATCGAATGATGGCACAGAATGGCGACTACTTAAGAGTGGAGACGGAGTGGTCTTCATTTATAAACCCGTGGTCGAAACGCCTGGAGTTCGTCATCGGGAAACATCACATAATTGAGGGTCCCGCCAATCCCGACGTATTTCAATCTCCGTTAAGCGAAGAAGATAAAACAAAGGCGCATCAGTTTAGGGAAGGCATTGTGAGAATAATGAATGAAGTGTTAACCAAGCCTGCCGAAGTCGCCAAGCAACAAATGAGCAAGCGCTGTCAGGATCTGGCCTCCTTCATGGAGATTCTTATGGAGGAACAGACGAAAGTGGATGAGGAACTACGCCTTGAAATACAGGATCCAGACAACAGTTACTACGAGCGAGACTCTGTGATGCTCGGGGGTATATCGCCACACCACGATTAC---GACAGAAAGTCTAGT---ATAGGCACACCGTTGAGCCTCRTGYACAGTGAAGACCTGTTGGATGAGGCTCCCGAGCTTCCGCTCTGTGGGCGACGCGTTGAAGGACCGCTTCGACGGCGCGTCACGCGTCATGGTTTCCAACACCGACTTGGAGGCGCCTACGCAAAGAAACGACGCGGCGCCGCACAGGGTGCCGCGGAGAGAYMGATACAGATTCCAACTTCGACCTCACAATCCGGACCACAAGTCCCCCGGATCCAAAGACCTCGTGTACTTGGAGCCGTCGCCGGGCTTCTGCGAGAAGAATCCTCGACTGGGCATTCCCGGCACGCACGGCCGCGCCTGCAACGACACYAGTATCGGCGTGGACGGGTGYGACCTCATGTGCTGCGGCCGGGGCTACCGGACGGAGACCATGTTCGTTGTGGAAAGATGCAAC
Deidamia_inscriptum_5756           GGGATACCCAGAGTCGTTGACAGATCCATCCTACCATGCGCAGCTTTTGGTGCTTACCTATCCCTTGGTTGGTAATTACGGAGTGCCAGATGAAAACGAACGCGATRAACACGGAATCCCAAGGTGGTTTGAATCCGAACGCATATGGCCATCTGCACTGATAGTGAGCGAGGTAAGCACTCGTGCCTGCCACTGGCGCGCTAAGCGCTCCCTTGGCGCGTGGTTGTCTGCACATGGCATCCCCGGCCTGTGCGATGTAGACACCAGAGCACTAACACATCATCTTCGAGAAGGCGTTACTTTAGGAAGAATTGTTCAGGGTGTGCCCCCATTTGACCCACTACCACCATTGGCAGATCCAAAYTCGAGAAACTTAGTTGCCGAAGTATCCACAAAAGAAACAAAAATATTTAACCCCAATGGTGARGTAACGATATTAGCTGTTGATTGTGGTTTGAAATTCAATCAGATACGGTGTTTGATAAAGAGAAATGCTAAGGTAATCYTAGTACCGTGGAACCACAAATTAGACCCAAGCCAATATGACGGTCTTTTCATAAGCAACGGGCCAGGTGACCCAGACATATGCAAASAYGCTGTGGATAATTTAAAATCTGTTCTTCAAAATGAAAGTAATGTGAAACCAATATTCGGCATTTGTCTTGGACATCAGCTATTGTCAACTGCGGCGGGTTGCAAAACTTACAAAACAACATATGGCAATCGTGGTCATAATTTACCATGTACACACAGTGGCACAGGTAGATGCTTTATGACATCACAGAATCATGGCTTTGCTGTAGATACAGATACATTACCTACAGATTGGAAAATTCTTTTCACAAATGAAAACGACAAAACAAATGAAGGCATTATTCACAAAACTGCACCGTTTTTCAGCGTGCAATTCCATCCTGAGCATACTGCGGGTCCCACAGACCTAGAATGTCTGTTCGACATTTTTATAGATGCGATAAAATCTTATAAAAATAAAGTGTCGTGCGTTATCGACGATATGATTACAGAAAAATTGAAATATGTTCCTACAATTCATGAAAGACCCAAAAAGGTATTAATTCTTGGTTCTGGCGGCTTATCTATAGGTCAAGCAGGTGAATTTGATTACTCTGGATCACAAGGAGTAAAAGCAATGCAAGAAGAAAAAATCCAAACTGTACTCATCAATCCAAATATCGCAACTGTTCAAACATCGAAAGGATTAGCTGACAAAGTTTATTTCCTTCCCATTACCCCCGAATATGTTGAACAGGTTATAAAAGCTGAACGACCAACAGGAATATTGCTTACTTTTGGAGGTCAGACGGCACTGAACTGCGGAGTAGAGTTRCAAAAATCTAAAATATTTGAAAAATATAACGTCAATGTATTAGGTACTCCAATTCAATCAATTGTTGACACTGAAGATAGAAAAATATTTGCAGAAAAAATTTATGCGATCGGCGAGAAAGTGGCACCAAGTGCAGCTGTCACTTCTGTTGATGAAGCTTTGGCAGCTGCAATACAGATCGGATACCCTGTAATGGCACGATCAGCATTTTCTTTGGGCGGMTTGGGCTCCGGTTTTGCAAACAATGAAGAGGAGCTTAGAACGTTAGCTCATCAAGCTCTTTCACATTCAGATCAACTCATAATTGATAAATCATTAAAAGGATGGAAAGAAGTTGAGTACGAAGTCGTGAGGGATGCATATGATAATTGTATTACTGTTTGCAATATGGAAAATGTAGACCCCTTAGGAATTCATACAGGTGAATCCATAGTAGTTGCTCCTAGTCAAACATTATCTAACAGAGAATACTATATGTTGCGGAATACCGCTATTAAAGTGATTSGACATTTCGGAATAGTAGGTGAATGCAACATACAATATGCCCTTAATCCAAATTCTGAGGAATTCTACATCATAGAAGTAAATGCAAGACTGTCTAGRAGTTCTGCATTAGCTAGCAAAGCTACTGGATACCCATTAGCATATGTTGCAGCAAAATTAGCACTAGGTATACCTCTGCCTGTCATTAAAAACTCTGTAACTGGCGTAACTACTGCATGTTTCGAACCGAGTCTTGATTATTGTGTTGTGAAAATACCTAGATGGGATTTGGCAAAATTCAATAGAGTAAGCACTAAAATTGGCAGTTCTATGAAAAGTGTGGGTGAAGTGATGTCTATCGGTAGAAATTTCGAAGAGGCATTTCAAAAAGCATTACGAATGGTAGATGAAAATGTAAACGGTTTTGATCCTAATATTAAAAAAGTTAACGAAAATGATTTAAGAGAACCAACWGACAAACGTATGTTTGTACTAGCTGCTGCTCTTAGAGAGGGATATAGCGTTGATAAACTATACGAATTGACTAAAATCGATCGATGGTTTCTGGAAAAATTCAAAAATATCATAGACTATTATAAAACACTTGATGCCTATGATTCTGGATCTGTCACTTTTGATATACTTAAACGGGCCAAAAAAATCGGATTTTCGGATAAACAGATTGCAGCTGCTATAAAGAGTACAGAATTAGCTGTAAGAAAACTAAGAGAAGAATATAAAATAACTCCGTTCGTGAAACGAATAGATACAGTCGCTGCCGAATGGCCGGCTTCAACTAACTATCTATACTTAACTTACAACGGCAGCACYCATGATATTGATTTTCCCGGAGAATTTGTAATGGTATTGGGTTCGGGAGTGTACAGAATAGGAAGTTCTGTGGAGTTTGATTGGTGTGCGGTTGGTTGCTTAAGAGAACTTCGCAATCAAGGGAAACAAACAATAATGGTAAATTACAATCCAGAAACTGTCAGTACTGACTACGACATGAGTGATAGATTGTATTTCGAGGAAATTTCTTTTGAAGTGGTTATGGACATTTATAATATTGAACATCCTAGCGGAGTAATATTATCC---------------------------------------------------------------------------------------------------------------------------------------------------------------------------------------------------------------------------------------TGCAGCCCAGCATGGTACYGAGTTAGAAGTGGTGATGTTGGATTGGCTCGGCCAAATGCTGGGTCTCCCAGAGGAGTTCTTGGCGCGTTCTGGCGGCGAAGCCGGAGGTGTCATTCAGGGCACTGCGAGTGAAGCCACTTTGGTAGCACTGTTGGGCGCGAAGTCGCGCATGATGCAGAAACTCAAAGAAGAACATCCAGAATGGTCTGACACCGACATCCTTGGCAAACTTGTCGGCTACTGTAATAAACAAGCYCACTCGTCTGTAGAGCGAGCTGGTCTTCTTGGTGGTGTAAAGCTCAGGAGTTTGCAGCCAGATGCCAAAAGACGTCTTCGTGGTGACATTCTGCGCGACGCTATGGACGAGGACATAAGCAAAGGACTTATACCTTTCTATGTTGTGGCTACTCTGGGTACAACTTCTTCGTGTACTTTTGACGACCTGGATGAAATTGGAGACGTTTGTAATTCGCGTAACGTATGGTTACACGTCGATGCGGCCTATGCAGGCTCCGCCTTCATCTGCCCTGAGTATCGCCACTTGATGAAGGGTATTGAAAAAGCTGACTCTTTCAACTTCAACCCACATAAATGGATGCTTGTSAAYTTCGACTGCTCAGCTATGTGGTTGAAACAACCTCGATGGATTGTTGATGCGTTTAATGTGGATCCTCTTTACTTGAAACACGATCAGCAGGGATCAGCGCCTGACTACCGCCACTGGCAAATACCTCTGGGACGTAGATTCAGATCTCTTAAACTCTGGTTCGTTCTGAGGCTGTATGGTGTAGAAAATCTCCAAAAACATATTAGGAAACAAATCGCACTCGCACATCTTTTCGAARAGCTCCTAACTGGCGATGAAAGATTTGAGCTTTTTGAAGAAGTAACAATGGGACTTGTATGCTTTAGACTCAAGGGGTCCAATGAAATCAATGAAGAGTTACTGAGGCGTATTAATGGTCGCGGAAAAATCCATTTGGTTCCCTCTAAAATTGATGACGTATATTTCCTAAGATTAGCCATCTGTTCACGTTACACTGAGGACAGTACACGTCGACTCCGGCAAGTCCACCACCACCGGCCAYTTSATCTACAARTGYGGYGGTATCGACAARCGTACCATCGAGAAGTTCGAGAAGGARGCYCAGGARATGGGWAARGGWTCYTTCAARTAYGCCTGGGTGTTGRACAARCTGAAGGCSGAGCGYGARCGTGGTATCACCATYGACATCGCYCTGTGGAAGTTYGAGACSRSCAARTAYTAYGTGACCATCATCGAYGCSCCYGGACACAGRGAYTTCATCAAGAACATGATCACYGGWACKTCGCAGGCYGATTGTGCSGTRYTGATCGTSGCSGCYGGYACKGGYGAGTTCGAAGCYGGYATCWCYAAGAAYGGCCAGACCCGYGAGCAYGCGCTGCTCGCCTTCACMCTCGGWGTSAAGCARCTSATCGTMGGCGTCAACAARATGGACTCCACCGAGCCSCCRTACMRCGAGKCGCGYTWCGARGAAATYAAGAAGGAAGTCTCYTCSTACATCAARAAGATYGGTTACAACCCGGCTRCGGTSGCYTTCGTRCCYATYTCKGGCTGGCACGGMGACAACATGYTGGAGCCCTCYRMCAARATGCCCTGGTTCAAGGGRTGGMYYRTSGASCGCAAGGASGGYAAGGCTGAAGGCAAGWGCCTSATYGAGGCYCTCGAYGCKATCCWRCCYCCWGCTCGTCCCACYGASAARGCSCTGCGTCTKCCYCTGCAGGACGTATACAAAATCGGCGGTATTGGAACAGTACCCGTGGGCAGAGTTGAGACTGGTATCCTGAAGCCTGGTACCATCATCGTGTTTGCGCCCGCCAACATCACCACTGAAGTCAAGTCCGTGGAGATGCACCACGAGGCTCTCCAGGAGGCCGTACCCGGTGACAATGTTGGTTTCAACGTAAAGAACGTGTCCGTCAAGGAGTTGCGCCGTGGTTACGTCGCTGGTGACTCCAAGAACAACCCCCCCAAGGGCGCCGCTGACTTCACAGCCCAGGTTATTGTACTCAACCACCCTGGACAAATCTCAAACGGTTACACACCTGTACTCGATTGCCACACTGCTCACATAGCCTGCAAATTCGCCGAAATCAAAGAGAAGGTTGACCGTCGTACTGGTAAATCTACTGAGGACAACCCTAAATCCATCAAATCTGGTGACGCCGCCATCGTCAACCTTGTTCCCTCCAAACCTCTGTGTGTGGAGTCCTTCCAGGAATTCCCGCCCCTCGGTCGTATTGGCAGATCGTTCATCGACTTTGTTCATGCTAGGGACCGCGACACCTTCGCCTCTCAGATCACCAGCGGGCTGGCTGAGCCGAAGATTGTAAATTCGACTATGGTATGCCGCATACGTCGTTATAGAGGCTTCACCACCGGCTTCGGGGTGAAAGACCGCGTCGTCACCTACATGCCGTTCTTCCTGAAGTTCACCTTCAAGAATATATGCGATGACGATAAAGTCATCTACTTGGTTATCCAGGCGACCCCTTTTTTTTCGGCCTTCAGAATTCCGAACGAGATATTGGAAAAGTCTACCCCTTTTGTAATGCGGCACTCGGCAAACGGGAATCTGGAGTACATAGATCCCGAATCAGTGCCGTACCTTGGATATTTTCCCCAAGATGTCACCGATAAGGACGCATTGCAACTCTACCATCCCGAAGACCTCAGCTACCTACAGAAGATTTACGAGAACATTGTAAAGGAGGGGGGCGCGCCGCGTACCAAGGCCTATCGAATGTTGGCCCAGAACGGGGACTACTTAAAAGTGGAGACGGAGTGGTCTTCTTTTATTAACCCATGGTCCAAACGCCTGGAGTTTGTCACCGGGAAACACCATATAATTGAGGGTCCAGCAAATCCGGACGTATTTCAATCCCCGATAAGCGAAGAAGAAAAAAAGAGAGCACAGCAGTATAGAGAAGGAATTATCAGAATAATGAACAAAGTATTAACCAAGCCTGCCGAGGTGGCCAAGCAACAAATGACGAAACGTTGTCAAGACCTGGCTTCGTTCATGGAAAGCCTGCTGGAGGAGCAGCCCAAGATCGACGAGGAACTGAGCCTCGACATACAGGATCCGGACCATAGCTACTACGAGCGTGACTCGGTGATGCTCGGGGGTATATCACCGCACCATGATTCCAACGACAGCAAGTCTAGT---ATAGGCACGCCGTTGAGCCTCGTGCACAGTGAAGACCTGCTGGATGAGGCTCCCGAGCTTCCGCTCTGTGGGCGACGCGTTGAAGGACCGCTTCGACGGCGCGTCACGCGTCATGGTGTCCAATACCGACTTGGAGGCGCCTACGCAAAGGAACGACGCGGCGCCACACAGGGTACCGCGGAGAGATCGCTACAGATTCCAGCTGCGACCGCACAACCCGGACCACAAGTCTCCCGGGGCCAAAGATCTCGTATACTTGGAGCCGTCGCCGGGCTTCTGTGAGAAGAACCCCCGCCTGGGCATTCCCGGCACCCACGGACGCGCGTGCAACGACACCAGCATCGGTGTGGACGGATGCGACCTCATGTGCTGCGGCCGGGGCTACCGGACAGAGACCATGTTCGTTGTGGAACGATGCAAC
Deilephila_elpenor_5866            ---------------------------------------------------------------------------------------------------------------------------------------------------------------------------------------------------------------------------------------------------------------------------------------------------------------------------------------------------------------------------------------------------------------------------------------------------------------------------------------------------------------------------------------------------------------------------------------------------------------------------------------------------------------------------------------------------------------------------------------------------------------TTTGCCGTGTACMCACAGCGGTACTGGAAGATGCTTTATGACATCACAGAATCATGGCTTCGCTGTAGATACAGATACGTTACCGGCAGAATGGAAAATTCTTTTTACTAACGAAAACGATAAAACAAATGAAGGAATTATCCACAAAACTGCTCCATTTTTCAGTGTGCAATTCCATCCTGAGCACACTGCTGGCCCTACAGATCTAGAATGTCTGTTTGACATTTTTATTGATGCAGTAAAATCATATAAGAATAAAGTATCATGTGTWATTGACGATATGATTACAGAGAGATTGAAGTATGTTCCAACAATTCATGAAAGACCCAAAAAGGTATTGATTCTTGGATCTGGCGGTTTGTCTATAGGTCAGGCAGGTGAATTCGATTACTCTGGATCGCAAGGCGTGAAAGCTATGCAAGAAGAAAAAATTCAAACTGTACTAATTAATCCAAATATAGCAACTGTTCAAACATCGAAGGGATTAGCTGATAAAGTTTATTTTCTACCCATTACCCCCGAATACGTGGAGCAGGTTATAAAAGCTGAACGACCAACAGGAATATTACTTACTTTCGGAGGTCAGACAGCACTTAACTGTGGAGTAGAGCTTCAAAAATCTAAAATATTTGAWAAATACAACGTCAATGTATTGGGTACACCAATTCAATCAATTGTTGATACTGAAGATAGAAAAATATTTGCCGAAAAAATAAATGCGATCGGGGAGAAAGTAGCACCAAGTGCTGCAGTAACTTCCGTCGATGAAGCTTTAGCAGCTGCTGTGCAAATCGGATATCCTGTAATGGCGCGATCAGCATTTTCTTTGGGCGGTTTGGGCTCCGGTTTTGCAAATAATGAAGAGGAGCTGAGAGCATTAGCCCACCAAGCTTTATCACATTCAGATCAACTAATCATTGACAAATCCTTAAAGGGATGGAAAGAGGTTGAATATGAAGTTGTGAGGGATGCATATGATAATTGTATCACTGTTTGCAATATGGAAAATGTTGATCCCTTAGGAATTCATACAGGAGAATCCATAGTTGTCGCTCCTAGCCAAACTCTATCCAACAGAGAATACTACATGTTGCGTAATACAGCTATTAAAGTGATCAGACATTTCGGCATAGTAGGCGAATGCAATATACAATATGCCCTTAATCCATATTCTGAAGAGTTCTACATTATAGAAGTGAATGCACGGCTGTCTAGAAGCTCGGCACTAGCCAGCAAGGCTACCGGATATCCATTAGCATATGTTGCAGCAAAATTAGCACTCGGAATTCCTTTACCTATTATTAAAAACTCAGTAACAGGCGTTACTACTGCGTGTTTCGAACCGAGTCTTGATTACTGTGTTGTAAAAATACCTAGGTGGGATTTGGCAAAATTCAATAGAGTAAGTACTAAAATTGGAAGTTCAATGAAAAGTGTTGGGGAAGTGATGTCCATCGGTAGAAGTTTCGAAGAGGCATTCCAAAAAGCTTTACGAATGGTAGATGAAAATGTTAATGGTTTTGATCCCAATATTAAAAAAGTTAACGATAATGATTTACGAGAGCCCACTGACAAACGTATGTTTGTACTAGCTGCTGCTCTAAGAGAAGGGTATACCGTTGAGAAATTGTATGAGTTGACTAAAATTGATCGATGGTTTTTGGAAAAATTCAAAAATATCATAGACTATTACAAAACGCTTGATGCCTATGATTCAGGATCTGTCACTTGCGATGTACTTAAACGAGCCAAAAAGATCGGTTTTTCTGATAAACAGATTGCAGCTGCTATAAAAAGTACTGAATTAGCTGTAAGAAAACTAAGAGAAGAATATAAAATAACCCCATGCGTAAAACAAATAGATACAGTCGCGGCAGAATGGCCGGCTTCAACTAACTATCTATACTTAACATACAACGGCAGCACCCATGATATTGATTTTCCCGGAGAATTAGTAATGGTATTGGGTTCAGGAGTGTACAGAATAGGAAGTTCTGTCGAATTTGATTGGTGTGCGGTCGGGTGCTTAAGAGAACTTCGAAATCAAGGGAAAAAAACTATAATGGTAAATTACAATCCAGAAACAGTAAGTACCGACTACGATATGAGCGATAGATTGTATTTCGAAGAAATCTCTTTTGAAGTTGTTATGGATATTTATAACATAGAACATCCTAGCGGAGTTATATTGTCCGGTACCYTCRGTGAAGCCCGGGTACCTSCGTCCTCTRGTRCCGGARCARGCMCCGCAASAGGCTGARCCSTGGACWGCGGTGATGGCAGAYATTGAGCGYGTGGTCATGTCYGGYGTCACTCATTGGCAATCACCTCGSTTCCACGCGTACTTCCCGACGGCYAACTCTTACCCCGCYATYGTGGCYGACATGCTGAGCGGYGCTATTGCCTGCATCGGYTTTACTTGGATTGCAAGCCCGGCATGTACCGAGTTAGAAGTTGTGATGTTGGACTGGCTGGGCCAAATGTTGGGTCTGCCAGAGCAGTTTTTGGCACGTTCCGGCGGTGAAGGTGGAGGTGTCATCCAGGGCACAGCGAGTGAAGCCACTTTGGTGGCACTGCTGGGCGCAAAGTCGCGCACTATGCAGAAGCTCAAAGAAGAACACCCCGAGTGGTCTGATACAGACATCCTTGGCAAACTTGTGGGCTACTGTAACAAACAAGCGCACTCGTCTGTAGAGCGAGCTGGCCTTCTTGGTGGTGTAAAGCTCAGGAGTTTGCAACCAGATGACAAAAGACGGCTTCGTGGTGATATTCTACGCAAGGCTATGGAGGAAGATATAAGCAAGGGACTTATACCTTTCTATGTTGTGGCGACTTTGGGTACAACTTCTTCGTGCACTTTTGACGATCTGGACGAAATTGGTGATGTATGTAATGAACGCGGCATCTGGTTACACGTCGATGCAGCTTATGCAGGCTCAGCATTCATCTGCCCTGAGTATCGTCACCTGATGAAGGGTATTGAAAAGGCTGACTCTTTCAATTTCAACCCACACAAATGGATGCTCGTCAACTTCGACTGCTCAGCAATGTGGTTGAAACAACCTCGATGGATTGTTGATGCCTTTAATGTGGATCCTCTTTATTTGAAACATGACCAGCAGGGATCCGCCCCGGATTACCGGCACTGGCAAATACCTCTTGGACGTAGATTCAGATCTCTTAAACTCTGGTTCGTTCTGCGGCTTTATGGTGTTGAAAATCTCCAAAAACATATCAGAAAACAAATCGCTCTTGCTCATCTTTTCGAAAAGCTTCTTGCTTCTGATGACAGATTTGAGCTCTTCGAAGAAGTAACAATGGGTCTCGTATGCTTCAGACTCAAGGGATCCAATGAAATCAATGAAGAGCTACTGAGGCGTATTAATGGCCGCGGTAAAATCCATTTGGTTCCTTCTAAAATTGACGATGTTTATTTCTTAAGATTAGCCATTTGTTCGCGTTTTTCTGAGGATAGTACACGTCGACTCCGGCAAGTCCACCACCACCGGCCACTTGATCTACAAATGCGGCGGTATCGACAAACGTACCATCGAGAAGTTCGAGAAGGAGGCCCAGGAAATGGGTAAGGGTTCCTTCAAATACGCTTGGGTGTTGGACAAACTGAAGGCTGAGCGTGAACGTGGTATCACCATCGACATCGCCCTGTGGAAGTTCGAGACCGCCAAATACTATGTCACCATCATCGACGCTCCCGGACACAGAGATTTCATCAAGAACATGATCACCGGAACGTCGCAGGCCGATTGCGCCGTGCTGATCGTCGCCGCCGGTACTGGTGAGTTCGAAGCTGGTATCTCCAAGAACGGCCAGACCCGTGAGCACGCGCTGCTCGCCTTCACACTCGGCGTCAAGCAACTGATCGTCGGAGTCAACAAAATGGACTCCACCGAGCCCCCGTACAGCGAGTCGCGTTTCGAGGAAATTAAGAAAGAAGTGTCCTCGTACATCAAGAAGATCGGTTACAACCCGGCTGCGGTCGCTTTCGTACCCATTTCTGGCTGGCACGGAGACAACATGTTGGAGCCCTCCACCAAAATGCCCTGGTTCAAGGGATGGCAAGTGGAGCGCAAGGAGGGTAAGGCTGACGGCAAGTGCCTCATCGAGGCCCTCGACGCCATYCTGCCACCTGCTCGTCCCACCGACAAAGCCCTGCGTCTTCCCCTGCAGGACGTATACAAAATCGGCGGTATTGGAACAGTGCCCGTGGGCAGAGTTGAGACTGGTATCCTGAAGCCCGGTACTATCGTTGTGTTCGCGCCCGCTAACATCACCACTGAAGTCAAGTCCGTAGAGATGCACCACGAGGCTCTCCAGGAGGCCGTACCCGGTGACAACGTTGGTTTCAACGTAAAGAACGTGTCCGTCAAGGAGTTGCGTCGTGGCTACGTCGCTGGTGACTCCAAGAACAACCCCCCCAAGGGCGCCGCTGACTTCACAGCCCAGGTCATCGTACTCAACCACCCTGGACAAATCTCAAACGGTTACACACCTGTACTCGATTGCCACACGGCCCACATTGCCTGCAAATTCGCCGAAATCAAAGAGAAGGTCGACCGTCGTACTGGTAAATCCACTGAGGACAACCCTAAATCCATCAAATCTGGTGACGCCGCCATCGTCAACCTGGTTCCCTCAAAACCTCTGTGTGTGGAGTCCTTCCARGAGTTCCCACCCCTCGGTCGTATTGGCAGGTCGTTCATCGACTTCGTTCACCC----------------------------------------------------------------TCGACTATGGTGTGTCGTATCCGCCGGTACAGAGGGCTCGCCACCGGCTTCGGAGTGAAGGAGCGAGTCGTCACCTTCATGCCATTCCTGCTCAAGTTCACCTTCAAGAACATAAGCGATGAGGAGAAAGTCATMTATCTGGTGATACAGGCCACTCCCTTGTTCTCGGCGTTTAGAATTCCAAACGAGGTGGGCGCAAAGGCTGTGCCGTTTGTGATGCGGCACTCAGCCAATGGTAACTTTGAGTACATAGACCCGGAGTCAGTGCCGTATCTAGGATACCTACCTCAGGACGTGACGGATAAGGACGCCCTACTACTTTATCACCCTGAAGACCTAGAGTATCTGCAGCAGGTTTACGAGAACATCGTCAAGGAAGGAGGCGTGCCCCGTAGCAAAGCTTATCGAATGATGGCCCAGAACGGCGACTACCTGAAAGTGGAGACAGAATGGTCTTCGTTYATAAACCCGTGGTCGAAACGCCTAGAATTCGTCATCGGGAAACATCATATTATTGAGGGTCCRRCTAATCCSGACGTGTTTCAGTCTCCCATGAGCGATGAGGAAAAAACCAAAGCGCAGAAATTTAGGGACGGCATTGTAAGAATTATGAACGAGGTATTAACCAAGCCCGCGGAG---GCTAAGCAGCAAATGACGAAGCGTTGCCAGGACCTGGCGTCCTTCATGGAGAGCCTCATGGAGGAGTACCCAAAGATCGACGAAGAGTTGCGCCTCGACATACAGGATCCAGACCACAGTTACTATGAACGTGACTCGGTGATGCTCGGGGGCATATCACCGCACCATGATTACAACGACAGCAAGTCTAGC---ATAGGGACACCA------CTCGTGCACCGTGAAGACGTGCTGGATGAGGCTCCCGAGCTTCCGCTCTGTGGGCGACGCGCTCAAGGACCGCTTCGACGGCGCGTCGCGCGTCATGGTGTCCAACACGGACCTGGAGGCGCCGACGCAGAGRAACGACGCAGCGCCGCACAGGGTGCCGCGGAGAGACCGCTATCGCTTCCAGCTGCGGCCGCACAACCCCGACCACAAGTCACCCGGCTCCAAGGACCTCGTGTACCTGGAGCCCTCGCCCGGCTTCTGCGAGAAGAACCCGCGCCTGGGCATCCCCGGCACGCACGGGCGCGCCTGCAACGACACCAGCATCGGCGTGGACGGCTGCGACCTCATGTGCTGCGGCCGCGGCTACCGGACCGAGACCGTGTTCGTGGTGGAAAGATGCAAC
Dolba_hyloeus_1349.1575            TGGATATCCAGAGTCATTGACAGATCCTTCTTATCATGCGCAGCTTCTGGTGCTCACTTATCCATTGGTTGGTAATTACGGTGTACCTGACGAAAACGAACGTGATGAACATGGAATTCCGAGGTGGTTTGAGTCGGAGCGTATATGGGCTTCTGCATTGATTGTTGGTGAAGTTAGCACTCGTGCTTGTCATTGGCGAGCTAAGCGTTCYCTTGGTAATTGGCTATCTGCACACGGTATCCCAGGACTGTGTGACGTTGACACCCGATCCTTAACATGTCGTCTTCGAGAAGGCGTCACTCTAGGAAGAATCRTTCAGGGTGTACCACCGTTTAACCCTTTACCATCTTTTGCTGATCCTAATTCCAGGAATTTAGTTGGAGAAGTATCCACAAAAGAAACTAAAATATTCAATCCCRATGGTGAAGTAACGATAGTAGCAGTTGATTGTGGTTTAAAATATAACCAGATAAGATGTTTGATAAAAAGAAACGCCAAGGTAATTGTGGTGCCCTGGAACCATCGATTAGATACAACTGAATACGACGGGCTCTTCATAAGCAACGGGCCAGGTGACCCCTACGTGTGCAAAAATGTTGTTGATAATTTAAGAACAGTTATTCAAAACAAAGCCAAAATAAAGCCTATATTTGGCATTTGCCTTGGACATCAGTTATTATCAACTGCAGCGGGTTGTAAAACGTACAAAACTAAATACGGTAACCGCGGTCATAATTTGCCTTGCACTCACAGCGGTACTGGTAGATGCTTTATGACATCACAAAATCATGGTTTTGCAGTAGATACGAACACACTACCTGAAGATTGGAAAGTTCTGTTCACGAATGAAAACGATAAAACCAATGAAGGCATTATTCATAAATCTGAACCATATTTCAGTGTACAGTTTCATCCGGAACACACTGCYGGTCCTACGGACCTAGAATGTCTCTTTGATATATTTATAGAAGCCGTGAAATCTTTCAAACAAAAAATGCCTTGTGTAATCGATGACATGATTACCAAAAAATTAAAGTTTGTGCCAACAATCCACGAAAGGCCCAAAAAGGTTTTRATTCTAGGATCTGGCGGCTTGTCTATAGGTCAGGCAGGTGAATTTGATTATTCTGGTTCACAGGGAGTAAAAGCAATGCAAGAAGAAAAAATTCAAACTGTCCTTATAAATCCCAACATTGCAACTGTTCAAACGTCTAAAGGATTAGCGGATAAAGTTTATTTTCTACCTATCACCCCAGAATATGTTGAGCAGGTTATAAAAGCTGAACGACCAACGGGWATTTTGCTAACATTTGGAGGTCAGACAGCTCTTAATTGTGGTGTAGAGCTACAGAAATCTAAAATATTTGAAAAATATAACGTTAATGTATTAGGTACTCCAATTCAGTCCATAGTAGACACTGAAGACAGAAAAATATTTGCTGAAAARATTAATGCTATCGGTGAAAAAGTAGCTCCTAGTGCAGCAGTGACATCTGTTGATGAAGCATTAGCAGCAGCAATACAAATCGGGTATCCTGTRATGGCACGGTCGGCATTTTCTTTGGGCGGTTTGGGTTCTGGTTTTGCAAACAATGAAGAASAACTTAGAGCGTTAGCTCATCAAGCATTGTCACATTCMGACCAACTTATAATAGACAAGTCACTTAAAGGGTGGAAAGAAGTTGAGTACGAAGTCGTAAGAGATGCGTATGATAATTGTATAACTGTTTGCAACATGGAGAATGTTGATCCCTTAGGCATACATACAGGTGAATCCATTGTCRTCGCACCCAGCCAAACACTGTCCAACCGAGAATACTACATGCTACGYAATACCGCCATAAAAGTTATAAGGCATTTTGGTATAGTTGGTGAATGTAACATTCAATATGCTCTTAACCCATATTCAGAAGAATTTTACATCATAGAAGTTAACGCACGGCTCTCAAGAAGTTCTGCACTTGCTAGCAAAGCGACCGGATATCCACTTGCCTATGTTGCTGCCAAATTAGCACTTGGAATACCTCTACCAGTTATTAAAAACTCTGTTACTGGAGTRACCACCGCATGCTTTGAGCCGAGTCTGGATTATTGTGTTGTCAAAATACCTCGATGGGATCTGGCAAAATTCAACAGGGTAAGCACTAAAATTGGAAGTTCTATGAAGAGTGTCGGTGAAGTAATGTCMATCGGTAGAAGTTTTGAAGAAGCATTTCAAAAAGCTTTACGTATGGTAGACGAAAATGTTAACGGCTTTGACCCTAACATTAAAAAGGTAAATGAAAACGACCTACGCGAACCAACTGATAAGCGTATGTTCGTACTAGCAGCTGCCCTGAAAGAAGGATATTCTGTTGAAAAATTATACGAACTAACCAAAATAGATCGATGGTTTTTGGAAAAATTCAAAAACATCATAGATTACTATAAAACACTTGGTGCCTATGATTCTGGATCTGTTACTTTTGATATATTAAAAAGAGCTAAAAAGATCGGATTTTCAGACAAACAAATTGCAGCTGCCATAAAAAGTACTGAATTAGCTGTAAGAAAATTAAGAGAAGAATACAAAATAACTCCATTTGTGAAACAGATAGATACGGTTGCCGCAGAATGGCCTGCTTCRACTAAYTATCTTTACTTGACTTACAATGGCAACGCCCATGATCTAGATTTCCCTGGCGAATATGTGATGGTGTTAGGTTCCGGCGTCTACAGGATTGGAAGTTCTGTAGAATTTGATTGGTGTGCCGTAGGYTGTTTGAGGGAACTTCGAAATCAAGGAAAAAATACAATAATGGTCAATTATAATCCAGAAACTGTCAGTACTGATTATGACATGAGCGACCGATTGTATTTCGAAGAAATTTCATTTGAAGTAGTAATGGACATCTACAATATTGAACGACCTAGCGGGGTCATATTGTCCAGTGCCGTCAGTGAAGCCGGGGTACCTACGTCCCCTAGTTCCTGAGCAGGCGCCACAGCAAGCTGAGCCCTGGACAGCAGTGATGGCGGACATCGAAAGAGTGGTCATGTCTGGGGTCACCCACTGGCAATCACCTCGGTTCCACGCCTATTTCCCAACGGCCAACTCTTACCCTTCTATTGTGGCAGATATGTTGAGCGGCGCTATTGCTTGCATCGGTTTTACCTGGATTGCAAGCCCAGCATGTACGGAACTTGAAGTTGTTATGTTAGACTGGCTGGGCCAAATGTTGGGCCTTCCGGATCAGTTCTTAGCACGTTCTGGTGGCGAAGGTGGCGGTGTCATTCAAGGCACTGCAAGTGAAGCCACGTTTGTAGCACTCCTTGGTGCCAAATCTCGTATAATGCGCAGAGTCAAAGAACAACACCCTGAATGGTCTGACACAGATATCCTCGCCAAGCTTGTGGGCTACTGCAATCAACAAGCCCATTCGTCAGTAGAGCGAGCTGGTCTTCTTGGTGGGGTAAAACTCAGATCGTTGAAGCCGGATTCTAAGAGACGCCTTCGTGGGGACACTTTGCGTGAAGCAATCGAGGAAGACATTCGCAATGGACTGATTCCCTTTTATGTGGTCGCCACATTAGGTACCACTTCCTCCTGCGCCTTTGACGCGCTGGATGAAATAGGAGATGTTTGCAATGCAAATGGCATATGGTTGCATGTGGACGCGGCCTACGCTGGCTCTGCGTTCATTTGTCCCGAATACCGTCACTTTATGAAAGGGATTGAAAAGGCTGATTCTTTCAATTTCAACCCACACAAATGGATGCTTGTCAATTTCGACTGCTCAGCTATGTGGTTGAAACAACCACGATGGATTGTCGACGCTTTCAATGTGGACCCTCTGTACTTGAAGCACGACCAGCAGGGATCGGCACCAGACTACCGTCACTGGCAAATTCCTTTAGGACGTCGATTCAGATCACTTAAACTGTGGTTTGTTTTGAGGCTCTATGGMGTAGAAAATCTGCAAAAATACATTAGAGARCAAATTGGATTTGCTCATYTGTTCGARAGGCTKTTAACTTCGGATGAAAGATTTGAGCTGTTTGAAGAGGTGACTATGGGCCTCGTATGYTTTAGACTCAAAGGATCTAATGAAATCAATGAAGAATTATTGAGACGCATAAATGGTCGTGGAAAAATCCACTTGGTGCCTTCTAAAGTGGATGACGTATACTTCCTTAGATTAGCAATCTGTTCACGATTCACTGAAGAAAGTACACGTCGACTCCGGCAAGTCCACCACCACCGGTCACTTGATCTACAAATGCGGTGGTATCGACAAACGTACCATCGAGAAGTTCGAGAAGGAGGCCCAGGAAATGGGTAAGGGTTCCTTCAAATACGCCTGGGTATTGGACAAACTGAAGGCCGAGCGTGAGCGTGGTATCACCATCGACATTGCTCTGTGGAAGTTCGAGACCGCTAAATACTATGTCACCATCATTGACGCTCCCGGACACAGAGATTTCATTAAGAACATGATCACCGGAACGTCGCAAGCCGACTGCGCAGTGTTGATCGTCGCCGCTGGTACYGGTGAGTTCGAAGCTGGTATCTCCAAGAACGGTCAGACCCGTGAGCACGCTTTGCTCGCCTTCACACTTGGTGTCAARCAACTGATCGTGGGCGTCAACAAAATGGACTCGACTGAGCCCCCATACAGCGAGTCTCGTTTCGAGGAAATCAAGAAGGAAGTCTCTTCATACATCAAGAAGATCGGTTACAACCCGGCCGCCGTCGCTTTCGTACCCATTTCTGGCTGGCACGGAGACAACATGTTGGAGCCCTCCACCAAAATGCCCTGGTTCAAGGGATGGCTTGTGGAGCGCAAGGAGGGTAAGGCTGAAGGCAAATGCCTCATTGAGGCCCTCGACGCCATCCTGCCCCCTGCCCGTCCCACCGACAAACCCCTGCGTCTTCCCCTGCAGGACGTATACAAAATCGGTGGTATTGGAACAGTGCCCGTGGGCAGAGTTGAGACTGGTATCCTTAAACCCGGTACCATCGTCGTGTTCGCGCCCGCTAACATCACCACTGAAGTCAAGTCTGTGGAGATGCACCACGAGGCTCTCCAGGAAGCCGTGCCTGGYGACAACGTTGGTTTCAACGTGAAGAACGTGTCCGTCAAGGAACTGCGTCGTGGCTACGTCGCTGGAGACTCCAAGAACAACCCCCCCAAGGGCGCTGCCGACTTCACAGCACAGGTCATCGTACTCAACCACCCTGGACAAATCTCAAACGGTTATACACCCGTGTTGGATTGCCACACAGCTCACATTGCCTGCAAATTCGCTGAAATCAAAGAGAAAGTTGACCGTCGTACTGGTAAATCCACTGAGGACAACCCTAAATCCATTAAGTCTGGTGATGCTGCCATTGTCAACCTGGTTCCCTCAAAGCCCATGTGTGTGGAGTCTTTCCAGGAGTTCCCACCCCTCGGTCGTATCGGCAGATCGTTCATCGACTTCGTTCATCCACGGGACCGCAACACCTTGGCGTCACAAATCACGAGCGGTCTCGCTGTGCCGAAAATTGTAAATTCTACCATGGTATGCCGCATCCGCCGCTACCGAGGGCTTACCACGGGCTTCGGCGTGAAAGACCGAGTGGTTACCTTCATGCCGTTCCTCCTGAAATTCACCTTCAAAAACATATCCGATGAGGAGAAATTTATATATTTGGTTATTCAGGCCACGCCATTTTTCTCCGCTTTTAGGATACCAAATGAAGTAGTGTCAAAACCTGTACCGTTCGTGATGCGGCACGCTGCGAACGGGAATTTGGAGTACATTGACCCGGAGTCCGTTCCATACCTGGGCTACCTCCCCCAGGATGTGACGGACAAAGACGCGCTGCAGTTATACCATCCTGAAGACCTGGACTATCTCCAACAGGTCTACGAGAGTATCGTGAAGGAAGGGGGAGTGTCGAGGACAAAAGCTTACCGCATGATGGCCCAAAACGGTGACTACTTAAAACTGGAGACGGAGTGGTCCTCCTTCATAAACCCGTGGTCGAAACGGCTGGAGTTTGTCATCGGGAAACATCATATCATTGAGGGGCCGACAAATCCCGATGTGTTCCAATCCCCGATGAGTGAAGAGCAGAAAGCCTCGGCGCAGAAGTTCAGGGAGAACATCGTCAGGACAATGAATGAAGTACTAACCAAACCCGCGGAGGTAGCCAAACAGCAGATGACCAAGCGTTGCCAGGACCTGGCCTCGTTTATGGAGAGTCTCATGGAGGAGGAGCTGAAGGTCGACGAGGAGTTGCGACTCGATATACAGGACCCCGACCATAGTTATTATGAGCGCGACTCCGTGATGCTGGGCGGGATATCTCCGCACCACGACTACAACGACAGCAAGTCAAGCACC---GGCACGCCGCTCAGTCTCGTGCACGGTGAAAACCTGTTGGATGAGGCTTCCGAGCTTTCGCTCTGTGGGCGACGCGTTGAAGGATCGCTTCGACGGCGCGTCTCGTGTCATGGTGTCCAACACCGATCTGGAGGCGCCCACGCAAAGGAACGACGCCGCGCCGCACAGGGCGCCGCGGAGAGAACGGTACAAGTTAAAGCTCCAGCCGCACAACCCGGACCACAAGTCTCCCGGGTCCAAAGACCTYGTGTACYTGGAGCCGTCGCCGGGCTTCTGCGAGAAGAACCCGCGGCTGGGCATCCCYGGCACGCACGGGCGYGCGTGCAACGACACCAGCATCGGCGTRGACGGGTGCGACCTGATGTGCTGCGGCCGCGGCTACCGGACAGAGACCATGTTCGTGGTGGAGCGATGCAAC
Dolbina_tancrei_2557               CGGATATCCAGAGTCATTGACGGATCCTTCTTACCACGCGCAGCTCCTGGTACTCACTTATCCATTGGTGGGTAATTACGGTGTGCCTGACGAAACGGAACGTGATGAACATGGAATTCCAAGGTGGTTTGAATCAGAGCGCATATGGGCATCTGCTTTAATAGTGGGTGAAGTTAGCACACGAGCTTGTCATTGGCGTGCTAAACGTTCTCTTGGTAAATGGCTATCTGCACATGGTATTCCTGGACTATGTGACATTGACACTCGATCCTTAACATATCGTCTACGAGAAGGCGTTACTCTGGGAAGAATTGTTCAAGGCGTACCACCATTTGATCCTTTACCACCCTTGGCAGATCCTAACTCTAGGAATTTGGTTGCGGAAGTATCAACAAAAGAAACCAAAATATTCAATGCCAATGGTGAGTTAACGATAGTTGCTGTTGATTGTGGTTTGAAGTATAACCAAATTAGGTGTTTGATAAAAAGAAACGCCAAGGTAATTCTGGTACCCTGGGACCATCAATTAGACGCAACACAATATGACGGACTTTTTATAAGCAATGGGCCAGGTGACCCAGAAATATGCAAAAATGTTGTTGATAATATAAGATCAGTTATTCAAAATAAGAACATAATAAAACCTATATTTGGTATCTGTCTCGGACATCAGCTATTATCGACGGCAGCGGGTTGTAAAACATATAAAACGAAATATGGTAACCGCGGTCATAATTTACCGTGCACTCACAGTGGTACCGGCAGATGTTTTATGACATCACAGAATCATGGTTTTGCTGTAGATACAGACWCTCTACCTGATGATTGGAAAATTTTGTTCACAAATGAAAATGATAAAACCAATGAAGGTATTATTCATAAATCTGACCCATATTTCAGTGTACAATTTCATCCTGAGCATACTGCAGGTCCTACGGACCTAGAATGCCTTTTCGATATATTTATAGAAGCGGTAAAGTCGTTCAAACATAAAGTACCACATGTAATCGATGATATGATTACCGAAAATTTGAAATTTGTTCCGACATTACAAGAAAGGCCCAAAAAGGTACTTATTCTAGGGTCTGGTGGCTTATCTATCGGCCAGGCAGGTGAATTTGATTATTCAGGGTCACAAGGAGTAAAAGCAATGCAAGAAGAAAAAATTCAAACAGTGCTCATCAATCCTAACATTGCAACTGTGCAAACGTCTAAAGGATTGGCGGATAAAGTTTATTTTCTGCCTATTACTCCAGAATATGTTGAGCAGGTTATCAAAGCTGAACGACCAACAGGAATCTTGCTTACGTTTGGAGGTCAAACAGCTCTTAATTGCGGGGTGGAACTACAGAAATCAAAAATATTTGAAAAATATAACGTGAATGTACTGGGGACTCCAATTCAGTCTATAGTAGATACTGAAGATAGAAAAATATTTGCCGAGAAAATTAATGCTATTGGTGAAAAAGTGGCACCCAGCGCAGCGGTGACATCAGTTGATGAAGCCCTAGCAGCAGCAGTACAAATCGGATATCCTGTGATGGCACGATCGGCATTTTCTTTAGGTGGGATGGGTTCTGGCTTTGCGAACAACGAAGAAGAGCTTAGAACATTGTCTCATCAAGCTTTATCGCACTCAGATCAACTCATAATCGATAAATCACTTAAAGGCTGGAAAGAAGTCGAGTACGAAGTCGTCAGGGATGCGTATGACAATTGTATAACTGTTTGTAACATGGAGAATGTTGATCCTTTGGGTATCCATACAGGTGAATCCATTGTCGTCGCACCAAGTCAAACATTATCTAATCGAGAATACTACATGTTACGTAATACCGCTATAAAGGTCATAAGACACTTTGGTATAGTTGGAGAATGCAACATACAATATGCTCTTAATCCGTACTCAGAAGAATTTTATATCATAGAAGTAAACGCTCGGCTTTCGAGAAGTTCTGCACTAGCTAGCAAAGCGACCGGATATCCACTTGCATATGTTGCTGCAAAATTAGCGCTTGGAATACCTTTACCCATTATTAAAAACTCCGTTACTGGTGTAACTACCGCATGCTTTGAGCCGAGTCTAGATTATTGTGTTGTCAAAATACCTCGATGGGATTTAGCAAAATTTAACAGAGTAAGCACTAAAATTGGAAGTTCTATGAAAAGTGTCGGTGAAGTGATGTCTATTGGAAGAAGTTTTGAGGAAGCCTTTCAAAAAGCTTTACGTATGGTAGACGAAAATGTTAACGGCTTTGACCCTAACATTAAAAAAGTTAATGAAAATGACCTTCGCGAACCAACTGACAAACGTATGTTTGTACTAGCCGCTGCTTTGAAAGAAGGATATACTGTTGAAAAATTATACGAAATGACTAAAATAGATCGATGGTTTTTGGAAAAATTTAAAAACATTATAGATTATTACAAAACTCTTGATGCCTATGATTCCGGATCTGTTACTTTTGATATATTAAAAAGAGCCAAAAAGATTGGATTTTCAGATAAACAAATTGCAGCTGCTATAAAGAGTACTGAGTTAGCAGTAAGAAAATTAAGAGAAGAATACAAAATAACTCCATTTGTGAAACAGATAGATACAGTGGCCGCAGAATGGCCGGCTTCGACTAATTATCTTTATTTAACGTACAATGGGAACGCTCATGATCTCGAATTTCCCGGAGAATACGTTATGGTATTAGGCTCGGGTGTGTACAGGATTGGAAGTTCTGTAGAATTTGATTGGTGTGCAGTAGGTTGTCTGAGAGAACTTCGAAATCAAGGGAAAAATACCATAATGGTTAATTACAATCCAGAAACCGTCAGCACTGATTATGACATGAGCGATCGTTTATATTTTGAAGAAATTTCGTTTGAAGTAGTAATGGATATTTACAATATTGAACGTCCCAGCGGAGTAATATTATCAAGTACCATCGGTCAAGCCGGGCTACCTTCGTCCTCTAGTCCCAGAGCAAGCGCCACAGCAAGCTGAGCCCTGGACTGCAGTGATGGCAGACATTGAAAGGGTGGTCATGTCTGGCGTCACTCATTGGCAGTCACCTCGGTTCCACGCCTATTTCCCAACAGCCAACTCTTACCCTGCCATTGTGGCCGACATGCTGAGCGGAGCCATTGCCTGCATTGGTTTTACCTGGATTGCAAGCCCAGCATGTACGGAACTTGAGGTTGTTATGTTAGATTGGCTCGGCCAAATGCTGGGCCTTCCGGAACAGTTCTTGGCACGCTCAGGCGGCGAAGCTGGCGGTGTCATTCAAGGCACTGCAAGTGAAGCCACGCTTGTAGCACTCCTAGGTGCCAAATCTCGCATGATGCACAGAGTCAAAGAACAACATCCTGAGTGGTCTGAAACAGATATCCTTGGAAAGCTCGTGGGCTACTGCAATCAACAAGCCCATTCGTCAGTGGAGCGAGCTGGTCTTCTTGGTGGTGTAAAACTCAGGACATTGAAACCGGATTCTAAGAGGCGCCTTCGTGGCGACACATTGCGTGAAGCCATAGACGAAGACATTCGAAACGGACTAATTCCATTTTATGCGGTCGCAACATTGGGTACAACGTCTTCGTGTGCCTTTGACGCATTGGAAGAAATAGGAGATGTTTGCAATGAAAAAGATATTTGGTTGCATGTAGATGCGGCCTACGCCGGGTCCGCTTTTATTTGTCCCGAATACCGCCACCTGATGAAGGGCGTTGAAAAAGCAGATTCCTTCAATTTCAACCCTCACAAATGGATGCTTGTCAATTTTGACTGTTCAGCTATGTGGTTGAAACAACCACGATGGATTGTTGACGCATTCAATGTCGATCCTCTCTACCTGAAGCACGACCAACAGGGATCGGCACCAGACTACCGTCACTGGCAAATACCTTTAGGACGTCGCTTTAGGTCACTCAAACTGTGGTTTGTTTTGAGGTTGTATGGCGTTGAAAATCTTCAAAAATATATAAGAAAGCAAATTGGATTTGCACATCTGTTTGAAAAGCTTTTAAATTCAGATGAACGATTCGAGCTCTTTGAAGAGGTAAAAATGGGGCTCGTATGTTTTAGACTCAAAGGATCCAATGAAATCAATGAAGAGCTGTTGAGACGTATTAATGGTCGCGGAAAAATCCACTTGGTTCCCTCCAAAATTGATGACATTTACTTCCTCAGATTGGCGATTTGTTCACGATTCACAGAAGAAAGTACACGTCGACTCTGGCAAGTCCACCACCACTGGACACTTGATCTACAAATGCGGTGGTATCGACAAACGTACCATMGAGAAGTTCGAGAAGGAGGCCCAGGAAATGGGTAAGGGTTCCTTCAAATACGCTTGGGTATTGGACAAACTGAAGGCCGAGCGTGAACGTGGTATCACCATTGACATTGCCCTGTGGAAGTTCGAGACTGCCAAATACTATGTCACCATCATCGACGCTCCCGGACACAGAGATTTCATCAAGAACATGATCACCGGAACGTCGCAGGCCGACTGCGCCGTGCTGATCGTCGCCGCCGGTACTGGTGAGTTCGAAGCTGGTATCTCCAAGAACGGCCAGACTCGTGAGCATGCACTGCTCGCCTTCACACTCGGTGTCAAACAATTGATCGTCGGTGTCAACAAAATGGACTCCACCGAGCCCCCATACAGCGAGTCCCGTTTCGAGGAAATCAAGAAGGAAGTCTCTTCATACATCAAGAAGATCGGTTACAACCCGGCTGCCGTCGCTTTCGTACCCATTTCTGGCTGGCACGGAGACAACATGTTGGAGGCCTCTACCAAAATGCCCTGGTTCAAGGGGTGGCTTGTGGAGCGCAAGGAGGGTAAGGCTGAAGGCAAGTGCCTCATCGAGGCCCTCGATGCCATCCTGCCCCCTGCCCGTCCCACCGACAAAGCCCTGCGTCTTCCCCTGCAGGACGTATACAAAATTGGCGGTATTGGAACAGTGCCCGTGGGCAGAGTTGAGACTGGTATCCTGAAACCCGGTACCATCGTCGTGTTCGCACCCGCTAACATCACCACTGAAGTCAAGTCCGTGGAGATGCACCACGAGGCTCTCCAGGAGGCCGTACCCGGCGACAACGTTGGTTTCAACGTTAAGAACGTTTCCGTTAAGGAATTGCGTCGTGGCTACGTCGCTGGTGACTCCAAGAACAACCCCCCTAAGGGTGCTGCTGACTTCACAGCCCAGGTCATTGTACTCAACCACCCCGGACAAATCTCAAACGGTTACACACCCGTGTTGGATTGCCACACAGCTCACATCGCCTGCAAATTCGCCGAAATCAAAGAGAAGGTTGACCGTCGTACTGGTAAATCTACTGAGGACAACCCTAAATCCATCAAGTCTGGTGACGCCGCCATCGTCAACCTGGTTCCCTCAAAACCCATGTGCGTGGAGTCCTTCCAGGAGTTCCCTCCCCTCGGTCGTATTGGCAGATCGTTCATCGACTTTGTTCATCCCCGGGACCGCAACACATTCGCGTCGCAAATCACCAATGGACTGGCCATGCCGAAAATTGTAAACTCCACCATGGTGTGCCGTATCCGCCGTTACCGTGGCCTCGCAGCAGCCTTCGGMGTGAAAGAACGGGTGATCACCTTCATGCCGTTTCTCCTCAAGTTCACCTTTAAGAATGTATCTGACGAAGAGAGGATTATGTATCTGGTTATTCAAGCGACACCTTTTTTTTCGGCGTTTCGGATCCCAAATGAAGTTGTRAGCAAAGTCGTGCCGTTTGTCATGCGACACGCCGCCAACGGTAATTTGGAATATCTTGATCCGGAATCTGTGCCGTATCTAGGCTACCTCCCCCAAGACGTGACGGACAAAGATGCTCTGCAAATGTACCATCCTGAGGACCTCGACTACCTTGAACAGGTTTATGAGACTATCGTGAAGGAGGGAGTGGTGCCGAGGACAAAAGCTTACCGCATGATGGCTCAGAATGGCAATTACCTAAAATTAGAGACAGAGTGGTCATCATTCATCAACCCCTGGTCGAAACGGCTGGAGTTCGTCATCGGAAAACATCATATCATTGAGGGTCCAGCGAACCCCGACGTSTTCCAAACGCCGATGACTAATGACGACAAAGCCAAGACGAATAAGTTTAGAGAAAACATCGTCAGGATTATGAATGAAGTACTTACAAAGCCTGCTGAGATTGCCAAACAACAGATGTCCAAGCGCTGCCAGGACCTGGCGKCGTTCATGGAGAGCCTCATGGAGGAACAGCCCAAGGTCGACGAGGAACTGCGGCTGGATATTCAGGACCCAGACCATAGTTGCTATGAACGTGATTCGGTGATGCTCGGTGGCATATCCCCCCATCATGATTATAACGACAGCAAGTCGAGTACA---GGCACGCCGCTCAGCCTCGTGCACAGTGAAGACCTGTTGGATGAGGCTTCCGAGCTTTCGCTCTGTGGGSGACTCATTGAAGGATCGTTTCGACGGCGCGTCACGCGTCATGGTGTCCAACACCGACTTGGAGGCGCCCACGCAGAGGAACGACGCGGCGCCGCACAGAGTGCCGCGGAGAGACCGCTATAGGTTCCAGCTCCGACCGCACAACCCGGACCACAAGTCTCCCGGGTCCAAAGATCTCGTGTACTTAGAGCCGTCGCCGGGCTTYTGCGAGAAGAACCCTCGACTGGGCATCCCGGGCACGCACGGRCGCGCGTGCAACGACACCAGCATCGGCGTSGACGGRTGTGACCTCATGTGCTGTGGTCGCGGCTACCGGACTGARACYATGTTCGTGGTGGAAAGATGCAAC
Dovania_poecila_3169               TGGATATCCAGAGTCATTGACGGATCCTTCCTACCATGCACAGCTTCTGGTACTCACTTACCCATTAGTTGGTAATTACGGTGTCCCTGACGAAACGGAACGTGATGAACATGGAATTCCAAGGTGGTTTGAATCGGAACGAATATGGGCATCCGCATTGATAGTAGGTGAAGTTAGTACTCGTGCTTGTCATTGGCGAGCTAAGCGTTCACTTGGTAATTGGCTGTCTGCACATGGTATCCCAGGACTGTGCGACGTTGACACCCGATCCTTAACATATCGTCTACGAGACGGAGTCACTCTAGGAAGGATCGTGCAGGGTGTACCGCCATTTGACCCTTTACCACCTTTGGCTGATCCCAACTCCAGGAATCTAGTTGCAGAAGTGTCAACAAAAGCAACCAAAACTTTCAATGCCAATGGTGAGGTAACGATAGTAGCAGTTGATTGTGGTTTGAAATATAACCAGATAAGATGTTTGATACAGAGAAACGCCAAAGTTATTCTGGTACCTTGGAACCATCAATTAGATTCAACTCAATACGACGGACTTTTCATAAGCAACGGGCCAGGTGATCCCGAAATGTGCAAAAATATTGTTGATAACTTAAGATTAGTTCTTCAAAAGAAAGGCAAAATAAAACCTATATTTGGCATTTGTCTTGGACATCAGTTGTTGTCGACTGCAGCGGGTTGTAAAACATACAAAACGAAATATGGTAACCGCGGGCATAATTTGCCGTGCACCCACAGCGTTACTGGTAGATGCTTTATGACATCACAAAATCATGGTTTCGCAGTAGATACAGACACACTACCTGAAGATTGGAAAGTTCTGTTCACGAATGAAAACGATAAGACCAATGAAGGCATTATTCATAAATCTGAACCATATTTCAGTGTACAATTTCATCCAGAGCACACTGCTGGTCCTACGGACCTAGAATGTCTTTTCGATATATTTATAGAAGCGGTAAAATCTTTTAAACAAAAAGTGCCTTGTGTAATCGATGACATGATTACCGAAAAATTAAAGTTTGTGCCAACTATTCACGAAAGGCCTAAAAAGGTTCTGATTCTAGGATCTGGCGGCTTGTCTATCGGTCAGGCTGGTGAATTTGATTATTCAGGTTCACAGGGAGTGAAAGCAATGCAAGAAGAGAAAATTCAAACTGTTCTTATAAATCCTAACATTGCAACTGTTCAAACATCTAAAGGATTAGCGGATAAAGTTTATTTTCTACCTATCACCCCAGAATATGTTGAGCAAGTCATCAAAGCTGAACGACCAACGGGGATCTTGCTAACATTTGGAGGTCAGACAGCTCTTAATTGTGGGGTAGAGCTGCAGAAATCCAAAATATTTGAAAAATATAACGTTAATGTATTGGGTACTCCTATTCAGTCCATAGTAGATACTGAAGACAGAAAAATATTTGCTGAGAAAATTAATGCTATCGGTGAAAAAGTAGCACCTAGTGCAGCAGTAACATCTGTTGATGAAGCACTAGCAGCAGCAGTTCAAATCGGGTATCCTGTAATGGCACGATCGGCATTTTCTTTGGGCGGCTTAGGTTCTGGTTTTGCAAACAATGAAGAGGAACTTAGAGCATTAGCTCATCAAGCATTGTCGCATTCAGACCAACTCATAATAGACAAGTCCCTTAAAGGATGGAAAGAAGTTGAGTATGAAGTCGTAAGAGACGCGTATGATAATTGTATAACTGTTTGCAACATGGAGAATGTTGATCCCTTGGGCATCCATACAGGTGAATCCATTGTCGTCGCACCAAGCCAAACATTATCCAACCGAGAATACTACATGCTACGTAATACCGCTATAAAAGTTATAAGACACTTTGGTATAGTTGGTGAATGTAACATTCAATATGCTCTTAACCCATATTCAGAAGAACTTTACATCATAGAAGTTAACGCACGGCTTTCAAGAAGTTCTGCACTTGCTAGCAAAGCGACCGGATATCCACTTGCATATGTTGCTGCCAAATTAGCACTTGGAATACCTTTACCAGTTATCAAAAACTCCGTTACTGGAGTAACCACCGCATGCTTTGAGCCGAGTCTGGATTATTGTGTTGTCAAAATACCTCGATGGGATTTAGCAAAATTCAATAGGGTAAGCACTAAAATAGGAAGTTCTATGAAGAGTGTCGGTGAAGTAATGTCCATCGGTAGAAGTTTTGAGGAAGCATTTCAAAAAGCTTTACGTATGGTAGACGAAAATGTTAACGGCTTTGACCCTAATATTAAAAAAGTAAATGAAAACGACCTACGCGAACCAACAGATAAGCGTATGTTTGTACTAGCCGCTGCCCTGAAAGAAGGATATTCTGTTGAAAAATTATACGAACTAACCAAAATAGATCGATGGTTTTTGGAAAAATTCAAAAACATCATAGATTACTATAAAACTCTTGGTGCCTATGATTTTGGATCTGTTACTTTTGATATATTAAAAAGAGCTAAAAAAATTGGATTTTCAGATAAACAAATTGCAGCTGCCATAAAAAGTACTGAATTAGCTGTGAGAAAATTAAGAGAAGAATACAAAATCACTCCATTTGTGAAAAAGATAGATACGGTTGCCGCAGAATGGCCGGCTTCGACAAATTATCTTTACTTAACTTACAATGGCAACGCCCATGATCTAGATTTTCCTGGTGAATATGTTATGGTGTTAGGTTCTGGCGTCTACAGGATTGGAAGTTCTGTAGAATTTGATTGGTGTGCGGTAGGTTGTTTAAGGGAACTTCGAAATCAAGGGAAAAATACAGTAATGGTCAATTATAATCCAGAAACTGTCAGTACTGATTATGACATGAGCGATAGATTGTATTTCGAAGAAATTTCATTTGAAGTGGTAATGGATATCTACAATATTGAACGCCCGAGCGGAGTCATATTATCC--------------------------------------------------------------------------------------------------------------------------------------------------------------------------------------------------------------------------------------------------------------------------------------------------------------------------------------------------------------------------------------------------------------------------------------------------------------------------------------------------------------------------------------------------------------------------------------------------------------------------------------------------------------------------------------------------------------------------------------------------------------------------------------------------------------------------------------------------------------------------------------------------------------------------------------------------------------------------------------------------------------------------------------------------------------------------------------------------------------------------------------------------------------------------------------------------------------------------------------------------------------------------------------------------------------------------------------------------------------------------------------------------------------------------------------------------------------------------------------------------------------------------------------------------------------------------------------------------------------------------------------------------------------------------------------------------------------------------------------------------------------------------------------------------------------------------------------------------------------------------------------------------------------------------------------------------------------------------------------------------------------------------------------------------------------------------------------------------------------------------------------------------------------------------------------------------------------------------------------------------------------------------------------------------------------------------------------------------------------------------------------------------------------------------------------------------------------------------------------------------------------------------------------------------------------------------------------------------------------ATTGGCAGATCCTTCATCGACTTCGTACATCCACGGGATCGCAACACTTTCGCGTCYCAAATCACGAGCGGTCTCGCAGTGCCGAAAATTGTAAACTCCACCATGGTGTGCCGCATCCGGCGTTACCGRGGGCTCACCACCAGCTTTGGCGTGAAGGACCGAGTGGTCACCTTCATGCCGTTCCTACTGAAGTTCACCTTCAAAAACATATCCGACGAGGAGAAAGTTATATATTTAGTTATTCAGGCCACGCCATTTTTCTCAGCCTTTAGGATCCCGAATGAAGTAGTGGCGAARGCCGTGCCGTTCGTGTTGCGACACGCTGCGAACGGAAATTTGGAATATATCGATCCGGAATCTGTGCCGTACCTGGGCTACCTGCCCCAGGACGTGACGGACAAGGACGCCTTGCAGCTGTACCATCCGGAAGACCTGGACTATCTCCAACAGGTTTACGAGACCATCGTGAAGGAGGGGGTGGTGCCGAGGACGAAGGCTTACCGCATGATGGCCCAAAATGGCGACTACCTAAAATTGGAGACGGAGTGGTCCTCGTTCATAAACCCGTGGTCGAAACGGCTCGAGTTTGTCATCGGGAAACATCATATAATCGAGGGTCCGATAAACCCGGACGTGTTCCAATCCCCGATGAGCGAAGAGCACAAGATGAAGACGCAAAAGTTCAGGGAAAACATTGTCAGGATTATGAATGATGTGCTAACCAAGCCCGCCGAGGTAGCCAAACAGCAGATGACCAAGCGTTGCCAGGACGTGGCCTCCTTCATGGAGAGCCTCATGGAGGAAGAACCCAAGGTCGACGAGGAGTTGCGAGTCGACATACAGGACCCGGACCATAGTATTTATGAGCGCGACTCGGTGATGCTGGGCGGCATATCCCCYCACCACGACTACAACGACAGCAAGTCCAGCACC---GGCACGCCGCTCAGCCTCCTGCACCGTGAAGACCTGTTGGATGAGGCTTCCGAGCTTCCGCTCCGTGGGCGACGCATTGAAGGATCGCTTCGACGGCGCGTCCCGCGTCATGGTGTCCAACACCGACCTGGAGGCGCCCACACAAAGGAACGACGCGGCACCCCACAGGACGCCGCGGAGAGAACGGTACAAGTTAAAGCTCCAACCGCACAAYCCGGACCACAAGTCCCCCGGGTCCAAAGACCTCGTGTACCTGGAGCCGTCGCCGGGCTTCTGCGAGAAGAACCCGCGGCTGGGCATCCCCGGCACGCACGGGCGCGCATGCAACGACACTAGCATCGGCGTGGACGGCTGCGACCTGATGTGCTGCGGCCGCGGCTACCGGACTGAGACCATGTTCGTGGTGGAGCGATGCAAC
Elibia_dolichus_0192               ---------------------------------------------------------------------------------------------------------------------------------------------------------------------------------------------------------------------------------------------------------------------------------------------------------------------------------------------------------------------------------------------------------------------------------------------------------------------------------------------------------------------------------------------------------------------------------------------------------------------------------------------------------------------------------------------------------------------------------------------------------------TTTACCATGTACACACAGCGGTACTGGTAGATGTTTCATGACATCACAAAATCATGGTTTTGCTGTAGATACAGACACATTACCTGCAGAATGGAAGATTCTTTTCACTAACGAAAACGATAAAACAAACGAAGGCATTATTCACAAAACTGCTCCATTTTTCAGCGTTCAATTCCATCCTGAGCACACAGCTGGTCCTACAGATCTAGAATGTCTGTTCGATATATTTATAGATGCCGTAAAATCTTATAAAAATAAAGTGTCATGCGTCATCGACGATATGATTACAGAAAAATTGAAATATGTACCAATAATTCATGAAAGACCCAAAAAGGTATTGATTCTYGGTTCTGGCGGTTTGTCTATAGGCCAAGCAGGCGAATTCGATTACTCTGGATCTCAAGGCGTTAAAGCCATGCAAGAAGACAAAATCCAAACTGTTCTCATTAATCCAAATATCGCAACTGTTCAAACATCGAAGGGATTAGCCGACAAAGTTTATTTTCTACCCATTACTCCTGAATACGTGGAACAGGTTATTAAAGCCGAACGACCAACGGGAATATTACTTACTTTCGGAGGTCAGACAGCACTCAACTGTGGGGTAGAGTTACAAAAATCTAAAATATTTGAAAAGTACAACGTTAATGTATTAGGTACCCCAATTCAGTCAATTGTTGATACTGAAGATAGAAAAATATTTGCCGAAAAAATTAACGCGATCGGCGAAAAAGTGGCACCAAGTGCAGCAGTCACTTCCGTAGATGAAGCTTTAGCAGCCGCAATACAGATCGGATATCCAGTAATGGCACGATCTGCATTTTCTTTAGGCGGAATGGGCTCCGGGTTTGCAAACAATGAAGAGGAACTTAAAACATTAGCCCATCAAGCTCTATCACATTCCGATCAACTCATAATTGATAAATCGTTAAAAGGATGGAAAGAAGTTGAGTACGAAGTAGTGAGAGATGCATATGACAATTGTATCACTGTTTGCAATATGGAAAATGTTGACCCCTTAGGGATTCATACAGGTGAATCTATCGTAGTAGCTCCGAGCCAAACATTATCCAATAGAGAATACTATATGTTGCGTAATACAGCTATTAAAGTCATCAGACATTTTGGTATAGTGGGTGAATGTAATATTCAATATGCCCTTAATCCAAATTCCGAGGAGTTTTACATTATAGAAGTAAATGCACGGCTGTCAAGAAGTTCCGCACTAGCTAGTAAGGCTACTGGATATCCATTAGCATATGTAGCAGCAAAATTAGCACTCGGAATACCTCTACCTATTATTAAAAACTCTGTTACTGGCGTAACTACTGCATGTTTCGAACCGAGTCTTGATTATTGTGTTGTAAAAATACCTAGATGGGATTTGGCAAAATTCAATAGAGTAAGTACTAAAATTGGAAGTTCAATGAAAAGTGTTGGTGAAGTGATGTCCATCGGTAGGAGTTTTGAAGAAGCATTCCAAAAAGCATTACGAATGGTAGATGAAAATGTGAATGGTTTTGATCCAAATATCAAAAAAGTTAACGAAAATGATTTACAAGAACCAACTGACAAACGTATGTTTGTGCTAGCTGCAGCTTTTAGAGAAGGATATAGCGTAGAAAAATTATACGAATTGACTAAAATTGATAGATGGTTTTTGGAAAAGTTCAAGAATATCATAGACTATTACAAAACACTTGATGCCTATGATTCTGGATCTGTTACTTTTGATGTCCTTAAACAAGCCAAAAAAATTGGATTTTCTGACAAACAGATTGCAGCTGCTATAAAGAGTACCGAATTAGCTGTAAGAAAACTAAGAGAAGAATATAAAATAATTCCATTTGTAAAACAAATAGATACCGTCGCTGCAGAATGGCCAGCTTCAACTAACTATTTATACTTAACATACAACGGCAGCACCCATGATCTTGACTTCCCTGGAGAATTTGTCATGGTATTGGGTTCGGGAGTCTACAGAATAGGAAGTTCTGTAGAATTTGACTGGTGTGCAGTAGGGTGCTTAAGAGAACTTCGAAACCAAGGCAAGAAAACGATAATGATAAATTACAATCCAGAAACCGTCAGTACTGACTACGATATGAGTGATAGATTATATTTCGAGGAAATTTCTTTTGAAGTAGTTATGGATATTTATAACATTGAACATCCTAGCGGAGTTATATTGTCC---------------------------------------------------------------------------------------------------------------------------------------------------------------------------------------------------------------------------------------TGCAAGCCCGGCATGTACCGAGTTGGAAGTCGTGATGTTGGATTGGCTCGGCCAAATGTTGGGTCTCCCAGAACCGTTTTTGGCACGKTCAGGCGGCGAGGGAGGGGGTGTCATTCAGGGCACTGCAAGTGAAGCCACTCTGGTAGCTCTGCTCGGCGCCAAGTCACGCACGATGAAGAAGATCAAAGAAGAGCACCCTGAGTGGTCTGATACAGATATCCTTGGCAAACTTGTRGGCTACTGTAATAAACAAGCCCATTCATCTGTRGAGCGAGCTGGTCTTCTTGGTGGTGTAAAACTCAGGAGTTTGCAACCGGATGATAAAAGACGTCTTCGTGGGGATATTCTGCGCGAGGCTATGGACGAAGACATAAGCAAAGGACTTATACCTTTCTATGTTGTGGCTACTTTGGGTACAACTTCTTCGTGTACTTTTGACGCACTGGACGAAATTGGTGACGTTTGTAATTCACGTGACATATGGTTACACGTCGATGCCGCCTACGCTGGCTCTGCCTTCATCTGCCCTGAGTATCGCCACTTCATGAAAGGTATCGAAAAGGCTGACTCCTTCAATTTCAACCCACATAARTGGATGCTTGTCAATTTCGATTGCTCAGCTATGTGGTTGAAACAACCGCGGTGGATTGTTGATGCGTTTAATGTGGATCCTCTTTACTTGAAGCACGATCAGCAAGGATCCGCACCTGATTACCGTCACTGGCAAATACCTCTGGGCCGTAGATTCAGATCTCTTAAACTCTGGTTCGTTTTGAGGCTCTACGGCGTTGAAAATCTCCAAAAACATATTAGGAAACAAATCGCGCTTGCACACCTTTTCGAAAAGCTTCTGTCTGCTGATGACAGATTTGAGCTTTTTGAAGAAGTAACAATGGGACTCGTATGCTTTAGACTAAAAGGGTCCAATGAGGTGAATGAAGAATTGCTGAGGCGTATCAATGGTCGCGGAAAAATTCACTTGGTTCCTTCTAAAATTGACGACGTATATTTCTTAAGGTTAGCCATTTGTTCGCGTTATACTGAAGATAGTACACGTCGACTCTGGCAAGTCCACCACCACCGGCCACTTGATCTACAAATGCGGCGGTATCGACAAGCGTACCATCGAGAAGTTCGAGAAGGAGGCCCAGGAAATGGGTAAGGGTTCCTTCAAATACGCTTGGGTGTTGGACAAACTGAAGGCCGAGCGTGAACGTGGTATCACCATCGACATTGCCTTGTGGAAGTTCGAGACCAGCAAATACTATGTCACCATCATCGACGCTCCCGGACACAGAGATTTCATTAAGAACATGATCACCGGAACGTCGCAGGCCGACTGCGCCGTACTCATCGTCGCCGCCGGTACTGGTGAGTTCGAAGCTGGTATCTCCAAGAACGGCCAGACCCGTGAGCACGCACTGCTCGCCTTCACACTCGGTGTCAAGCAACTGATCGTCGGTGTCAACAAAATGGACTCTACTGAGCCCCCGTACAGCGAGCCGCGTTTCGAGGAAATCAAGAARGAAGTCTCCTCGTACATCAAGAAGATCGGTTACAACCCTGCTGCGGTCGCTTTCGTACCCATTTCTGGCTGGCACGGAGACAACATGTTGGAGCCCTCCACTAAAATGCCCTGGTTCAAGGGATGGCTTGTGGAGCGCAAGGAGGGTAAGGCTGAAGGCAAGTGCCTCATCGAGGCTCTCGACGCCATCCTGCCCCCTGCTCGTCCCACCGACAAAGCCCTGCGTCTTCCCCTGCAGGACGTATACAAAATCGGCGGTATTGGAACAGTACCCGTGGGCAGAGTTGAGACTGGTATCCTGAAGCCTGGTACTATCGTCGTGTTCGCGCCCGCCAACATCACCACTGAAGTTAAGTCCGTGGAGATGCACCACGAGGCTCTCCAGGAGGCCGTACCCGGTGACAACGTTGGTTTCAACGTAAAGAACGTGTCCGTCAAGGAGTTGCGTCGTGGCTACGTCGCTGGWGACTCCAAGAACAACCCCCCCAAGGGCGCTGCTGACTTCACAGCCCAGGTCATCGTACTCAACCACCCTGGACAAATCTCAAACGGTTACACACCTGTACTCGATTGCCACACAGCCCACATTGCCTGCAAATTCGCCGAAATCAAAGAGAAGGTCGACCGTCGTACTGGTAAATCCACTGAGGACAACCCTAAATCCATCAAATCTGGTGATGCTGCCATCGTCAACCTGGTTCCCTCAAAACCTCTGTGCGTGGAGTCCTTCCAGGAATTCCCACCCCTCGGTCGTATTGGCAGATCGTTCATCGATTTCGTGCATCCCAGGGACCGCAACACCTTCGCATCACAGATCACCAGCGGGCTGGCTGTGCCGAAAATTGTAAATTCGACAATGGTGTGCCGTATAAGGCGCTACAGAGGCCTCACAGCTGGCTTCGGAGTGAAAGACCGCGTCGTCACATTCATGCCGTTCCTTCTCAAGTTCACCTTCAAGAATGTGTCTGATGAGGAGAAAGTCATCTATCTGGTCATYCAGGCTACGCCGTTCTTCTCAGCGTTCAGAATTCCGAATGAGGTAGTCGCAAAGGCTGTACCGTTTGTCATGCGGCACTCGGCGAATGGTAACCTCGAGTACGTAGACCCCGAGTCGGTGCCGTACCTCGGCTACCTGCCTCAAGACGTGACGGACAAGGACGCSCTRCAGCTGTACCATCCTGAAGATCTCAGCTACCTCCAGCAGGTTTACGAAAACATTGTAAAAGAAGGGGGCGTGCCGCGTACTAAGGCCTATCGAATGATGGCGCAGAACGGYGACTACTTAAAAGTGGAGACGGAGTGGTCTTCGTTYATAAACCCATGGTCGAAGCGCYTGGAGTTCGTCATTGGAAAACATCATATAATTGAGGGTCCMGCTAATCCSGAYGTWTTTCAGTCCCCTTTAAGCGAAGAAGATAAAACAAAAGCCCAACAGTTCAGAGAGGGCATTATCAGAATAATGAATGAAGTATTAACCAAGCCTGCTGAAGTGGCCAAGCAACAAATGACCAAGCGCTGCCAGGATCTGGCCTCATTCATGGAGAGCCTGATGGAGGAACAGCCGAAGGTGGATGAGGAACTGCGCCTTGACATACAGGATCCAGACCACAGTTATTATGAGCGTGACTCGGTGATGCTGGGCGGTATATCACCGCATCATGATTACACCGACAGCAAGTCTAGT---TTGGGGACACGGTTGAGCCTCGTGCACGGTCAAGACCTGTTGGATGAGGCTCCCGAGCTTCCGCTCTGTGGGCGACGCGTTGAAGGACCGCTTYGACGGCGCGTCACGCGTYATGGTGTCCAACACCGACTTGGARGCCCCTACGCAACGGAACGACGCCGCGCCRCACAGGGTGCCGCGACGAGACCGCTACAGATTCCAACTGCGACCGCACAACCCTGACCACAARTCCCCCGGMTCCAAAGACCTGGTATACTTGGARCCGTCGCCGGGCTTCTGCGAGAAGAATCCTCGMCTGGGCATTCCGGGCACGCACGGSCGCGCGTGCAACGACACCAGCATCGGCGTGGACGGATGCGACCTCATGTGCTGCGGCCGGGGCTACCGGACCGAGACCATGTTCGTGGTGGAAAGATGCAAC
Erinnyis_ello_1542                 GGGATATCCAGAGTCGTTGACGGATCCTTCGTACCACGCGCAGCTTCTGGTGCTGACATATCCGTTGGTCGGTAATTATGGAGTGCCAGACGAAACGGAACGCGATGAACACGGTATTCCAAGATGGTTTGAATCGGAGCGCATATGGGCATCTGCATTGATAGTGGGTGAAGTAAGCACGCGAGCTTGCCACTGGCGCGCCAAACGGTCTCTCGGCGCGTGGCTCTCTGCACACGGCATCCCTGGCCTGTGCGACGTGGACACGCGCGCACTCACATTTCGACTTCGAGAAGGCGTTACTTTGGGCAGGATTATTCAGGGAGTTCCGCCGTTTGACCCATTACCACCTTTGGCTGATCCGAACTCGAGAAACTTAGTTGCTGAAGTATCCACAAAGGAAACCAAAACATTCAATCCGAATGGCGAAATTACGATATTAGCAGTTGATTGCGGTTTAAAATACAATCAAATAAGGTGTCTGATTAAAAGAAACGCCAAGGTCATATTGGTTCCTTGGGACCATAAATTAGATCCGAGCCAATACGACGGTCTTTTTATAAGTAACGGACCAGGTGACCCAGTAGTATGCAAAAGTGTTGTTGATAATTTAACATCAGTGCTTCAAAATAAAAATAACGTAAAACCTGTATTCGGCATCTGTCTTGGACATCAGCTGTTGTCAACTGCAGCGGGTTGCAAAACATACAAAACAACATACGGCAATCGAGGCCATAATTTGCCATGCACACACAGCGGTACCGGAAGATGCTTCATGACATCACAGAATCACGGATTCGCCGTCGATACGAACACTCTACCAGCAGATTGGAAAATCCTTTTCACTAACGAAAACGATAAAACAAATGAAGGAATTATTCACAAAACTGCCCCATTCTTCAGTGTGCAATTCCACCCTGAGCACACTGCTGGCCCTACGGACTTGGAATGTTTGTTTGACATATTTATAGACGCGGTGAAATCTTATAAAAAGAAAGAACCATGCGTGATCGATGACATGATTACAGAAAACTTAAAGTACATTCCAACAATCCATGAAAGACCCAAAAAAGTATTGATTCTCGGTTCTGGCGGCTTATCTATCGGTCAAGCAGGCGAGTTCGATTATTCTGGATCCCAAGGAGTAAAAGCTATGCAAGAAGAAAAAATCCAAACTGTTCTCATTAATCCAAACATTGCGACAGTTCAAACATCGAAAGGTTTAGCCGACAAAGTCTACTTTCTGCCAATTACTCCCGAATACGTGGAGCAGGTTATTAAAGCTGAACGGCCTACTGGTATATTGCTAACATTTGGAGGTCAGACAGCACTTAACTGTGGTGTAGAATTGCAAAAATCTAAAATATTTGAGAAATACAACGTCAATGTGTTGGGCACTCCAATACAGTCTATTGTGGACACAGAAGATAGAAAAATATTTGCTGAAAAAATTAATGCGATTGGTGAGAAAGTGGCTCCGAGTGCAGCTGTCACGTCTGTTGATGAGGCACTGGCAGCAGCAATACAAATTGGATATCCCGTTATGGCGCGATCTGCATTTTCTTTGGGTGGTTTGGGATCSGGTTTCGCTAATAATGAAGACGAGCTTAGAGCATTGGCTCATCAAGCTCTTTCACATTCTGATCAACTTATAATTGATAAATCGTTGAAAGGATGGAAAGAAGTTGAATACGAAGTCGTAAGAGACGCATATGATAATTGTATTACGGTTTGCAACATGGAAAATGTTGACCCCTTAGGTATACATACAGGGGAATCTATAGTCGTTGCTCCTAGCCAAACATTATCTAACCGGGAATACTATATGCTACGTAATACGGCTATTAAAGTTATCAGACATTTCGGTATAGTGGGCGAATGCAATATACAATACGCTCTTAATCCATATTCAGAAGAGTTTTACATAATAGAAGTGAATGCACGACTTTCTAGAAGTTCTGCGTTGGCTAGCAAAGCGACTGGATATCCTTTAGCATACGTTGCAGCTAAATTGGCACTTGGCATATCTTTGCCAGTAATAAAAAATTCAGTAACCGGTGTAACTACAGCATGTTTCGAACCAAGTCTTGATTATTGTGTCGTGAAAATACCTAGATGGGATTTGGCAAAATTCAACAGAGTAAGCACTAAGATTGGAAGCTCTATGAAAAGCGTTGGCGAAGTTATGTCTATTGGAAGAAGTTTTGAGGAGGCATTCCAAAAAGCTTTACGAATGGTAGATGAAAATGTAAACGGTTTTGATCCTAACATYAAAAAAGTTAATGAGAATGACTTACGAGAACCAACTGACAAGCGTATGTTTGTACTAGCTGCTGCTCTCAAAGAAGGATACAGTGTAGAAAAGTTATACGAACTTACTAAAATTGATCGATGGTTCTTGGAAAAATTCAAAAACATCATAGACTATTATAAAACGCTCGATGCTTACGATTCCGGGTCAGTTACGTTTGATATACTCAAAAGAGCCAAAAAAATTGGTTTTTCCGATAAACAGATTGCAGCTGCCATAAAGAGTACTGAATTGGCTGTTAGAAAACTTAGAGAAGAATACAAAATAACTCCATTCGTAAAACAAATAGATACTGTTGCAGCTGAGTGGCCAGCATCAACCAATTATTTATATTTAACGTACAACGGCTGCACCCATGATCTCGATTTCCCTGGTGAATTTGTGRTGGTATTAGGCTCAGGTGTATATAGAATTGGAAGCTCTGTTGAGTTCGATTGGTGTGCAGTTGGTTGTTTAAGAGAACTTCGAAATCAAGGAAAGAAAACAATAATGGTWAATTACAATCCAGAAACTGTCAGTACTGATTATGACATGAGCGATAGATTGTATTTCGAAGAAATTTCTTTTGAAGTGGTTATGGATATTTACAACATTGAGCATCCAAGCGGAGTCATATTGTCCGGTGCCATCGGTGAAGCCTGGTTACCTCCGACCCCTGGTGCCGGAGCAGGCGCCGGAAGAAGCCGAGCCGTGGACTGCAGTGATGGCGGACATCGAGCGTGTCGTCATGTCTGGCGTTACTCATTGGCAATCACCTAGGTTCCATGCGTACTTCCCCACCGCTAACTCCTACCCAGCTATCGTGGCCGATATGTTGAGCGGTGCTATTGCCTGCATTGGTTTTACTTGGATTGCGAGCCCGGCATGCACTGAACTGGAAGTTGTGATGATGGATTGGCTCGGCCAAATGCTGGGTCTTCCTGACCAGTTCTTGGCGCGATCCGGCGGTGAAGGTGGCGGTGTTATCCAGGGAACGGCAAGYGAAGCCACTCTGGTGGCGTTATTGGGCGCGAAGTCTCGCACGATGCAGAGGCTCAAAGAACAACACCCGGAATGGACCGACACAGAAATCCTTGGCAAACTTGTGGGCTATTGCAACAAGCAAGCTCAYTCGTCTGTWGAACGGGCCGGACTCCTTGGCGGCGTAAARCTCARAAGTCTTCAACCTGATTCCAAGAGGCGTCTTCGTGGTGACACYCTCCGCGAYGCTATAGATGAAGACATACGCAATGGACTTATTCCTTTCTATGTGGTGGCTACACTGGGCACAACTTCTTCTTGTRCTTTTGATGCCCTGGATGAGATCGGAGACGTATGCAACTCTCGCGACATTTGGTTGCACGTCGATGCGGCCTACGCAGGCTCCGCTTTCATCTGCCCCGAGTACCGTTACCTCATGGAAGGTGTTGAAAAGGCCGACTCTTTCAACTTCAACCCACACAAGTGGATGTTGGTGAACTTCGACTGCTCTGCTATGTGGTTAAAGCAACCTCGATGGATCGTGGATGCGTTCAATGTAGACCCTCTGTACTTGAAGCACGATCAGCAAGGATCCGCGCCCGACTACCGCCACTGGCAAATACCCTTGGGACGTCGATTCAGATCTCTCAAGCTATGGTTCGTCTTGCGACTCTATGGCGTTGCAAATCTTCAAAAACATATTAGGAAACAAATTGCACTCGCACATCTGTTCGAAAAACTCTTATCTACAGATGAAAGATTCGAGCTATACGAAGAAGTAACAATGGGACTCGTGTGCTTCAGGCTGAAGGGAACCAATGACATCAACGAAGAGTTATTGAGGCGCATTAACGGTCGCGGTAAAATTCATTTAGTTCCTTCCAAAATTGATGACGTCTATTTCTTAAGATTAGCGATCTGTTCTCGTTTTACCGACGATAATACACGTCGACTCCGGCAAGTCCACCACCACCGGTCACTTGATCTACAAATGCGGTGGTATCGACAAACGTACCATCGAGAAGTTCGAGAAGGAGGCCCAGGAAATGGGTAAGGGTTCCTTCAAGTACGCCTGGGTGTTGGACAAACTGAAGGCCGAGCGTGAGCGTGGTATCACCATCGACATTGCTCTGTGGAAGTTCGAGACCAGCAAATACTATGTCACCATCATCGATGCTCCCGGACACAGAGATTTCATCAAGAACATGATCACCGGAACGTCGCAGGCTGACTGCGCCGTGCTGATCGTCGCCGCTGGTACTGGTGAGTTCGAAGCCGGTATCTCCAAGAACGGCCAGACCCGTGAGCACGCCCTGCTCGCCTTCACACTCGGTGTCAAGCAACTGATCGTTGGTGTCAACAAAATGGACTCCACCGAGCCCCCGTACAGCGAGCCCCGTTTCGAGGAAATCAAGAAGGAAGTCTCCTCGTACATCAAGAAGATCGGTTACAACCCGGCTGCTGTCGCTTTCGTACCCATTTCTGGCTGGCACGGAGACAACATGTTGGAGCCCTCCACCAAAATGCCCTGGTTCAAGGGATGGCTTGTGGAGCGTAAGGAGGGTAAGGCTGAAGGCAAGTGCCTCATCGAGGCCCTCGACGCCATCCTGCCCCCTGCTCGTCCCACCGACAAACCCCTGCGTCTTCCCCTGCAGGACGTATACAAAATCGGCGGTATCGGAACGGTGCCCGTGGGCAGAGTTGAAACTGGTATCCTGAAGCCCGGTACCATCGTCGTGTTCGCCCCCGCCAACATCACCACTGAAGTTAAGTCCGTGGAGATGCACCACGAGGCTCTCCAGGAGGCCGTACCCGGTGACAACGTCGGTTTCAACGTCAAGAACGTGTCCGTCAAGGAGTTGCGCCGTGGTTACGTCGCCGGTGACTCCAAGAACAACCCCCCCAAGGGCGCTGCCGACTTCACAGCTCAGGTCATCGTACTCAACCACCCCGGACAAATCTCGAACGGTTACACACCCGTATTGGATTGCCACACCGCTCACATTGCCTGCAAATTCGCCGAAATCAAAGAGAAGGTTGACCGTCGTACCGGTAARTCCACTGAGGACAACCCTAAATCCATCAAGTCTGGTGACGCTGCCATCGTCAACCTGGTTCCCTCAAAGCCTCTGTGTGTGGAGTCCTTCCAGGAGTTCCCTCCCCTCGGTCGTATTGGAAGATCATTCATCGACTTCGTTCATCCTAGGGACAGGAACACGTTCGCRTCGCAGATCACCAGCGGGCTGGCGGTGCCGAAAATAGTAAATTCGACCATGGTGTGCCGCATCAGGCGKTATCGCGGCCTGACCACRGGCTTCGGTGTCAAGGACAGGGTGGTCACCTTCATGCCGTTCCTCCTCAAGTTCACCTTCAAGAACATCTGCGACGACGAGAAGGTCATCTACCTGGTCATCCAGGCGACGCCSTTTTTCTCCGCTTTCAGAATTCCCAACGAGGTGGTGGCGAAGGCCGTACCGTTTGTGATGCGTCACTCRGCCAACGGCAAYYTGGAGTATATCGACCCTGAGTCCGTGCCGTACCTGGGCTACCTGCCCCAGGATGTGACCGAYAARGATGCCCTGCAGCTGTACCACCCAGAAGACCTGGACTACCTTCAGCAGGTGTATGAGGCTATCGTCAAGGAGGGCGGTGTGCCGCGCACCAAGGCTTATCGGATGATGGCCCAGAACGGGGACTACTTAAAAGTGGAAACTGAGTGGTCTTCGTTCATCAACCCTTGGTCGAAGCGTCTKGAATTCGTCATTGGCAAACACCATATCATCGAGGGTCCAGCTAACCCAGATGTGTTCCAATCTCCGCTSAACGACGAAGACAAAGCAAAAGCGCAGAAGTTCAGAGAGGGCATCGTGAGGATYATGAACGAAGTGCTGACCAAGCCGGCAGAGATGGCGAAGCAGCAGATGACTAAGCGCTGCCAGGACCTGGCCACGTTCATGGAGAGTTTGATGGAGGAACAGCCGAAAGTCGATGAGGAACTGCGCCTTGATATACAGGATCCGGACCATAGTTACTATGAACGCGATTCGGTGATGCTCGGGGGCATATCGCCGCACCACGATTACAACGACAGCAAGTCTAGT---ATAGGCACACCGTTGAGCCTCGTGCACGGTGAAGACCTGTTGGATGAGGCTCCCGAGCTTCCGCTCCGTGGGCGACGCGTTGAAAGACCGATTCGACGGCGCGTCGCGCGTCATGGTGTCCAACACTGACTTGGAGGCGCCCGCGCAGAGGAACGACGCGGCGCCGCACAGGGTGCCTCGGAGAGACCGCTACCGGTTCCAGCTGCGCCCGCACAATCCCGACCACAAATCCCCCGGGTCCAAAGACCTCGTGTACCTGGAGCCGTCGCCCGGCTTCTGCGAGAAGAAYCCGCGGCTGGGCATCCCCGGCACGCACGGGCGCGCCTGCAACGACACCAGCATCGGCGTCGACGGCTGCGACCTGATGTGCTGCGGCCGCGGGTACCGGACTGAGACGATGTTCGTRGTGGAACGGTGCAAC
[truncated: 566,946 more chars]
